# Supplementary material for: Gene expression analysis of TIL rich HPV-driven head and neck tumors reveals a distinct B-cell signature when compared to HPV independent tumors
Source: Oncotarget. 2016 Jul 22;7(35):56781–97. doi: 10.18632/oncotarget.10788 (PMC5302866; doi:10.18632/oncotarget.10788)
Supplement: Supplementary file 2 [file oncotarget-07-56781-s002.xlsx]

## Sheet: Sheet1
Supplementary Table S1 A list of differentially expressed genes between HPV(+) and HPV(-) tumors identified by RNA-Seq analysis
*Genes that overlap with DEGs identified from TIL corrected data
Gene Symbol	Gene/Protein name	Fold Change (Log)	q-value
SYCP2	synaptonemal complex protein 2	4.56985	1.86e-26	*
STAG3	stromal antigen 3	5.05484	3.29e-24	*
ZFR2	zinc finger RNA binding protein 2	5.84259	1.93e-21	*
SMC1B	structural maintenance of chromosomes 1B	5.64423	1.19e-19	*
RNF212	ring finger protein 212	5.18755	1.94e-19	*
TEX15	testis expressed 15	6.92548	8.93e-19	*
KEL	Kell blood group, metallo-endopeptidase	6.59386	7.88e-17	*
LOC254559	hypothetical LOC254559	4.13342	4.83e-15	*
MAP7D2	MAP7 domain containing 2	5.25857	5.87e-15	*
NEFH	neurofilament, heavy polypeptide	5.81554	2.69e-13	*
WNK3	WNK lysine deficient protein kinase 3	3.21643	2.07e-11	*
SLFN13	schlafen family member 13	2.31737	6.96e-11	*
TAF7L	TAF7-like RNA polymerase II, TATA box binding protein (TBP)-associated factor, 50kDa	4.40155	8.31e-10	*
SYCE2	synaptonemal complex central element protein 2	2.84098	2.32e-09	*
MS4A1	membrane-spanning 4-domains, subfamily A, member 1	3.9577	2.46e-09
SOX30	SRY (sex determining region Y)-box 30	3.62758	3.28e-09	*
FCRL2	Fc receptor-like 2	3.44479	3.51e-09
C14orf39	chromosome 14 open reading frame 39	5.17234	4.38e-09	*
UPB1	ureidopropionase, beta	3.90166	4.38e-09	*
CD22	CD22 molecule	3.74706	7.07e-09
SPIB	Spi-B transcription factor (Spi-1/PU.1 related)	3.80492	8.05e-09	*
ZNF541	zinc finger protein 541	4.8293	1.08e-08	*
CXCR5	chemokine (C-X-C motif) receptor 5	3.64215	1.2e-08
ZYG11A	zyg-11 homolog A (C. elegans)	3.03326	1.33e-08	*
ABCA3	ATP-binding cassette, sub-family A (ABC1), member 3	3.48476	1.39e-08	*
BANK1	B-cell scaffold protein with ankyrin repeats 1	2.52753	1.46e-08
KLHL35	kelch-like 35 (Drosophila)	3.49283	1.46e-08	*
KCNS1	potassium voltage-gated channel, delayed-rectifier, subfamily S, member 1	3.58408	1.56e-08	*
CR2	complement component (3d/Epstein Barr virus) receptor 2	4.73076	1.88e-08
FCRL4	Fc receptor-like 4	4.07662	2.1e-08
FCRL1	Fc receptor-like 1	4.33281	2.44e-08
HMSD	histocompatibility (minor) serpin domain containing	3.18372	3.11e-08	*
IL17REL	interleukin 17 receptor E-like	5.51277	3.99e-08	*
CD19	CD19 molecule	3.6236	4.38e-08
LOC285084	hypothetical protein LOC285084	4.63044	5.2e-08	*
TNFRSF13B	tumor necrosis factor receptor superfamily, member 13B	2.97178	1.18e-07
CLGN	calmegin	3.89577	1.81e-07	*
ARHGAP4	Rho GTPase activating protein 4	1.96824	1.81e-07
GGA2	golgi-associated, gamma adaptin ear containing, ARF binding protein 2	1.69136	1.83e-07	*
ADAM28	ADAM metallopeptidase domain 28	1.88596	2.22e-07	*
GPAT2	glycerol-3-phosphate acyltransferase 2, mitochondrial	3.40662	2.42e-07
LOC729683	hypothetical protein LOC729683	2.03362	3.51e-07
HTR2B	5-hydroxytryptamine (serotonin) receptor 2B	2.76199	4.94e-07	*
RHBDL3	rhomboid, veinlet-like 3 (Drosophila)	3.74402	5.35e-07	*
STAP1	signal transducing adaptor family member 1	2.88689	6.44e-07
C19orf57	chromosome 19 open reading frame 57	2.11381	6.66e-07	*
MEI1	meiosis inhibitor 1	3.18347	6.73e-07
TLR10	toll-like receptor 10	2.67935	8.9e-07
HVCN1	hydrogen voltage-gated channel 1	2.19007	1.04e-06
LOC541473	FK506 binding protein 6, 36kDa pseudogene	2.61052	1.06e-06	*
CD79B	CD79b molecule, immunoglobulin-associated beta	2.49651	1.09e-06
ARHGEF33	Rho guanine nucleotide exchange factor (GEF) 33	2.69806	1.15e-06	*
WNK2	WNK lysine deficient protein kinase 2	3.675	1.18e-06	*
CD8B	CD8b molecule	2.8997	1.3e-06	*
TDRD9	tudor domain containing 9	4.49677	1.4e-06	*
LOC283663	hypothetical LOC283663	3.11005	1.45e-06
C9orf172	chromosome 9 open reading frame 172	2.86951	1.47e-06	*
GPC2	glypican 2	2.36894	1.76e-06	*
KCNJ10	potassium inwardly-rectifying channel, subfamily J, member 10	3.7021	1.87e-06
TDRD10	tudor domain containing 10	3.7848	2.02e-06
GPR18	G protein-coupled receptor 18	2.84859	2.21e-06
EP400NL	EP400 N-terminal like	2.16708	2.24e-06	*
PDE6B	phosphodiesterase 6B, cGMP-specific, rod, beta	2.47568	2.47e-06	*
ZMAT1	zinc finger, matrin type 1	2.6815	2.68e-06
RIBC2	RIB43A domain with coiled-coils 2	2.15938	2.89e-06	*
KBTBD12	kelch repeat and BTB (POZ) domain containing 12	3.13098	3e-06
FCRLA	Fc receptor-like A	2.64017	3.58e-06
BCL2	B-cell CLL/lymphoma 2	1.78743	3.97e-06	*
CYP27A1	cytochrome P450, family 27, subfamily A, polypeptide 1	2.70579	4.2e-06
GRIN2C	glutamate receptor, ionotropic, N-methyl D-aspartate 2C	2.96074	4.64e-06	*
LIMD2	LIM domain containing 2	1.81689	4.68e-06
RARB	retinoic acid receptor, beta	1.82915	4.68e-06	*
SYNGR3	synaptogyrin 3	2.308	5.19e-06	*
PTPRCAP	protein tyrosine phosphatase, receptor type, C-associated protein	1.93788	5.24e-06
CD37	CD37 molecule	2.27078	5.29e-06
PVRIG	poliovirus receptor related immunoglobulin domain containing	2.12816	5.29e-06
ITGB7	integrin, beta 7	1.58282	5.45e-06
LOC154860	hypothetical protein LOC154860	3.94478	5.91e-06	*
CEL	carboxyl ester lipase (bile salt-stimulated lipase)	3.61226	6.13e-06
TNFRSF9	tumor necrosis factor receptor superfamily, member 9	1.91461	6.13e-06	*
IL2RG	interleukin 2 receptor, gamma (severe combined immunodeficiency)	1.77772	6.18e-06
PLA2G2D	phospholipase A2, group IID	4.09158	6.18e-06
ARNT2	aryl-hydrocarbon receptor nuclear translocator 2	2.62211	8.53e-06	*
CUL9	cullin 9	1.18663	9.06e-06	*
LRMP	lymphoid-restricted membrane protein	1.70789	1.43e-05
NCR3	natural cytotoxicity triggering receptor 3	2.59849	1.47e-05
ITGAL	integrin, alpha L (antigen CD11A (p180), lymphocyte function-associated antigen 1; alpha polypeptide)	2.00865	1.48e-05
PLAC8	placenta-specific 8	2.86687	1.48e-05	*
PAX5	paired box 5	2.64192	1.51e-05
APOBEC3G	apolipoprotein B mRNA editing enzyme, catalytic polypeptide-like 3G	1.63402	1.68e-05
GPR114	G protein-coupled receptor 114	1.92816	1.83e-05
TNFRSF13C	tumor necrosis factor receptor superfamily, member 13C	2.30668	1.83e-05
TMC8	transmembrane channel-like 8	1.8744	1.9e-05
IL17RB	interleukin 17 receptor B	1.94424	2.23e-05
LTB	lymphotoxin beta (TNF superfamily, member 3)	2.23041	2.23e-05
MAP4K1	mitogen-activated protein kinase kinase kinase kinase 1	1.95154	2.25e-05
RAB42	RAB42, member RAS oncogene family	2.52094	2.25e-05	*
CDH23	cadherin-related 23	2.3205	2.35e-05	*
LOC100131096	hypothetical LOC100131096	1.83902	2.42e-05
VPREB3	pre-B lymphocyte 3	3.40776	2.42e-05
IL4I1	interleukin 4 induced 1	2.05958	2.67e-05
UBA7	ubiquitin-like modifier activating enzyme 7	1.5039	2.67e-05
INPP5D	inositol polyphosphate-5-phosphatase, 145kDa	1.61688	2.68e-05
MAMDC4	MAM domain containing 4	1.7039	2.88e-05
SNX22	sorting nexin 22	2.24162	3.14e-05
FAM70A	family with sequence similarity 70, member A	2.33821	3.54e-05
RANBP17	RAN binding protein 17	2.97453	3.76e-05	*
MDK	midkine (neurite growth-promoting factor 2)	1.98917	3.91e-05	*
GZMH	granzyme H (cathepsin G-like 2, protein h-CCPX)	2.61939	4.24e-05
SYK	spleen tyrosine kinase	1.00692	4.27e-05
BLK	B lymphoid tyrosine kinase	2.75668	4.36e-05
LOC100505746	-	2.00222	4.41e-05
PARM1	prostate androgen-regulated mucin-like protein 1	2.24991	4.42e-05	*
SEPT1	septin 1	1.97715	4.42e-05
UCP2	uncoupling protein 2 (mitochondrial, proton carrier)	1.54256	4.49e-05
KCNB2	potassium voltage-gated channel, Shab-related subfamily, member 2	4.51325	4.83e-05	*
MGAT3	mannosyl (beta-1,4-)-glycoprotein beta-1,4-N-acetylglucosaminyltransferase	2.02258	4.96e-05
CD52	CD52 molecule	2.16247	6.18e-05
GCET2	germinal center expressed transcript 2	1.65203	6.18e-05
FAM129C	family with sequence similarity 129, member C	3.24392	6.2e-05
NOS2	nitric oxide synthase 2, inducible	3.46087	6.47e-05	*
PARP15	poly (ADP-ribose) polymerase family, member 15	2.20408	6.62e-05
SKAP1	src kinase associated phosphoprotein 1	2.10518	6.74e-05
IRX6	iroquois homeobox 6	3.43093	6.82e-05	*
CORO1A	coronin, actin binding protein, 1A	1.60312	7.39e-05
FCRL3	Fc receptor-like 3	2.52935	7.39e-05
FCRL6	Fc receptor-like 6	2.8887	7.89e-05
EOMES	eomesodermin homolog (Xenopus laevis)	2.29472	8.18e-05
TRAF1	TNF receptor-associated factor 1	1.32402	8.18e-05
ZNF683	zinc finger protein 683	3.05297	8.62e-05
IL2RB	interleukin 2 receptor, beta	1.63072	8.71e-05
APOBEC3D	apolipoprotein B mRNA editing enzyme, catalytic polypeptide-like 3D	1.62826	9.06e-05
C5	complement component 5	1.38676	9.15e-05	*
VCAM1	vascular cell adhesion molecule 1	2.56044	9.38e-05	*
FASLG	Fas ligand (TNF superfamily, member 6)	2.55197	9.41e-05
PCLO	piccolo (presynaptic cytomatrix protein)	2.68252	9.98e-05	*
MDM1	Mdm1 nuclear protein homolog (mouse)	1.18334	0.000101208
SAMD3	sterile alpha motif domain containing 3	2.07435	0.000103279
MECOM	MDS1 and EVI1 complex locus	1.54785	0.000105774	*
C11orf92	chromosome 11 open reading frame 92	3.41856	0.000109951
CD48	CD48 molecule	1.78538	0.000110855
WDR52	WD repeat domain 52	1.92609	0.000111275
SP140	SP140 nuclear body protein	1.92182	0.000116014
RFX5	regulatory factor X, 5 (influences HLA class II expression)	1.11469	0.000116566
NR3C2	nuclear receptor subfamily 3, group C, member 2	2.43318	0.000117615	*
JAK3	Janus kinase 3	1.43951	0.000121292
VAV1	vav 1 guanine nucleotide exchange factor	1.53018	0.000133373
PPP1R3E	protein phosphatase 1, regulatory (inhibitor) subunit 3E	1.33082	0.000134498
CCR5	chemokine (C-C motif) receptor 5	1.85527	0.000135012
LOC115110	hypothetical protein LOC115110	1.85052	0.000135012
KNTC1	kinetochore associated 1	1.21126	0.000135012
LOC100506123	-	2.27165	0.000136186
SASH3	SAM and SH3 domain containing 3	1.60692	0.000136186
CLEC2D	C-type lectin domain family 2, member D	1.73812	0.000139727
ASRGL1	asparaginase like 1	2.24933	0.000142529
COL4A4	collagen, type IV, alpha 4	2.21653	0.000142529
NR1H3	nuclear receptor subfamily 1, group H, member 3	2.01429	0.000144969
CPEB1	cytoplasmic polyadenylation element binding protein 1	2.73733	0.000145209
UBASH3A	ubiquitin associated and SH3 domain containing, A	2.01996	0.000145209
RLTPR	RGD motif, leucine rich repeats, tropomodulin domain and proline-rich containing	2.0204	0.000145558
NKG7	natural killer cell group 7 sequence	2.06968	0.000152008
PTPN18	protein tyrosine phosphatase, non-receptor type 18 (brain-derived)	1.06461	0.000156789
NUP210	nucleoporin 210kDa	1.548	0.000157502
ZCWPW1	zinc finger, CW type with PWWP domain 1	1.82585	0.000160931
ZNF620	zinc finger protein 620	2.00135	0.000169726	*
MARCO	macrophage receptor with collagenous structure	4.04208	0.000178271
ANKRD19P	ankyrin repeat domain 19, pseudogene	2.57437	0.000181876
EAF2	ELL associated factor 2	1.50578	0.000182607
APOE	apolipoprotein E	3.1543	0.000187897
ZNF300	zinc finger protein 300	1.76191	0.000189332	*
GPR174	G protein-coupled receptor 174	2.37505	0.000189826
GRIN2A	glutamate receptor, ionotropic, N-methyl D-aspartate 2A	4.42849	0.000189826	*
TIGIT	T cell immunoreceptor with Ig and ITIM domains	1.82725	0.000193026
LDHC	lactate dehydrogenase C	2.84238	0.000193834	*
CRTAM	cytotoxic and regulatory T cell molecule	2.52125	0.00019547
TBC1D10C	TBC1 domain family, member 10C	1.87068	0.00019547
BZRAP1	benzodiazapine receptor (peripheral) associated protein 1	1.77153	0.000201347
IL21R	interleukin 21 receptor	1.76536	0.000208454
SIRPG	signal-regulatory protein gamma	1.96394	0.00022169
FAM184A	family with sequence similarity 184, member A	1.78637	0.000221801
SIM2	single-minded homolog 2 (Drosophila)	2.9276	0.000227142	*
LOC441666	zinc finger protein 91 pseudogene	2.23697	0.000227142	*
RYR3	ryanodine receptor 3	2.78155	0.000230584	*
PAX6	paired box 6	2.92867	0.000237368	*
NKX2-3	NK2 transcription factor related, locus 3 (Drosophila)	4.04654	0.000238843	*
INPP1	inositol polyphosphate-1-phosphatase	1.3219	0.000243984	*
TARP	TCR gamma alternate reading frame protein	1.96271	0.000246913
LY86	lymphocyte antigen 86	2.17695	0.000248242
CIITA	class II, major histocompatibility complex, transactivator	1.55952	0.000254231
LOC81691	exonuclease NEF-sp	1.51005	0.000255367	*
RASAL3	RAS protein activator like 3	1.82737	0.000260043
AMY2B	amylase, alpha 2B (pancreatic)	1.94573	0.000272436
GZMM	granzyme M (lymphocyte met-ase 1)	2.44099	0.000277951
EVL	Enah/Vasp-like	1.35627	0.00028387
ICAM4	intercellular adhesion molecule 4 (Landsteiner-Wiener blood group)	2.67336	0.000292762	*
N4BP2L1	NEDD4 binding protein 2-like 1	1.44563	0.000299365
PTPN6	protein tyrosine phosphatase, non-receptor type 6	1.21841	0.000315282
NLRC3	NLR family, CARD domain containing 3	1.6639	0.000322487
ARHGAP33	Rho GTPase activating protein 33	1.55323	0.000324874
RMI2	RecQ mediated genome instability 2	1.29656	0.000335611	*
C17orf57	chromosome 17 open reading frame 57	1.43781	0.000337399	*
FUCA1	fucosidase, alpha-L- 1, tissue	1.54656	0.000337399
CD180	CD180 molecule	1.70222	0.000342314
CD8A	CD8a molecule	2.20833	0.000359048
DBH	dopamine beta-hydroxylase (dopamine beta-monooxygenase)	2.47733	0.000359048
LGALS9	lectin, galactoside-binding, soluble, 9	1.62329	0.000360416
BTN2A2	butyrophilin, subfamily 2, member A2	1.23395	0.00036649
HSH2D	hematopoietic SH2 domain containing	1.32325	0.000380539
ACAP1	ArfGAP with coiled-coil, ankyrin repeat and PH domains 1	1.69224	0.000384579
COL9A2	collagen, type IX, alpha 2	2.02451	0.000420546
GAD1	glutamate decarboxylase 1 (brain, 67kDa)	2.33962	0.000451411	*
LOC100506779	-	1.71179	0.000465048
TCF19	transcription factor 19	1.16304	0.000465048	*
LTA	lymphotoxin alpha (TNF superfamily, member 1)	1.97937	0.000529767
HLA-DOA	major histocompatibility complex, class II, DO alpha	1.76317	0.000529767
MFI2-AS1	MFI2 antisense RNA 1	1.98332	0.000529834
LOC729678	hypothetical protein LOC729678	1.11568	0.000536126
AKAP5	A kinase (PRKA) anchor protein 5	1.68799	0.000545194
RAB37	RAB37, member RAS oncogene family	1.83446	0.000546891
CD6	CD6 molecule	1.66208	0.000566027
TMEM156	transmembrane protein 156	1.85957	0.000566549
CD3E	CD3e molecule, epsilon (CD3-TCR complex)	1.72959	0.000581624
LHX2	LIM homeobox 2	2.62189	0.000581668	*
CTSW	cathepsin W	1.95342	0.00059833
LGI2	leucine-rich repeat LGI family, member 2	2.47659	0.000598369	*
RAD9B	RAD9 homolog B (S. pombe)	1.74619	0.000612055
TNFRSF14	tumor necrosis factor receptor superfamily, member 14 (herpesvirus entry mediator)	1.20329	0.000613448
IKZF3	IKAROS family zinc finger 3 (Aiolos)	1.77084	0.000617603
LAT	linker for activation of T cells	1.4962	0.000639149
RNF207	ring finger protein 207	1.53351	0.000651714
APOBEC3F	apolipoprotein B mRNA editing enzyme, catalytic polypeptide-like 3F	1.21714	0.000653083
CDKN2A	cyclin-dependent kinase inhibitor 2A (melanoma, p16, inhibits CDK4)	2.87051	0.000663508	*
ABCD2	ATP-binding cassette, sub-family D (ALD), member 2	1.8949	0.000668142
CYP4X1	cytochrome P450, family 4, subfamily X, polypeptide 1	1.95847	0.000668142	*
ASB2	ankyrin repeat and SOCS box-containing 2	1.37906	0.00067074
CARD11	caspase recruitment domain family, member 11	1.63685	0.00067074
CD3D	CD3d molecule, delta (CD3-TCR complex)	1.71912	0.000686063
SLC25A35	solute carrier family 25, member 35	1.50591	0.000697936
LOC100506776	-	1.76784	0.00070409
CYFIP2	cytoplasmic FMR1 interacting protein 2	1.44805	0.000718816
ZNF37BP	zinc finger protein 37B, pseudogene	1.12793	0.000720317
DENND1C	DENN/MADD domain containing 1C	1.18276	0.00072096
FXYD6	FXYD domain containing ion transport regulator 6	2.01473	0.00074303
PPM1M	protein phosphatase, Mg2+/Mn2+ dependent, 1M	1.22072	0.00074303
KCNE3	potassium voltage-gated channel, Isk-related family, member 3	1.43598	0.000773081
CD200	CD200 molecule	1.70765	0.000795126	*
TRIM45	tripartite motif-containing 45	1.41165	0.000811708	*
UBXN11	UBX domain protein 11	1.24044	0.000811903
FAIM3	Fas apoptotic inhibitory molecule 3	1.72619	0.000815314
ZAP70	zeta-chain (TCR) associated protein kinase 70kDa	1.78795	0.0008416
IQCB1	IQ motif containing B1	1.09501	0.000848961
LOC100505549	-	1.48288	0.000878774
SPOCK2	sparc/osteonectin, cwcv and kazal-like domains proteoglycan (testican) 2	1.66947	0.000883928
ATP6V0E2	ATPase, H+ transporting V0 subunit e2	1.60744	0.000913238
HMHA1	histocompatibility (minor) HA-1	1.27643	0.000913238
GZMA	granzyme A (granzyme 1, cytotoxic T-lymphocyte-associated serine esterase 3)	1.78134	0.000954212
ATF5	activating transcription factor 5	1.54331	0.000956657	*
CACNA2D1	calcium channel, voltage-dependent, alpha 2/delta subunit 1	2.02321	0.000964064	*
GTSF1	gametocyte specific factor 1	2.74238	0.000968161
ABCA2	ATP-binding cassette, sub-family A (ABC1), member 2	1.39212	0.000978837
EXOC3L4	exocyst complex component 3-like 4	2.2565	0.00100186
IL32	interleukin 32	1.35567	0.001004
PRDM15	PR domain containing 15	1.00611	0.00100694
GBP4	guanylate binding protein 4	1.9146	0.00103478
KIAA1407	KIAA1407	1.49378	0.00103592
MYO3A	myosin IIIA	4.01836	0.00103592	*
ANKRD36B	ankyrin repeat domain 36B	1.28209	0.00106069
ISYNA1	inositol-3-phosphate synthase 1	1.39149	0.00107642	*
MCM2	minichromosome maintenance complex component 2	1.12753	0.00107996	*
SH2D1A	SH2 domain protein 1A	1.9555	0.00107996
TCL1A	T-cell leukemia/lymphoma 1A	3.0573	0.00109306
TRIM59	tripartite motif-containing 59	1.05756	0.00109719
GLS2	glutaminase 2 (liver, mitochondrial)	2.0464	0.00110173	*
PASK	PAS domain containing serine/threonine kinase	1.13542	0.00110398
ACBD7	acyl-Coenzyme A binding domain containing 7	2.35744	0.00114023	*
TMSB15A	thymosin beta 15a	2.79198	0.00114035	*
CD2	CD2 molecule	1.64636	0.00116057
SLFN11	schlafen family member 11	1.11611	0.00117459
WNT10B	wingless-type MMTV integration site family, member 10B	1.90377	0.00117578
MYB	v-myb myeloblastosis viral oncogene homolog (avian)	1.83397	0.00121874
C7	complement component 7	3.83542	0.00122513
ATM	ataxia telangiectasia mutated	1.05537	0.00122545
ITGAE	integrin, alpha E (antigen CD103, human mucosal lymphocyte antigen 1; alpha polypeptide)	1.27683	0.00123306
LOC285972	hypothetical protein LOC285972	2.0394	0.00126424
SVIP	small VCP/p97-interacting protein	1.4412	0.00126424
RALGPS1	Ral GEF with PH domain and SH3 binding motif 1	1.37991	0.00126571
ARHGAP9	Rho GTPase activating protein 9	1.46284	0.00129056
IL16	interleukin 16 (lymphocyte chemoattractant factor)	1.28619	0.0012955
ALDH1L1	aldehyde dehydrogenase 1 family, member L1	3.39306	0.00129637	*
CNTD1	cyclin N-terminal domain containing 1	1.70245	0.00131711	*
ZFP3	zinc finger protein 3 homolog (mouse)	1.27207	0.00131711
MAP2K6	mitogen-activated protein kinase kinase 6	1.29809	0.00136513
KRT15	keratin 15	2.25153	0.00137525	*
LY9	lymphocyte antigen 9	1.93036	0.00137586
CHIT1	chitinase 1 (chitotriosidase)	4.16557	0.00141489
CHDH	choline dehydrogenase	1.6405	0.001444
APOBEC3H	apolipoprotein B mRNA editing enzyme, catalytic polypeptide-like 3H	1.98516	0.00147956
GZMK	granzyme K (granzyme 3; tryptase II)	2.06687	0.00152382
NCF1C	neutrophil cytosolic factor 1C pseudogene	1.5465	0.00152382
MATK	megakaryocyte-associated tyrosine kinase	2.10338	0.00154816
MARC1	mitochondrial amidoxime reducing component 1	1.59224	0.00155501	*
CBFA2T2	core-binding factor, runt domain, alpha subunit 2; translocated to, 2	1.15915	0.00155501	*
SPP1	secreted phosphoprotein 1	3.40433	0.00155547
SIDT1	SID1 transmembrane family, member 1	1.41939	0.00155547
VAMP1	vesicle-associated membrane protein 1 (synaptobrevin 1)	1.26214	0.00158002
ATF7IP2	activating transcription factor 7 interacting protein 2	1.39873	0.00158217
IKZF1	IKAROS family zinc finger 1 (Ikaros)	1.40217	0.00160151
LRRC37A4	leucine rich repeat containing 37, member A4 (pseudogene)	1.23561	0.00161097
RASGRP3	RAS guanyl releasing protein 3 (calcium and DAG-regulated)	1.1733	0.0016167
JAKMIP1	janus kinase and microtubule interacting protein 1	1.95529	0.00161728
KLRG1	killer cell lectin-like receptor subfamily G, member 1	1.90943	0.00168071
YPEL1	yippee-like 1 (Drosophila)	1.46865	0.00168071
SCML4	sex comb on midleg-like 4 (Drosophila)	2.08115	0.00172007
NRXN3	neurexin 3	2.64783	0.00173802	*
MUC4	mucin 4, cell surface associated	2.9722	0.00175431	*
LAT2	linker for activation of T cells family, member 2	1.23549	0.0018106
SLA2	Src-like-adaptor 2	1.59572	0.00181554
ANKRD44	ankyrin repeat domain 44	1.30917	0.00183524
AKNA	AT-hook transcription factor	1.24329	0.00186806
SARDH	sarcosine dehydrogenase	1.96679	0.00187319
HTRA4	HtrA serine peptidase 4	2.74681	0.00191393
LINC00426	long intergenic non-protein coding RNA 426	1.77689	0.00193776
ABHD11	abhydrolase domain containing 11	1.19147	0.00196112	*
ATP8A1	ATPase, aminophospholipid transporter (APLT), class I, type 8A, member 1	1.59529	0.00196112
HLA-DMB	major histocompatibility complex, class II, DM beta	1.54884	0.00196112
ARHGEF26	Rho guanine nucleotide exchange factor (GEF) 26	1.47114	0.00197471
ADAM22	ADAM metallopeptidase domain 22	1.82119	0.00197471
CXCR3	chemokine (C-X-C motif) receptor 3	1.90683	0.00197471
KIAA1211	KIAA1211	1.72652	0.00197471
ADAMDEC1	ADAM-like, decysin 1	2.03559	0.00200025
DOCK10	dedicator of cytokinesis 10	1.29202	0.00200248
PDCD1	programmed cell death 1	1.82836	0.00200248
SIGIRR	single immunoglobulin and toll-interleukin 1 receptor (TIR) domain	1.27735	0.00200248
OGG1	8-oxoguanine DNA glycosylase	1.01524	0.00203054
LOC401431	hypothetical LOC401431	1.87987	0.00213327
BEND5	BEN domain containing 5	1.64284	0.00213465
DDX26B	DEAD/H (Asp-Glu-Ala-Asp/His) box polypeptide 26B	1.15251	0.00217449
ITGB2	integrin, beta 2 (complement component 3 receptor 3 and 4 subunit)	1.62135	0.00221505
GKAP1	G kinase anchoring protein 1	1.59429	0.00221944
PPP1R16B	protein phosphatase 1, regulatory (inhibitor) subunit 16B	1.36945	0.00223369
ARHGAP30	Rho GTPase activating protein 30	1.14627	0.00223583
LOC100130231	similar to hCG1814455	2.07393	0.00226042
CLECL1	C-type lectin-like 1	1.82497	0.00228223
WIPF3	WAS/WASL interacting protein family, member 3	1.73368	0.00229055
C7orf13	chromosome 7 open reading frame 13	1.59957	0.00229091
SCAI	suppressor of cancer cell invasion	1.1018	0.00229384
LOC100505696	-	1.24016	0.00230721
ATP2A3	ATPase, Ca++ transporting, ubiquitous	1.31031	0.0023262
COL4A3	collagen, type IV, alpha 3 (Goodpasture antigen)	1.8566	0.00233306
ERO1LB	ERO1-like beta (S. cerevisiae)	1.24183	0.00233306	*
GSDMB	gasdermin B	1.33136	0.00233306
C12orf34	chromosome 12 open reading frame 34	1.59957	0.00233565	*
TRAF3IP3	TRAF3 interacting protein 3	1.24286	0.00234199
LOC84856	hypothetical LOC84856	2.19439	0.00244379
BTK	Bruton agammaglobulinemia tyrosine kinase	1.41913	0.00244588
C5orf56	chromosome 5 open reading frame 56	1.5416	0.00245506
LAG3	lymphocyte-activation gene 3	1.64377	0.00246072
APOC1	apolipoprotein C-I	2.9804	0.00248915
FAM78A	family with sequence similarity 78, member A	1.36152	0.00250907
LY75	lymphocyte antigen 75	1.38241	0.00250907
PSIP1	PC4 and SFRS1 interacting protein 1	1.09275	0.00251308
SIT1	signaling threshold regulating transmembrane adaptor 1	1.66964	0.00256184
ARHGAP15	Rho GTPase activating protein 15	1.45126	0.00262371
IL12RB1	interleukin 12 receptor, beta 1	1.45793	0.00266817
SLC12A7	solute carrier family 12 (potassium/chloride transporters), member 7	1.31481	0.00267468
TRAF5	TNF receptor-associated factor 5	1.29331	0.00270375
HCST	hematopoietic cell signal transducer	1.65901	0.00272936
LILRB4	leukocyte immunoglobulin-like receptor, subfamily B (with TM and ITIM domains), member 4	2.02269	0.00275488
SLAMF6	SLAM family member 6	1.62103	0.00275488
FANCL	Fanconi anemia, complementation group L	1.05604	0.0027561
YBX2	Y box binding protein 2	2.92947	0.0027561
ARHGDIB	Rho GDP dissociation inhibitor (GDI) beta	1.09337	0.00278031
OSTalpha	organic solute transporter alpha	1.77273	0.00278497
HLTF	helicase-like transcription factor	1.03379	0.00283514
PSTPIP1	proline-serine-threonine phosphatase interacting protein 1	1.45864	0.00284649
P2RX5	purinergic receptor P2X, ligand-gated ion channel, 5	2.11989	0.00284649
CD72	CD72 molecule	1.99221	0.00287969
CNTN4	contactin 4	2.12154	0.00290027
KIAA1875	KIAA1875	1.28158	0.00290729
NSUN5P2	NOP2/Sun domain family, member 5 pseudogene 2	1.31916	0.00297748
ARHGAP26	Rho GTPase activating protein 26	1.20397	0.00310225
MXD3	MAX dimerization protein 3	1.27671	0.00311782
L3MBTL4	l(3)mbt-like 4 (Drosophila)	1.85896	0.00312624
PARVG	parvin, gamma	1.53851	0.00316288
CD247	CD247 molecule	1.44463	0.00319816
FERMT3	fermitin family homolog 3 (Drosophila)	1.34959	0.0032243
PLEKHO1	pleckstrin homology domain containing, family O member 1	1.18689	0.0032243
ZNF780B	zinc finger protein 780B	1.04115	0.0032243
TCAM1P	testicular cell adhesion molecule 1, pseudogene	2.78133	0.00324333	*
PYHIN1	pyrin and HIN domain family, member 1	1.85167	0.00324333
PNMA3	paraneoplastic antigen MA3	2.09242	0.00326071
GVINP1	GTPase, very large interferon inducible pseudogene 1	1.58717	0.00328876
PIDD	p53-induced death domain protein	1.04541	0.00328876
RAB26	RAB26, member RAS oncogene family	1.99358	0.00328876
HS3ST4	heparan sulfate (glucosamine) 3-O-sulfotransferase 4	3.35312	0.00329156
RIC3	resistance to inhibitors of cholinesterase 3 homolog (C. elegans)	1.90042	0.00332086
LOC728743	-	1.2363	0.00333313
CECR1	cat eye syndrome chromosome region, candidate 1	1.60997	0.00333313
NCF1B	neutrophil cytosolic factor 1B pseudogene	1.41284	0.00333313
AFF3	AF4/FMR2 family, member 3	1.66312	0.00336702
BTNL9	butyrophilin-like 9	2.29602	0.00337865
DOCK2	dedicator of cytokinesis 2	1.38905	0.0034644
DOCK8	dedicator of cytokinesis 8	1.27803	0.0034644
CCL5	chemokine (C-C motif) ligand 5	1.50995	0.00347299
SPATA13	spermatogenesis associated 13	1.20175	0.00347299
GPSM3	G-protein signaling modulator 3 (AGS3-like, C. elegans)	1.20207	0.00351297
CD244	CD244 molecule, natural killer cell receptor 2B4	1.69672	0.00351384
GAB3	GRB2-associated binding protein 3	1.42985	0.00351384
SEPT6	septin 6	1.11979	0.00351384
DPY19L2P2	dpy-19-like 2 pseudogene 2 (C. elegans)	1.15162	0.0035314
CDKN2C	cyclin-dependent kinase inhibitor 2C (p18, inhibits CDK4)	1.4165	0.00356654	*
ITGAM	integrin, alpha M (complement component 3 receptor 3 subunit)	1.76518	0.00361508
ACSS1	acyl-CoA synthetase short-chain family member 1	1.1004	0.00363444
KCNMB3	potassium large conductance calcium-activated channel, subfamily M beta member 3	1.39978	0.00363444
THEMIS	thymocyte selection associated	1.97141	0.00363444
VILL	villin-like	1.37631	0.00365185
LOC100190938	hypothetical LOC100190938	1.40892	0.00365268
ANKRD36BP2	ankyrin repeat domain 36B pseudogene 2	1.6414	0.00366141
POU2F2	POU class 2 homeobox 2	1.26113	0.00366217
MCOLN2	mucolipin 2	1.45513	0.00368396
CYP2E1	cytochrome P450, family 2, subfamily E, polypeptide 1	2.23524	0.00374199
PROCA1	protein interacting with cyclin A1	1.50429	0.00374199
ACPL2	acid phosphatase-like 2	1.31998	0.00381513
DNAH1	dynein, axonemal, heavy chain 1	1.19755	0.00384888
SPN	sialophorin	1.47393	0.00385087
C1QTNF3	C1q and tumor necrosis factor related protein 3	1.81911	0.00385359
WDFY4	WDFY family member 4	1.47178	0.00389308
CD4	CD4 molecule	1.47278	0.00393875
CD53	CD53 molecule	1.36698	0.00394733
SLC25A45	solute carrier family 25, member 45	1.21031	0.00394733
HLA-DRB6	major histocompatibility complex, class II, DR beta 6 (pseudogene)	1.42942	0.00401072
LOC100233209	hypothetical LOC100233209	1.44592	0.00401671
TRPV6	transient receptor potential cation channel, subfamily V, member 6	2.73871	0.00402049
PTPN7	protein tyrosine phosphatase, non-receptor type 7	1.29334	0.0040574
LOC100128288	hypothetical protein LOC100128288	1.47195	0.0041196
SMPDL3B	sphingomyelin phosphodiesterase, acid-like 3B	1.608	0.00412858
C21orf58	chromosome 21 open reading frame 58	1.37066	0.00412946
GPR137C	G protein-coupled receptor 137C	1.71887	0.00412946	*
TRAT1	T cell receptor associated transmembrane adaptor 1	1.98285	0.00412946
HNRNPU-AS1	HNRNPU antisense RNA 1	1.21451	0.0041362
ZC3H12D	zinc finger CCCH-type containing 12D	1.45018	0.00418386
ZNF667	zinc finger protein 667	1.78111	0.00418627
HCG27	HLA complex group 27	1.64608	0.00423323
ITPRIPL1	inositol 1,4,5-triphosphate receptor interacting protein-like 1	1.293	0.00423323
NCKAP1L	NCK-associated protein 1-like	1.428	0.00424322
PRKCB	protein kinase C, beta	1.47204	0.00428448
LOC100130950	similar to hCG1991536	1.39254	0.00429749
GOLGA2P5	golgin A2 pseudogene 5	1.35753	0.00431095
RNF32	ring finger protein 32	1.40631	0.00435838
PRAM1	PML-RARA regulated adaptor molecule 1	1.67537	0.00437698
FRG1B	FSHD region gene 1 family, member B	1.13308	0.00445967	*
MIR155HG	MIR155 host gene (non-protein coding)	1.73439	0.0044968
BATF	basic leucine zipper transcription factor, ATF-like	1.31944	0.00451078
LAPTM5	lysosomal protein transmembrane 5	1.46262	0.00459294
TLR7	toll-like receptor 7	1.65811	0.00462402
NEURL	neuralized homolog (Drosophila)	1.57774	0.00467722
HLA-DMA	major histocompatibility complex, class II, DM alpha	1.31829	0.00468733
CCDC14	coiled-coil domain containing 14	1.29109	0.00469031
PLCB2	phospholipase C, beta 2	1.31027	0.00469031
ERMN	ermin, ERM-like protein	1.72701	0.0047352
TBX21	T-box 21	1.80175	0.00480696
MYEF2	myelin expression factor 2	1.52044	0.00483833
HLA-J	major histocompatibility complex, class I, J (pseudogene)	1.9404	0.0048777
LYPD6	LY6/PLAUR domain containing 6	1.85798	0.00493723
SAP25	sin3A-binding protein 25	1.67444	0.00494107
CD84	CD84 molecule	1.73223	0.00494463
KIF21B	kinesin family member 21B	1.1974	0.0049605
SLAMF1	signaling lymphocytic activation molecule family member 1	1.48597	0.00496808
TRANK1	tetratricopeptide repeat and ankyrin repeat containing 1	1.11074	0.00504066
ATHL1	ATH1, acid trehalase-like 1 (yeast)	1.29825	0.00504655
CYBB	cytochrome b-245, beta polypeptide	1.4748	0.00514774
GFI1	growth factor independent 1 transcription repressor	1.45028	0.00540094
PRIMA1	proline rich membrane anchor 1	1.6445	0.00540094
WAS	Wiskott-Aldrich syndrome (eczema-thrombocytopenia)	1.24822	0.00540094
SUSD3	sushi domain containing 3	1.45455	0.00541016
C5orf39	chromosome 5 open reading frame 39	1.24949	0.00549159
ZNF559	zinc finger protein 559	1.06149	0.00553925
CTSH	cathepsin H	1.06628	0.00556453
PPM1K	protein phosphatase, Mg2+/Mn2+ dependent, 1K	1.10465	0.00556453
ZNF238	zinc finger protein 238	1.21502	0.00560843
HLA-DQB1	major histocompatibility complex, class II, DQ beta 1	1.41396	0.00563811
ENPP4	ectonucleotide pyrophosphatase/phosphodiesterase 4 (putative function)	1.39974	0.0056423	*
IL10RA	interleukin 10 receptor, alpha	1.31113	0.0056423
MPP2	membrane protein, palmitoylated 2 (MAGUK p55 subfamily member 2)	1.84952	0.0056423
C3orf15	chromosome 3 open reading frame 15	2.48233	0.00576551	*
FANCD2	Fanconi anemia, complementation group D2	1.06661	0.00576551	*
CBS	cystathionine-beta-synthase	1.82156	0.0058028	*
CROCC	ciliary rootlet coiled-coil, rootletin	1.14754	0.00580726
CENPJ	centromere protein J	1.01731	0.00581342
FAM81A	family with sequence similarity 81, member A	1.55658	0.00590651	*
PTPRO	protein tyrosine phosphatase, receptor type, O	1.68293	0.00590651
RNF150	ring finger protein 150	2.21033	0.00594086
FAM113B	family with sequence similarity 113, member B	1.21976	0.00598611
FCRL5	Fc receptor-like 5	1.48471	0.0060392
ADHFE1	alcohol dehydrogenase, iron containing, 1	1.50184	0.00608291
PIK3AP1	phosphoinositide-3-kinase adaptor protein 1	1.32913	0.0060861
FAM111B	family with sequence similarity 111, member B	1.13137	0.00608826	*
DSCR6	Down syndrome critical region gene 6	2.0033	0.00614028	*
LILRB1	leukocyte immunoglobulin-like receptor, subfamily B (with TM and ITIM domains), member 1	1.28773	0.00621087
RHOH	ras homolog gene family, member H	1.17896	0.00621309
PAQR8	progestin and adipoQ receptor family member VIII	1.1146	0.00636149	*
RASGRP2	RAS guanyl releasing protein 2 (calcium and DAG-regulated)	1.71011	0.00636149
BIRC3	baculoviral IAP repeat-containing 3	1.25511	0.00638898
CD83	CD83 molecule	1.33844	0.00645824
TNFAIP8L2	tumor necrosis factor, alpha-induced protein 8-like 2	1.43745	0.00650584
CENPW	centromere protein W	1.14088	0.0066234	*
SLC7A7	solute carrier family 7 (cationic amino acid transporter, y+ system), member 7	1.40796	0.00671278
IL22RA2	interleukin 22 receptor, alpha 2	2.10907	0.00673657
C10orf25	chromosome 10 open reading frame 25	1.2469	0.0067469
P2RY10	purinergic receptor P2Y, G-protein coupled, 10	1.64224	0.00677362
CCHCR1	coiled-coil alpha-helical rod protein 1	1.04969	0.00678533	*
SRGAP3	SLIT-ROBO Rho GTPase activating protein 3	1.03782	0.00680827
ZNF717	zinc finger protein 717	1.49358	0.00690266
TCF7	transcription factor 7 (T-cell specific, HMG-box)	1.31986	0.0070339
ZSCAN30	zinc finger and SCAN domain containing 30	1.06388	0.00711666
ATP6V0D2	ATPase, H+ transporting, lysosomal 38kDa, V0 subunit d2	2.31163	0.00713222
SLC29A3	solute carrier family 29 (nucleoside transporters), member 3	1.45049	0.00740316
PTGDS	prostaglandin D2 synthase 21kDa (brain)	2.0629	0.00742314
KLF12	Kruppel-like factor 12	1.12916	0.00745445
PRR5L	proline rich 5 like	1.28697	0.00756941
IGFLR1	IGF-like family receptor 1	1.11739	0.00769349
ZNF214	zinc finger protein 214	1.53755	0.00769349	*
CBX7	chromobox homolog 7	1.05282	0.00790032
NRIP2	nuclear receptor interacting protein 2	1.19922	0.00797119
CYP4Z1	cytochrome P450, family 4, subfamily Z, polypeptide 1	2.28112	0.00798796	*
FAM26F	family with sequence similarity 26, member F	1.50524	0.00799306
IRF8	interferon regulatory factor 8	1.38731	0.0081859
PRF1	perforin 1 (pore forming protein)	1.45577	0.0082747
CXCR6	chemokine (C-X-C motif) receptor 6	1.54389	0.00829124
C9orf100	chromosome 9 open reading frame 100	1.10509	0.00835333
TSPAN32	tetraspanin 32	1.88105	0.00837106
NSUN5P1	NOP2/Sun domain family, member 5 pseudogene 1	1.10916	0.00838071
LOC100133445	hypothetical LOC100133445	1.36278	0.00839111
CTSS	cathepsin S	1.45247	0.00839207
ABI3	ABI family, member 3	1.17288	0.0084032
GALM	galactose mutarotase (aldose 1-epimerase)	1.32726	0.00847169
ADARB2	adenosine deaminase, RNA-specific, B2 (RED2 homolog rat)	2.5043	0.00850474	*
ICAM3	intercellular adhesion molecule 3	1.02429	0.00878858
PODXL2	podocalyxin-like 2	1.43285	0.00888788
CAND2	cullin-associated and neddylation-dissociated 2 (putative)	1.55075	0.00889976
MEIS1	Meis homeobox 1	1.15111	0.00891339
FMNL1	formin-like 1	1.01342	0.00892683
CNTLN	centlein, centrosomal protein	1.00781	0.00895324
HENMT1	HEN1 methyltransferase homolog 1 (Arabidopsis)	1.16225	0.00895376
APBB1IP	amyloid beta (A4) precursor protein-binding, family B, member 1 interacting protein	1.37873	0.0089783
GAL3ST4	galactose-3-O-sulfotransferase 4	1.11754	0.0089783
RINL	Ras and Rab interactor-like	1.18164	0.00902832
ZNF831	zinc finger protein 831	1.62367	0.00902928
AKR1E2	aldo-keto reductase family 1, member E2	1.53576	0.00906446
TRPV2	transient receptor potential cation channel, subfamily V, member 2	1.19831	0.00911767
CST7	cystatin F (leukocystatin)	1.2552	0.00912061
SSTR2	somatostatin receptor 2	1.85608	0.0091586
LOC730101	hypothetical LOC730101	1.32916	0.0091863
ALPK2	alpha-kinase 2	1.54453	0.00922422
LIME1	Lck interacting transmembrane adaptor 1	1.09454	0.00926398
SCIN	scinderin	1.92637	0.00930018
EVI2B	ecotropic viral integration site 2B	1.20765	0.00937005
ZNF208	zinc finger protein 208	1.68859	0.00949235
SPIN3	spindlin family, member 3	1.05215	0.00969838
LOC219731	hypothetical protein LOC219731	1.99652	0.00976352	*
KMO	kynurenine 3-monooxygenase (kynurenine 3-hydroxylase)	1.51008	0.00981883
NCF4	neutrophil cytosolic factor 4, 40kDa	1.06632	0.00984415
TMEM150C	transmembrane protein 150C	1.69499	0.00993786
C6orf223	chromosome 6 open reading frame 223	2.17724	0.0100269
LOC202181	hypothetical protein LOC202181	1.2382	0.0100549
ICOSLG	inducible T-cell co-stimulator ligand	1.41341	0.0102155	*
NAPSB	napsin B aspartic peptidase pseudogene	1.56932	0.0102536
USP32P2	ubiquitin specific peptidase 32 pseudogene 2	1.81657	0.0102869
AMH	anti-Mullerian hormone	1.77874	0.0102969
CXCR4	chemokine (C-X-C motif) receptor 4	1.60145	0.0103797
CDC7	cell division cycle 7	1.00345	0.0104099	*
C20orf96	chromosome 20 open reading frame 96	1.08673	0.0104297
GABRP	gamma-aminobutyric acid (GABA) A receptor, pi	2.83891	0.0104297
FLJ41484	hypothetical LOC650669	1.69555	0.0104297
MCART6	mitochondrial carrier triple repeat 6	1.45616	0.0104407
PRODH	proline dehydrogenase (oxidase) 1	1.63	0.0104407
TLR9	toll-like receptor 9	1.37888	0.0104777
FBP1	fructose-1,6-bisphosphatase 1	2.18289	0.0105181
SLC2A5	solute carrier family 2 (facilitated glucose/fructose transporter), member 5	1.49639	0.0105181
LCK	lymphocyte-specific protein tyrosine kinase	1.18424	0.0106522
IDUA	iduronidase, alpha-L-	1.12868	0.0106549
E2F1	E2F transcription factor 1	1.06034	0.0106803	*
RCSD1	RCSD domain containing 1	1.15161	0.0107683
LOC100216545	hypothetical LOC100216545	1.06802	0.0108745
CD3G	CD3g molecule, gamma (CD3-TCR complex)	1.49127	0.0108854
GRAP2	GRB2-related adaptor protein 2	1.52754	0.0109172
LYZ	lysozyme (renal amyloidosis)	1.70455	0.0109704
CD5	CD5 molecule	1.2756	0.0110336
CD96	CD96 molecule	1.39781	0.0111889
SCML2	sex comb on midleg-like 2 (Drosophila)	1.33695	0.0112553
LOC283174	hypothetical LOC283174	1.91019	0.0113438
CACNA1F	calcium channel, voltage-dependent, L type, alpha 1F subunit	1.51622	0.0113705
SBK1	SH3-binding domain kinase 1	1.59788	0.011478
PSORS1C3	psoriasis susceptibility 1 candidate 3 (non-protein coding)	2.29961	0.0115162
LCP1	lymphocyte cytosolic protein 1 (L-plastin)	1.18362	0.0115811
BTLA	B and T lymphocyte associated	1.69581	0.0115816
DTHD1	death domain containing 1	1.5898	0.0116221
ZNF367	zinc finger protein 367	1.01204	0.0116506
GPR64	G protein-coupled receptor 64	1.8418	0.0118329
SV2B	synaptic vesicle glycoprotein 2B	1.65255	0.0120453
ODZ1	odz, odd Oz/ten-m homolog 1(Drosophila)	2.01789	0.0121066
DNAH8	dynein, axonemal, heavy chain 8	1.83767	0.0121118
POU2AF1	POU class 2 associating factor 1	1.24171	0.0121685
CENPK	centromere protein K	1.08149	0.0122617	*
C5orf25	chromosome 5 open reading frame 25	1.07541	0.0124641
SNX20	sorting nexin 20	1.28548	0.0124641
LOC100507463	-	1.05865	0.0124765
EYA2	eyes absent homolog 2 (Drosophila)	1.68517	0.012483
LAIR1	leukocyte-associated immunoglobulin-like receptor 1	1.38852	0.0125159
SLFN12L	schlafen family member 12-like	1.37576	0.0125159
CILP	cartilage intermediate layer protein, nucleotide pyrophosphohydrolase	3.54353	0.012564
DMD	dystrophin	1.5156	0.012728
C19orf46	chromosome 19 open reading frame 46	1.54002	0.0129268	*
C5orf20	chromosome 5 open reading frame 20	1.48127	0.0129268
FOXP3	forkhead box P3	1.16641	0.0129268
AKAP7	A kinase (PRKA) anchor protein 7	1.2052	0.0129776
BIN2	bridging integrator 2	1.18833	0.0130032
FGD2	FYVE, RhoGEF and PH domain containing 2	1.26106	0.0130032
RBP5	retinol binding protein 5, cellular	1.28858	0.0131805
CXorf65	chromosome X open reading frame 65	1.6995	0.0132278
CMTM7	CKLF-like MARVEL transmembrane domain containing 7	1.12893	0.0132892
PTPRC	protein tyrosine phosphatase, receptor type, C	1.22512	0.0134416
C11orf75	chromosome 11 open reading frame 75	1.07182	0.0135896
SLC14A1	solute carrier family 14 (urea transporter), member 1 (Kidd blood group)	1.51104	0.0136838
MIAT	myocardial infarction associated transcript (non-protein coding)	1.18761	0.0137133
CETP	cholesteryl ester transfer protein, plasma	1.82237	0.0137611
CD27	CD27 molecule	1.39306	0.0137947
HCG26	HLA complex group 26 (non-protein coding)	1.18778	0.0137947
LOC100507421	-	2.17687	0.0138488	*
ILDR1	immunoglobulin-like domain containing receptor 1	1.5327	0.0138488	*
CCL20	chemokine (C-C motif) ligand 20	1.38729	0.0138655
C16orf79	chromosome 16 open reading frame 79	1.34763	0.0139289
IPCEF1	interaction protein for cytohesin exchange factors 1	1.11454	0.0139289
ARHGAP25	Rho GTPase activating protein 25	1.03632	0.0139289
MFI2	antigen p97 (melanoma associated) identified by monoclonal antibodies 133.2 and 96.5	1.35553	0.0141627
LOC286367	FP944	1.3196	0.0143078
MMP9	matrix metallopeptidase 9 (gelatinase B, 92kDa gelatinase, 92kDa type IV collagenase)	1.74294	0.0143078
NCF1	neutrophil cytosolic factor 1	1.17068	0.0143205
TFEC	transcription factor EC	1.55606	0.0146516
HLA-DQA2	major histocompatibility complex, class II, DQ alpha 2	1.49367	0.0147526
EID3	EP300 interacting inhibitor of differentiation 3	1.26466	0.0147607
DCST2	DC-STAMP domain containing 2	1.59198	0.0149375
ALOX5	arachidonate 5-lipoxygenase	1.22211	0.014942
CBLN2	cerebellin 2 precursor	3.29319	0.0149571
KIAA0748	KIAA0748	1.47257	0.0150233
SEC31B	SEC31 homolog B (S. cerevisiae)	1.04045	0.0151436
CDKN2B-AS1	CDKN2B antisense RNA 1	1.94974	0.0151862
KLRB1	killer cell lectin-like receptor subfamily B, member 1	1.42114	0.0152891
ZNF789	zinc finger protein 789	1.15991	0.0156422
SLC25A29	solute carrier family 25, member 29	1.0505	0.0157477
GATM	glycine amidinotransferase (L-arginine:glycine amidinotransferase)	1.27837	0.015924
CD79A	CD79a molecule, immunoglobulin-associated alpha	1.4183	0.0161197
LOC100130992	similar to hCG2017625	1.49542	0.0161197
C8orf80	chromosome 8 open reading frame 80	1.34681	0.0162495
SLAMF7	SLAM family member 7	1.21074	0.0166473
CCDC141	coiled-coil domain containing 141	1.71983	0.0166828
LMO4	LIM domain only 4	1.05811	0.0166909
OXER1	oxoeicosanoid (OXE) receptor 1	1.63465	0.0169177
RGS9	regulator of G-protein signaling 9	1.33872	0.0169389
LOC100130691	-	1.45569	0.0170094
EPHX2	epoxide hydrolase 2, cytoplasmic	1.28864	0.0171541
KIF24	kinesin family member 24	1.00489	0.0172735	*
ITGA4	integrin, alpha 4 (antigen CD49D, alpha 4 subunit of VLA-4 receptor)	1.07487	0.0173439
NOXO1	NADPH oxidase organizer 1	1.53404	0.0173499	*
C1orf228	chromosome 1 open reading frame 228	1.62326	0.0173525
SCML1	sex comb on midleg-like 1 (Drosophila)	1.01214	0.0177414
CAMK1	calcium/calmodulin-dependent protein kinase I	1.02655	0.0177833
IPW	imprinted in Prader-Willi syndrome (non-protein coding)	1.3802	0.017886
IL11RA	interleukin 11 receptor, alpha	1.13937	0.017886
ENPP2	ectonucleotide pyrophosphatase/phosphodiesterase 2	1.24783	0.0179378
RNF165	ring finger protein 165	1.69296	0.0179612
COL21A1	collagen, type XXI, alpha 1	1.63258	0.0180397
TCN2	transcobalamin II; macrocytic anemia	1.34459	0.0180919
TMEM163	transmembrane protein 163	1.68344	0.0180919
TCP11	t-complex 11 homolog (mouse)	2.61333	0.0183006	*
CXCR2P1	chemokine (C-X-C motif) receptor 2 pseudogene 1	2.26766	0.0186102
CACNA1D	calcium channel, voltage-dependent, L type, alpha 1D subunit	1.58438	0.0186505
C11orf21	chromosome 11 open reading frame 21	1.53269	0.0187089
C7orf46	chromosome 7 open reading frame 46	1.40062	0.018916
IMMP1L	IMP1 inner mitochondrial membrane peptidase-like (S. cerevisiae)	1.41812	0.0192192
KIAA0226L	KIAA0226-like	1.081	0.0192248
LOC100289230	hypothetical protein LOC100289230	1.36586	0.0192933
DOK3	docking protein 3	1.03484	0.0194148
OLR1	oxidized low density lipoprotein (lectin-like) receptor 1	1.8975	0.0194884
CD7	CD7 molecule	1.1013	0.0195344
DOK1	docking protein 1, 62kDa (downstream of tyrosine kinase 1)	1.06926	0.0195344
TMEM44	transmembrane protein 44	1.41008	0.0196556
BCL2L14	BCL2-like 14 (apoptosis facilitator)	1.60359	0.0199849
TIFAB	TRAF-interacting protein with forkhead-associated domain, family member B	1.47493	0.0200213
C18orf54	chromosome 18 open reading frame 54	1.08322	0.0200667	*
GCNT2	glucosaminyl (N-acetyl) transferase 2, I-branching enzyme (I blood group)	1.22653	0.0201127
KCNQ1	potassium voltage-gated channel, KQT-like subfamily, member 1	1.14962	0.0201235
PKIA	protein kinase (cAMP-dependent, catalytic) inhibitor alpha	1.26591	0.0201472
ST6GAL2	ST6 beta-galactosamide alpha-2,6-sialyltranferase 2	1.80671	0.0201519
LGALS2	lectin, galactoside-binding, soluble, 2	1.47834	0.020261
NAALADL2	N-acetylated alpha-linked acidic dipeptidase-like 2	1.46747	0.0202865
GIMAP4	GTPase, IMAP family member 4	1.08898	0.0208979
IL15	interleukin 15	1.17736	0.0209265
PIM2	pim-2 oncogene	1.02046	0.0213172
RFC4	replication factor C (activator 1) 4, 37kDa	1.03344	0.0214096
TESC	tescalcin	1.08114	0.0214096
LIFR	leukemia inhibitory factor receptor alpha	1.17259	0.0214136
C8orf45	chromosome 8 open reading frame 45	1.1914	0.0215021
FLT3LG	fms-related tyrosine kinase 3 ligand	1.03081	0.0215021
MGAT4A	mannosyl (alpha-1,3-)-glycoprotein beta-1,4-N-acetylglucosaminyltransferase, isozyme A	1.02757	0.0215021
TNFRSF17	tumor necrosis factor receptor superfamily, member 17	1.46329	0.0215435
TRPM2	transient receptor potential cation channel, subfamily M, member 2	1.08875	0.0215678
C2CD4B	C2 calcium-dependent domain containing 4B	1.47527	0.0216917
IDO1	indoleamine 2,3-dioxygenase 1	1.63411	0.0218874
PLCL2	phospholipase C-like 2	1.05137	0.0218874
C21orf88	chromosome 21 open reading frame 88	2.95855	0.0218928
WIPF1	WAS/WASL interacting protein family, member 1	1.03244	0.0220161
CCR6	chemokine (C-C motif) receptor 6	1.16801	0.0220239
LOC100128191	hypothetical protein LOC100128191	1.26327	0.0220473	*
PKDCC	protein kinase domain containing, cytoplasmic homolog (mouse)	2.13365	0.0220659
FAM171A1	family with sequence similarity 171, member A1	1.19557	0.0222856
ARHGEF6	Rac/Cdc42 guanine nucleotide exchange factor (GEF) 6	1.01343	0.0223027
PHGDH	phosphoglycerate dehydrogenase	1.18271	0.0224015
LOC401109	-	1.47811	0.0225058
CD74	CD74 molecule, major histocompatibility complex, class II invariant chain	1.34434	0.02265
ASB16	ankyrin repeat and SOCS box-containing 16	1.02132	0.0227587
AGER	advanced glycosylation end product-specific receptor	1.00775	0.0229949
SUSD4	sushi domain containing 4	1.2834	0.0230636
LOC100130557	hypothetical LOC100130557	1.17285	0.0230966
VTCN1	V-set domain containing T cell activation inhibitor 1	2.40885	0.0230966
PTPN22	protein tyrosine phosphatase, non-receptor type 22 (lymphoid)	1.21572	0.0231187
HK3	hexokinase 3 (white cell)	1.66294	0.0231688
SYNE1	spectrin repeat containing, nuclear envelope 1	1.05519	0.0232281
SELPLG	selectin P ligand	1.09298	0.0232556
HLA-DPB1	major histocompatibility complex, class II, DP beta 1	1.25452	0.0234067
STOX1	storkhead box 1	2.06356	0.0234595
C11orf93	chromosome 11 open reading frame 93	1.45626	0.023474
GMFG	glia maturation factor, gamma	1.01927	0.0235237
AOAH	acyloxyacyl hydrolase (neutrophil)	1.43751	0.0237003
LOC339535	hypothetical LOC339535	1.98165	0.0238941
HAAO	3-hydroxyanthranilate 3,4-dioxygenase	1.20693	0.0239189
RASEF	RAS and EF-hand domain containing	1.20735	0.0239335	*
DNAH11	dynein, axonemal, heavy chain 11	1.80403	0.0239727
ZDHHC2	zinc finger, DHHC-type containing 2	1.06217	0.0244728
PABPC4L	poly(A) binding protein, cytoplasmic 4-like	1.54699	0.0246622
TTLL7	tubulin tyrosine ligase-like family, member 7	1.26315	0.0247267
SELENBP1	selenium binding protein 1	1.29556	0.0247623
CR1	complement component (3b/4b) receptor 1 (Knops blood group)	1.53278	0.0248227
ATP1A3	ATPase, Na+/K+ transporting, alpha 3 polypeptide	1.51843	0.0250478
C16orf54	chromosome 16 open reading frame 54	1.09603	0.0251244
ARL17A	ADP-ribosylation factor-like 17A	1.08347	0.0251944
LYL1	lymphoblastic leukemia derived sequence 1	1.09911	0.0253256
EBF4	early B-cell factor 4	1.21422	0.0257282
LOC728554	similar to THO complex 3	1.203	0.0259325
ATP6AP1L	ATPase, H+ transporting, lysosomal accessory protein 1-like	1.34696	0.0259398
KATNAL2	katanin p60 subunit A-like 2	1.31637	0.0259398
RRN3P1	RNA polymerase I transcription factor homolog (S. cerevisiae) pseudogene 1	1.2574	0.0259487
KCNJ5	potassium inwardly-rectifying channel, subfamily J, member 5	1.80424	0.0266105
CTSZ	cathepsin Z	1.14639	0.0267002
CLDN3	claudin 3	2.90263	0.0269832	*
IRF4	interferon regulatory factor 4	1.09964	0.0270168
PPM1H	protein phosphatase, Mg2+/Mn2+ dependent, 1H	1.22733	0.0270604
LOC100507032	-	1.10289	0.0270726
CD28	CD28 molecule	1.18187	0.0272686
SCIMP	SLP adaptor and CSK interacting membrane protein	1.62194	0.02734
ALDH1A1	aldehyde dehydrogenase 1 family, member A1	1.78982	0.0273699
ABCB4	ATP-binding cassette, sub-family B (MDR/TAP), member 4	1.31473	0.0274124
KCNG3	potassium voltage-gated channel, subfamily G, member 3	1.87598	0.0276244
ZBTB32	zinc finger and BTB domain containing 32	1.2834	0.0276244
CPNE5	copine V	1.0458	0.0276447
MIR600HG	MIR600 host gene (non-protein coding)	1.31701	0.0276675
ZFPM2	zinc finger protein, multitype 2	1.43839	0.0276675
TYROBP	TYRO protein tyrosine kinase binding protein	1.24473	0.0277811
TNFSF4	tumor necrosis factor (ligand) superfamily, member 4	1.39561	0.0278459
CYTIP	cytohesin 1 interacting protein	1.08279	0.0281659
GIMAP7	GTPase, IMAP family member 7	1.07381	0.0283194
TRAF3IP2-AS1	TRAF3IP2 antisense RNA 1	1.03243	0.0283622
LOC153684	hypothetical LOC153684	1.05655	0.0283735
ZNF540	zinc finger protein 540	1.24385	0.0283735
PARD3B	par-3 partitioning defective 3 homolog B (C. elegans)	1.35806	0.0285265
TMEM176B	transmembrane protein 176B	1.16856	0.028821
DPT	dermatopontin	1.6841	0.0289594
MSR1	macrophage scavenger receptor 1	1.68204	0.0289594
ZNF347	zinc finger protein 347	1.09673	0.0289594
CD300LF	CD300 molecule-like family member f	1.36696	0.0289674
PNPLA7	patatin-like phospholipase domain containing 7	1.33922	0.0294121
TJP3	tight junction protein 3 (zona occludens 3)	1.75325	0.0296812
SIGLEC7	sialic acid binding Ig-like lectin 7	1.43421	0.0297123
FUZ	fuzzy homolog (Drosophila)	1.16542	0.0299425
LOC100129534	small nuclear ribonucleoprotein polypeptide N pseudogene	1.35337	0.0302139
SPI1	spleen focus forming virus (SFFV) proviral integration oncogene spi1	1.05406	0.0302139
ITGAX	integrin, alpha X (complement component 3 receptor 4 subunit)	1.13785	0.0304534
LOC653160	Hypothetical protein LOC653160	1.05887	0.030512
COLQ	collagen-like tail subunit (single strand of homotrimer) of asymmetric acetylcholinesterase	1.20728	0.0306552
RGS13	regulator of G-protein signaling 13	2.0818	0.030934
DMRTA2	DMRT-like family A2	2.48381	0.0309366
TNFRSF4	tumor necrosis factor receptor superfamily, member 4	1.06654	0.0309601
MTMR8	myotubularin related protein 8	1.38116	0.0309885
PIWIL4	piwi-like 4 (Drosophila)	1.32007	0.0311307
C4orf19	chromosome 4 open reading frame 19	1.96809	0.0312645
TMEM71	transmembrane protein 71	1.07594	0.0313433
LMF1	lipase maturation factor 1	1.05845	0.0318508
LYPD6B	LY6/PLAUR domain containing 6B	1.11256	0.0323633
PATL2	protein associated with topoisomerase II homolog 2 (yeast)	1.16432	0.0324204
BDNF-AS1	BDNF antisense RNA	1.18313	0.0326209
P4HTM	prolyl 4-hydroxylase, transmembrane (endoplasmic reticulum)	1.02669	0.0327764
PIK3R6	phosphoinositide-3-kinase, regulatory subunit 6	1.21648	0.0328116
C2orf88	chromosome 2 open reading frame 88	1.13131	0.0328339
CRYGS	crystallin, gamma S	1.37094	0.0330936
MILR1	mast cell immunoglobulin-like receptor 1	1.21325	0.0332797
FTL	ferritin, light polypeptide	1.34362	0.0334208
TNFSF15	tumor necrosis factor (ligand) superfamily, member 15	1.07504	0.0335369
EVI2A	ecotropic viral integration site 2A	1.14435	0.0335865
SLC8A1	solute carrier family 8 (sodium/calcium exchanger), member 1	1.18176	0.0335865
ZIC2	Zic family member 2 (odd-paired homolog, Drosophila)	1.77829	0.0339773
GALNT12	UDP-N-acetyl-alpha-D-galactosamine:polypeptide N-acetylgalactosaminyltransferase 12 (GalNAc-T12)	1.07478	0.0345043
HCLS1	hematopoietic cell-specific Lyn substrate 1	1.00928	0.0345988
LINC00173	long intergenic non-protein coding RNA 173	1.52948	0.0347522
RTN1	reticulon 1	1.31298	0.0348109
MFSD4	major facilitator superfamily domain containing 4	1.71972	0.0349219	*
ETV1	ets variant 1	1.16237	0.0350634
TMEM56	transmembrane protein 56	1.19622	0.0350634
TMEM176A	transmembrane protein 176A	1.14897	0.0356347
CCR7	chemokine (C-C motif) receptor 7	1.17096	0.0358544
ZNF879	zinc finger protein 879	1.0709	0.0358601
PLA1A	phospholipase A1 member A	1.59042	0.0365119
ZCCHC18	zinc finger, CCHC domain containing 18	1.31947	0.0366401
DACT2	dapper, antagonist of beta-catenin, homolog 2 (Xenopus laevis)	1.68197	0.0368166
IGSF6	immunoglobulin superfamily, member 6	1.35459	0.0369657
TOX	thymocyte selection-associated high mobility group box	1.22477	0.0371076
GIMAP2	GTPase, IMAP family member 2	1.16759	0.0371898
PTGER4	prostaglandin E receptor 4 (subtype EP4)	1.04101	0.0372293
LOC100272216	hypothetical LOC100272216	1.10611	0.0372479
TMEM119	transmembrane protein 119	1.49673	0.0372608
ITGA2B	integrin, alpha 2b (platelet glycoprotein IIb of IIb/IIIa complex, antigen CD41)	1.50963	0.0372949
CLIP3	CAP-GLY domain containing linker protein 3	1.03109	0.0376715
CD226	CD226 molecule	1.26193	0.0376866
NMNAT3	nicotinamide nucleotide adenylyltransferase 3	1.15196	0.0380762
ALG1L	asparagine-linked glycosylation 1-like	1.16232	0.0384269
HLA-DOB	major histocompatibility complex, class II, DO beta	1.1813	0.0384455
NRIP3	nuclear receptor interacting protein 3	1.00514	0.0388118	*
NUPR1	nuclear protein, transcriptional regulator, 1	1.05521	0.0390754
ZBED3	zinc finger, BED-type containing 3	1.23284	0.0393419
PRORSD1P	prolyl-tRNA synthetase associated domain containing 1, pseudogene	1.07633	0.0393494
POU6F1	POU class 6 homeobox 1	1.05035	0.039377
ZFHX2	zinc finger homeobox 2	1.34479	0.0393796
CYP11A1	cytochrome P450, family 11, subfamily A, polypeptide 1	2.14476	0.0395897
LOC399815	chromosome 10 open reading frame 88 pseudogene	1.38846	0.0399613	*
LOC388692	hypothetical LOC388692	1.01727	0.040009
TLX3	T-cell leukemia homeobox 3	2.67196	0.040009
RGAG4	retrotransposon gag domain containing 4	1.25445	0.0403738
GPR172B	G protein-coupled receptor 172B	1.54435	0.0404129
PEG3	paternally expressed 3	2.02618	0.0404775
KIAA0125	KIAA0125	1.22253	0.0405187
ZNF671	zinc finger protein 671	1.09288	0.0407859
B4GALT6	UDP-Gal:betaGlcNAc beta 1,4- galactosyltransferase, polypeptide 6	1.00349	0.0409699
LOC100506472	-	1.03068	0.041016
SEMA6A	sema domain, transmembrane domain (TM), and cytoplasmic domain, (semaphorin) 6A	1.11002	0.0410955
HAVCR2	hepatitis A virus cellular receptor 2	1.22697	0.0412437
PNMAL2	PNMA-like 2	1.27002	0.0416218
CHI3L1	chitinase 3-like 1 (cartilage glycoprotein-39)	1.48081	0.0416955
C10orf10	chromosome 10 open reading frame 10	1.36224	0.0417484
GNGT2	guanine nucleotide binding protein (G protein), gamma transducing activity polypeptide 2	1.07163	0.0426269
IKZF2	IKAROS family zinc finger 2 (Helios)	1.01801	0.0427927
NPTXR	neuronal pentraxin receptor	1.30426	0.0427927
SLAMF8	SLAM family member 8	1.22956	0.0429715
TNFSF11	tumor necrosis factor (ligand) superfamily, member 11	1.25573	0.0430599
LOC100508120	-	1.0558	0.0432876
SLC46A3	solute carrier family 46, member 3	1.01256	0.0437752
MUC22	mucin 22	2.30332	0.0438096	*
ENO2	enolase 2 (gamma, neuronal)	1.01905	0.0438427
RORB	RAR-related orphan receptor B	1.74403	0.0438427
ACSL6	acyl-CoA synthetase long-chain family member 6	1.21503	0.0439786
FDCSP	follicular dendritic cell secreted protein	3.06152	0.0442239
CD40LG	CD40 ligand	1.42664	0.0443991
COL10A1	collagen, type X, alpha 1	2.05642	0.044621
MYO7A	myosin VIIA	1.15155	0.0452329
KLF2	Kruppel-like factor 2 (lung)	1.07071	0.0453653
GIMAP1	GTPase, IMAP family member 1	1.01987	0.0454882
CYP4B1	cytochrome P450, family 4, subfamily B, polypeptide 1	1.96894	0.0456449
TNIK	TRAF2 and NCK interacting kinase	1.0298	0.0457729
ZNF382	zinc finger protein 382	1.03973	0.0460764
RAB33A	RAB33A, member RAS oncogene family	1.18103	0.04611
HOXC6	homeobox C6	1.44186	0.0463929
CMKLR1	chemokine-like receptor 1	1.16943	0.0464248
HMGN5	high-mobility group nucleosome binding domain 5	1.19797	0.0465819
FADS2	fatty acid desaturase 2	1.16953	0.0468954
UGT8	UDP glycosyltransferase 8	1.51416	0.046978
RIMS2	regulating synaptic membrane exocytosis 2	1.38188	0.0473989
CXorf21	chromosome X open reading frame 21	1.05121	0.0478642
TMEM200A	transmembrane protein 200A	1.40954	0.0484015
DKK2	dickkopf homolog 2 (Xenopus laevis)	1.31756	0.0486414
TNFRSF8	tumor necrosis factor receptor superfamily, member 8	1.20244	0.0486778
C2orf55	chromosome 2 open reading frame 55	1.16429	0.0489439
EDN2	endothelin 2	1.42876	0.0489439
KRT19	keratin 19	1.83667	0.0489439	*
PLIN2	perilipin 2	1.30282	0.0489439
FAM83E	family with sequence similarity 83, member E	1.57287	0.0493674	*
NEDD1	neural precursor cell expressed, developmentally down-regulated 1	1.01446	0.0493674	*
Genes expressed to a lesser extent in HPV(+) compared to HPV(-) tumors
Gene Symbol	Gene/Protein name	Fold Change (Log)	q-value
DSC1	desmocollin 1	-6.12236	3.48e-11	*
GOLGA7B	golgin A7 family, member B	-3.37694	6.96e-11	*
PPP1R14C	protein phosphatase 1, regulatory (inhibitor) subunit 14C	-2.15587	3.54e-09	*
SH2D5	SH2 domain containing 5	-4.51123	1.02e-08	*
SPINK6	serine peptidase inhibitor, Kazal type 6	-9.76597	1.46e-08	*
KRT75	keratin 75	-6.06258	1.83e-08	*
DSG1	desmoglein 1	-5.93449	2.09e-08	*
CDSN	corneodesmosin	-7.07701	2.26e-08	*
CASP14	caspase 14, apoptosis-related cysteine peptidase	-8.54705	3.36e-08	*
EEF1A2	eukaryotic translation elongation factor 1 alpha 2	-4.82255	5.26e-08	*
CNGB1	cyclic nucleotide gated channel beta 1	-4.81503	1.08e-07
TBX1	T-box 1	-2.68321	3.02e-07	*
KLC3	kinesin light chain 3	-2.25119	4.49e-07	*
IL24	interleukin 24	-4.0138	5.33e-07
KRT16P2	keratin 16 pseudogene 2	-4.50928	5.33e-07	*
LCE1F	late cornified envelope 1F	-7.56201	5.4e-07	*
SPRR2G	small proline-rich protein 2G	-8.8677	8.11e-07	*
HSPB3	heat shock 27kDa protein 3	-4.92367	9.9e-07	*
AJAP1	adherens junctions associated protein 1	-4.18928	1.02e-06
RGS20	regulator of G-protein signaling 20	-2.89798	1.02e-06
IGFL2	IGF-like family member 2	-4.65724	1.09e-06
IGFBP6	insulin-like growth factor binding protein 6	-2.97097	1.18e-06
MYOM3	myomesin family, member 3	-3.98571	1.38e-06
KLK14	kallikrein-related peptidase 14	-6.51625	1.64e-06	*
DUSP14	dual specificity phosphatase 14	-1.80478	1.67e-06	*
ANO1	anoctamin 1, calcium activated chloride channel	-3.59035	2.03e-06
FSTL3	follistatin-like 3 (secreted glycoprotein)	-2.29512	2.1e-06	*
IGFN1	immunoglobulin-like and fibronectin type III domain containing 1	-5.60309	2.21e-06	*
KRT16P3	keratin 16 pseudogene 3	-4.40747	2.21e-06	*
TPBG	trophoblast glycoprotein	-1.47848	2.82e-06
FADD	Fas (TNFRSF6)-associated via death domain	-2.27275	3.37e-06
CDA	cytidine deaminase	-3.38637	3.78e-06
POU3F1	POU class 3 homeobox 1	-2.86351	4.29e-06	*
GALNT6	UDP-N-acetyl-alpha-D-galactosamine:polypeptide N-acetylgalactosaminyltransferase 6 (GalNAc-T6)	-2.34362	5.12e-06	*
SPRR2B	small proline-rich protein 2B	-7.79911	5.19e-06	*
SMTN	smoothelin	-1.93177	5.19e-06
SLC7A5	solute carrier family 7 (cationic amino acid transporter, y+ system), member 5	-2.26282	5.25e-06
FAM89A	family with sequence similarity 89, member A	-2.00079	5.29e-06	*
GSDMA	gasdermin A	-5.15229	5.45e-06	*
KRT1	keratin 1	-6.93713	6.05e-06	*
B4GALNT3	beta-1,4-N-acetyl-galactosaminyl transferase 3	-2.54726	6.13e-06	*
TNNT1	troponin T type 1 (skeletal, slow)	-3.74879	6.17e-06	*
TNFRSF12A	tumor necrosis factor receptor superfamily, member 12A	-1.70273	6.37e-06	*
PNLIPRP3	pancreatic lipase-related protein 3	-6.62273	6.42e-06	*
SMOX	spermine oxidase	-2.01891	6.68e-06	*
KRT14	keratin 14	-3.90482	8.78e-06	*
EFNB1	ephrin-B1	-1.74481	9.02e-06
NQO1	NAD(P)H dehydrogenase, quinone 1	-1.81634	1.08e-05	*
ITGA3	integrin, alpha 3 (antigen CD49C, alpha 3 subunit of VLA-3 receptor)	-1.98411	1.18e-05
ELOVL4	elongation of very long chain fatty acids (FEN1/Elo2, SUR4/Elo3, yeast)-like 4	-2.91535	1.32e-05	*
USP2	ubiquitin specific peptidase 2	-3.18148	1.32e-05	*
LCE3D	late cornified envelope 3D	-5.59478	1.42e-05	*
PI15	peptidase inhibitor 15	-2.91656	1.42e-05
COL4A6	collagen, type IV, alpha 6	-3.86286	1.51e-05	*
APCDD1	adenomatosis polyposis coli down-regulated 1	-1.80432	1.63e-05
C19orf26	chromosome 19 open reading frame 26	-2.43699	1.66e-05	*
PNPLA1	patatin-like phospholipase domain containing 1	-3.75041	1.68e-05	*
TFCP2L1	transcription factor CP2-like 1	-2.08457	1.77e-05	*
KLK9	kallikrein-related peptidase 9	-5.70191	1.82e-05	*
IMPA2	inositol(myo)-1(or 4)-monophosphatase 2	-1.99562	1.92e-05	*
HTR7	5-hydroxytryptamine (serotonin) receptor 7 (adenylate cyclase-coupled)	-3.40115	2.02e-05
EFNB3	ephrin-B3	-2.37864	2.07e-05	*
SLC7A11	solute carrier family 7, (cationic amino acid transporter, y+ system) member 11	-2.25232	2.19e-05
CDH3	cadherin 3, type 1, P-cadherin (placental)	-1.87595	2.21e-05
TRPV3	transient receptor potential cation channel, subfamily V, member 3	-3.04987	2.24e-05	*
KRTDAP	keratinocyte differentiation-associated protein	-5.49956	2.3e-05	*
WISP3	WNT1 inducible signaling pathway protein 3	-3.90079	2.39e-05	*
NAV3	neuron navigator 3	-3.65883	2.67e-05
TUBB3	tubulin, beta 3	-2.15472	2.67e-05
BPIFC	BPI fold containing family C	-5.75951	3.05e-05	*
RHOD	ras homolog gene family, member D	-2.39687	3.05e-05
HOMER3	homer homolog 3 (Drosophila)	-1.46725	3.33e-05
CCND1	cyclin D1	-2.67488	3.42e-05
COL17A1	collagen, type XVII, alpha 1	-2.42586	3.43e-05
TUBA4A	tubulin, alpha 4a	-1.87106	3.43e-05	*
KRT16	keratin 16	-3.58925	3.54e-05	*
PLCD3	phospholipase C, delta 3	-1.7847	3.54e-05
KRT6B	keratin 6B	-3.37558	3.81e-05	*
GALNTL4	UDP-N-acetyl-alpha-D-galactosamine:polypeptide N-acetylgalactosaminyltransferase-like 4	-1.73352	3.89e-05
FSCN1	fascin homolog 1, actin-bundling protein (Strongylocentrotus purpuratus)	-1.69698	3.92e-05
ORAOV1	oral cancer overexpressed 1	-2.27894	4.19e-05
PPFIA1	protein tyrosine phosphatase, receptor type, f polypeptide (PTPRF), interacting protein (liprin), alpha 1	-1.9876	4.19e-05
NKPD1	NTPase, KAP family P-loop domain containing 1	-2.50615	4.36e-05	*
PLEK2	pleckstrin 2	-1.8163	4.55e-05
LHX1	LIM homeobox 1	-4.57764	4.96e-05
SNAI2	snail homolog 2 (Drosophila)	-1.48611	5.04e-05
RUNDC3A	RUN domain containing 3A	-2.91811	5.1e-05	*
DMKN	dermokine	-3.72161	5.43e-05	*
FLRT3	fibronectin leucine rich transmembrane protein 3	-3.82696	5.43e-05	*
RDH12	retinol dehydrogenase 12 (all-trans/9-cis/11-cis)	-3.58044	5.65e-05	*
CCNA1	cyclin A1	-3.90428	5.83e-05	*
ODZ2	odz, odd Oz/ten-m homolog 2 (Drosophila)	-3.06231	5.98e-05
BNIP3	BCL2/adenovirus E1B 19kDa interacting protein 3	-1.8552	6.38e-05
MDFI	MyoD family inhibitor	-1.4581	6.44e-05	*
CPA4	carboxypeptidase A4	-3.3729	6.62e-05	*
CALB2	calbindin 2	-3.63159	6.74e-05	*
KIAA1609	KIAA1609	-1.4423	6.74e-05
DKK3	dickkopf homolog 3 (Xenopus laevis)	-1.47879	7.05e-05
SSFA2	sperm specific antigen 2	-1.41744	7.39e-05
NRG1	neuregulin 1	-2.74392	7.6e-05
ENTPD7	ectonucleoside triphosphate diphosphohydrolase 7	-1.26833	8.19e-05
GJA1	gap junction protein, alpha 1, 43kDa	-1.97491	8.91e-05
BDKRB1	bradykinin receptor B1	-2.18053	9.06e-05
KRT9	keratin 9	-4.3657	9.06e-05
PAPL	iron/zinc purple acid phosphatase-like protein	-4.36043	9.31e-05	*
TREX2	three prime repair exonuclease 2	-3.85751	9.52e-05	*
WFDC12	WAP four-disulfide core domain 12	-6.9538	0.000101379	*
CYP26B1	cytochrome P450, family 26, subfamily B, polypeptide 1	-1.96336	0.000102573
CPS1	carbamoyl-phosphate synthetase 1, mitochondrial	-3.11564	0.000106271
NIPAL4	NIPA-like domain containing 4	-2.90436	0.000107469	*
ARRDC4	arrestin domain containing 4	-2.13022	0.000110293	*
TMC7	transmembrane channel-like 7	-1.83195	0.000111275
CCDC86	coiled-coil domain containing 86	-1.33048	0.000112059
TFPI2	tissue factor pathway inhibitor 2	-4.13479	0.000112592
CAV1	caveolin 1, caveolae protein, 22kDa	-2.20874	0.000119831
SLC13A5	solute carrier family 13 (sodium-dependent citrate transporter), member 5	-4.88017	0.000119831	*
TMEM63C	transmembrane protein 63C	-2.52487	0.000124203	*
DNER	delta/notch-like EGF repeat containing	-3.55157	0.000126631
NEB	nebulin	-3.79419	0.000135012
NDEL1	nudE nuclear distribution gene E homolog (A. nidulans)-like 1	-1.33466	0.000135012
PLA2G4D	phospholipase A2, group IVD (cytosolic)	-5.59482	0.000135012	*
MSX2	msh homeobox 2	-3.08691	0.000136186	*
CYP4F22	cytochrome P450, family 4, subfamily F, polypeptide 22	-4.22606	0.000136382	*
HSPA12A	heat shock 70kDa protein 12A	-2.05184	0.000136382	*
SEC14L2	SEC14-like 2 (S. cerevisiae)	-1.37085	0.000144277
PCDHGC3	protocadherin gamma subfamily C, 3	-1.79608	0.000147162
LGALS9B	lectin, galactoside-binding, soluble, 9B	-2.54356	0.000154696
SLC6A15	solute carrier family 6 (neutral amino acid transporter), member 15	-2.68023	0.000157139	*
ZDHHC9	zinc finger, DHHC-type containing 9	-1.26223	0.000160931
TUBB2A	tubulin, beta 2A	-1.93028	0.000169241	*
LCE3E	late cornified envelope 3E	-5.56352	0.000169726	*
AMMECR1	Alport syndrome, mental retardation, midface hypoplasia and elliptocytosis chromosomal region gene 1	-1.37673	0.000172392
CDK6	cyclin-dependent kinase 6	-1.66297	0.000178271
ARSJ	arylsulfatase family, member J	-2.14437	0.000179094
BNC1	basonuclin 1	-1.44328	0.000183028
PAQR5	progestin and adipoQ receptor family member V	-2.43111	0.000184551
C10orf58	chromosome 10 open reading frame 58	-1.05716	0.000189826	*
CTTN	cortactin	-1.70606	0.000189826
TNC	tenascin C	-2.31773	0.000192511
FAM83G	family with sequence similarity 83, member G	-1.68259	0.000201347
AKR1B15	aldo-keto reductase family 1, member B15	-3.395	0.000205108
FERMT1	fermitin family homolog 1 (Drosophila)	-2.32885	0.00022169
FEZ1	fasciculation and elongation protein zeta 1 (zygin I)	-1.69966	0.000227142
FLNC	filamin C, gamma	-2.68547	0.000229432
TUBB6	tubulin, beta 6	-1.50687	0.000237368
VSIG8	V-set and immunoglobulin domain containing 8	-5.55892	0.000246913	*
IGFL1	IGF-like family member 1	-4.34293	0.000247172
LAMC3	laminin, gamma 3	-2.14605	0.000250346
SLC35F3	solute carrier family 35, member F3	-2.37786	0.000250346
PPIF	peptidylprolyl isomerase F	-1.9817	0.000276183
GJB2	gap junction protein, beta 2, 26kDa	-3.03636	0.00028387	*
RAB3B	RAB3B, member RAS oncogene family	-3.73343	0.00028387
AHNAK2	AHNAK nucleoprotein 2	-1.84724	0.000286706
MAP7D1	MAP7 domain containing 1	-1.06126	0.000294351
FHL2	four and a half LIM domains 2	-1.17351	0.000319362
SPRR2E	small proline-rich protein 2E	-3.97204	0.000322487	*
ACTN1	actinin, alpha 1	-1.55135	0.000332623
DLX1	distal-less homeobox 1	-2.70466	0.000335594
MB	myoglobin	-4.00186	0.000335594
SLC7A8	solute carrier family 7 (cationic amino acid transporter, y+ system), member 8	-2.03256	0.000335594
ASPRV1	aspartic peptidase, retroviral-like 1	-4.22882	0.000337399	*
CCRN4L	CCR4 carbon catabolite repression 4-like (S. cerevisiae)	-1.35465	0.000337399
HOXC13	homeobox C13	-3.43931	0.000337399	*
LIPN	lipase, family member N	-4.20047	0.000337399	*
MN1	meningioma (disrupted in balanced translocation) 1	-1.68221	0.000337399
TRAF3IP2	TRAF3 interacting protein 2	-1.01124	0.000337399
LYPD5	LY6/PLAUR domain containing 5	-2.85946	0.000345606
MEFV	Mediterranean fever	-2.1598	0.00036649	*
CSPG4	chondroitin sulfate proteoglycan 4	-2.55026	0.00036917
AZGP1	alpha-2-glycoprotein 1, zinc-binding	-4.26613	0.000380539	*
CKM	creatine kinase, muscle	-5.30276	0.000380539
SBSN	suprabasin	-3.97461	0.000397769	*
EPGN	epithelial mitogen homolog (mouse)	-4.04537	0.000412047	*
CCDC113	coiled-coil domain containing 113	-2.10548	0.000413094
AKR1B10	aldo-keto reductase family 1, member B10 (aldose reductase)	-2.83455	0.000413315	*
OLFM2	olfactomedin 2	-1.94444	0.000419028
ADAMTS15	ADAM metallopeptidase with thrombospondin type 1 motif, 15	-2.97127	0.000431406
DOCK6	dedicator of cytokinesis 6	-1.05362	0.000431406
ABCA12	ATP-binding cassette, sub-family A (ABC1), member 12	-2.81185	0.000440829
KRT17	keratin 17	-2.73351	0.000440829	*
PROK2	prokineticin 2	-3.38813	0.000446231
MT1E	metallothionein 1E	-1.97152	0.000451411
SHC1	SHC (Src homology 2 domain containing) transforming protein 1	-1.21354	0.000451411
SDR9C7	short chain dehydrogenase/reductase family 9C, member 7	-3.63087	0.000460024	*
SLC47A2	solute carrier family 47, member 2	-2.72368	0.000461875	*
IL22RA1	interleukin 22 receptor, alpha 1	-2.0813	0.000466457	*
SQLE	squalene epoxidase	-1.46898	0.000476023
SLITRK6	SLIT and NTRK-like family, member 6	-3.09569	0.000480936	*
CSF2	colony stimulating factor 2 (granulocyte-macrophage)	-2.98488	0.000482264
FURIN	furin (paired basic amino acid cleaving enzyme)	-1.11884	0.000482264
KDM5B	lysine (K)-specific demethylase 5B	-1.05933	0.000483221	*
RIN1	Ras and Rab interactor 1	-1.11788	0.000486583	*
SHANK2	SH3 and multiple ankyrin repeat domains 2	-3.21348	0.000496545
OCIAD2	OCIA domain containing 2	-1.11737	0.000507589
MICALL1	MICAL-like 1	-1.15625	0.000518685
EFNA3	ephrin-A3	-1.82381	0.000523951	*
MPHOSPH6	M-phase phosphoprotein 6	-1.15126	0.000527891
ATP2C2	ATPase, Ca++ transporting, type 2C, member 2	-2.8378	0.000528445	*
MASP1	mannan-binding lectin serine peptidase 1 (C4/C2 activating component of Ra-reactive factor)	-2.45663	0.000529767
PRR9	proline rich 9	-6.04288	0.000529767	*
SPRR1B	small proline-rich protein 1B (cornifin)	-2.67934	0.000529767
F2RL1	coagulation factor II (thrombin) receptor-like 1	-1.94916	0.000531203
DLX3	distal-less homeobox 3	-2.97843	0.000531203	*
INHBA	inhibin, beta A	-3.03112	0.000556351
DCBLD1	discoidin, CUB and LCCL domain containing 1	-1.46633	0.000573079
DUSP6	dual specificity phosphatase 6	-1.02079	0.000581624	*
TNNI2	troponin I type 2 (skeletal, fast)	-3.37038	0.000607155
SPRY4	sprouty homolog 4 (Drosophila)	-1.4268	0.000613165
CYP27C1	cytochrome P450, family 27, subfamily C, polypeptide 1	-2.08381	0.000616774
EREG	epiregulin	-3.58912	0.000627146
ODC1	ornithine decarboxylase 1	-3.28151	0.000627146
THSD1	thrombospondin, type I, domain containing 1	-1.66892	0.00063869
CRLF1	cytokine receptor-like factor 1	-3.03929	0.000646826
MICALCL	MICAL C-terminal like	-2.04765	0.000663508
PPP2R2C	protein phosphatase 2 (formerly 2A), regulatory subunit B, gamma isoform	-2.62174	0.000663508
ACTC1	actin, alpha, cardiac muscle 1	-6.47145	0.000671129
DEFB4A	defensin, beta 4A	-4.6175	0.000684032	*
BDKRB2	bradykinin receptor B2	-1.4661	0.000700341
DKK1	dickkopf homolog 1 (Xenopus laevis)	-2.87786	0.000728093
RCAN1	regulator of calcineurin 1	-1.36944	0.000756462
ACTA1	actin, alpha 1, skeletal muscle	-5.26938	0.000756905
KLF10	Kruppel-like factor 10	-1.06594	0.000779392
TNFAIP1	tumor necrosis factor, alpha-induced protein 1 (endothelial)	-1.03104	0.000795126
KIRREL	kin of IRRE like (Drosophila)	-1.77322	0.000797714
GJB6	gap junction protein, beta 6, 30kDa	-3.05638	0.000810475	*
RAB11FIP5	RAB11 family interacting protein 5 (class I)	-1.19477	0.000815314
MRPL21	mitochondrial ribosomal protein L21	-1.73556	0.000848961
SPTLC3	serine palmitoyltransferase, long chain base subunit 3	-2.42252	0.000850554
CDR2L	cerebellar degeneration-related protein 2-like	-1.53226	0.00089947
LGALSL	lectin, galactoside-binding-like	-2.21667	0.000936071	*
SLC3A2	solute carrier family 3 (activators of dibasic and neutral amino acid transport), member 2	-1.20157	0.000983554
KBTBD10	kelch repeat and BTB (POZ) domain containing 10	-4.29788	0.000984409
IL11	interleukin 11	-2.30324	0.00099785
FPR2	formyl peptide receptor 2	-2.21463	0.00100167
SLC39A6	solute carrier family 39 (zinc transporter), member 6	-1.20771	0.00101574
HAL	histidine ammonia-lyase	-4.00267	0.00103597	*
RRAS2	related RAS viral (r-ras) oncogene homolog 2	-1.112	0.00103597
S100A12	S100 calcium binding protein A12	-3.24898	0.00107642
GNPNAT1	glucosamine-phosphate N-acetyltransferase 1	-1.11798	0.00108025
SCNN1D	sodium channel, nonvoltage-gated 1, delta	-1.75393	0.00108025
CITED4	Cbp/p300-interacting transactivator, with Glu/Asp-rich carboxy-terminal domain, 4	-1.48548	0.00108169
TUBA1C	tubulin, alpha 1c	-1.09028	0.00109719
IRX2	iroquois homeobox 2	-1.88881	0.00114957
CXCR1	chemokine (C-X-C motif) receptor 1	-2.73598	0.00115025
FAM46B	family with sequence similarity 46, member B	-2.06134	0.00115025
LAMC2	laminin, gamma 2	-2.58266	0.00115025
IL36RN	interleukin 36 receptor antagonist	-3.53242	0.00115111
GPR1	G protein-coupled receptor 1	-2.25323	0.00115541	*
ZBED2	zinc finger, BED-type containing 2	-2.10084	0.00118654
RCOR1	REST corepressor 1	-1.04143	0.00121992
CRABP2	cellular retinoic acid binding protein 2	-1.95626	0.00122791
FLJ23867	hypothetical protein FLJ23867	-1.78446	0.00122862
MYO1B	myosin IB	-1.53886	0.00122898
SLC35E4	solute carrier family 35, member E4	-1.68332	0.00125337
FST	follistatin	-2.09668	0.00126424
PVR	poliovirus receptor	-1.06378	0.00126828
KRT10	keratin 10	-3.1271	0.00129536	*
PPP1R14B	protein phosphatase 1, regulatory (inhibitor) subunit 14B	-1.36682	0.00129536
DDX21	DEAD (Asp-Glu-Ala-Asp) box polypeptide 21	-1.03744	0.00133012
EHD2	EH-domain containing 2	-1.10151	0.00133942
EPHB4	EPH receptor B4	-1.07008	0.00133942
TPCN2	two pore segment channel 2	-1.70368	0.00134129
IL31RA	interleukin 31 receptor A	-2.46294	0.00137621
KIF3C	kinesin family member 3C	-1.63422	0.00137908
SERPINE1	serpin peptidase inhibitor, clade E (nexin, plasminogen activator inhibitor type 1), member 1	-2.457	0.00140476
KRT6C	keratin 6C	-3.50652	0.00142322
UCHL3	ubiquitin carboxyl-terminal esterase L3 (ubiquitin thiolesterase)	-1.24041	0.00146215	*
PID1	phosphotyrosine interaction domain containing 1	-1.91009	0.00146925
LGALS7B	lectin, galactoside-binding, soluble, 7B	-2.84783	0.00148646	*
HAS3	hyaluronan synthase 3	-1.63387	0.00148658
TCAP	titin-cap (telethonin)	-4.3147	0.0015065
MGAM	maltase-glucoamylase (alpha-glucosidase)	-2.33503	0.00155501
DHCR7	7-dehydrocholesterol reductase	-2.06316	0.00157665	*
TMEM79	transmembrane protein 79	-1.54432	0.00158015
LRRC59	leucine rich repeat containing 59	-1.01772	0.0016369
MT2A	metallothionein 2A	-1.57439	0.00164575	*
SPON2	spondin 2, extracellular matrix protein	-1.48499	0.00165065	*
GSDMC	gasdermin C	-1.75085	0.00168116
MMP10	matrix metallopeptidase 10 (stromelysin 2)	-2.9522	0.00170315
CA12	carbonic anhydrase XII	-1.80671	0.00172644
ACOT7	acyl-CoA thioesterase 7	-1.11414	0.00175431
WDR66	WD repeat domain 66	-1.73384	0.00175431
LPPR2	lipid phosphate phosphatase-related protein type 2	-1.24882	0.00177838
SULT2B1	sulfotransferase family, cytosolic, 2B, member 1	-2.24113	0.00181127	*
SPRR4	small proline-rich protein 4	-4.46905	0.00181147	*
TNNI1	troponin I type 1 (skeletal, slow)	-2.96942	0.00181349
GNAI1	guanine nucleotide binding protein (G protein), alpha inhibiting activity polypeptide 1	-1.28262	0.00181614
UPP1	uridine phosphorylase 1	-1.99372	0.00181614
KRT6A	keratin 6A	-2.20519	0.00183524
IRS1	insulin receptor substrate 1	-1.31181	0.00192722
KLK5	kallikrein-related peptidase 5	-4.591	0.00195383	*
IL1RAP	interleukin 1 receptor accessory protein	-1.13434	0.00196112
NRBF2	nuclear receptor binding factor 2	-1.00591	0.00197079
RAB3D	RAB3D, member RAS oncogene family	-1.16682	0.00197471	*
CTNNBIP1	catenin, beta interacting protein 1	-1.1501	0.00209579
D4S234E	DNA segment on chromosome 4 (unique) 234 expressed sequence	-2.52225	0.00211634
NEDD4	neural precursor cell expressed, developmentally down-regulated 4	-1.07136	0.00214433
SEC61G	Sec61 gamma subunit	-1.74612	0.00219416
CLCA2	chloride channel accessory 2	-1.87563	0.00221624
CORO6	coronin 6	-2.11982	0.00221977
ELOVL1	elongation of very long chain fatty acids (FEN1/Elo2, SUR4/Elo3, yeast)-like 1	-1.00436	0.00221977
MSMO1	methylsterol monooxygenase 1	-1.39805	0.00224823
SPRR2D	small proline-rich protein 2D	-2.96311	0.00227019	*
NT5E	5'-nucleotidase, ecto (CD73)	-2.07026	0.00227567
CARD10	caspase recruitment domain family, member 10	-1.77036	0.00227567
PKP3	plakophilin 3	-1.49424	0.00227567
SLC6A11	solute carrier family 6 (neurotransmitter transporter, GABA), member 11	-3.26424	0.00229473
PTHLH	parathyroid hormone-like hormone	-2.62638	0.00231136
LDB3	LIM domain binding 3	-2.88954	0.00232293
HEPHL1	hephaestin-like 1	-3.36932	0.00233724
ATP2A1	ATPase, Ca++ transporting, cardiac muscle, fast twitch 1	-3.14846	0.00234199
CST6	cystatin E/M	-2.73619	0.0023555
SLC7A1	solute carrier family 7 (cationic amino acid transporter, y+ system), member 1	-1.18832	0.00240157
NPTX2	neuronal pentraxin II	-1.90507	0.00244028	*
CTSL2	cathepsin L2	-1.97364	0.00244588
GPR153	G protein-coupled receptor 153	-1.31076	0.00244588
GPR97	G protein-coupled receptor 97	-1.87319	0.00245203
TNS4	tensin 4	-1.57653	0.00245203
PPARD	peroxisome proliferator-activated receptor delta	-1.22158	0.00246664
KIAA1644	KIAA1644	-2.03721	0.00250907
IVL	involucrin	-2.39248	0.00253912
PGLYRP4	peptidoglycan recognition protein 4	-2.62082	0.00255577
APBB2	amyloid beta (A4) precursor protein-binding, family B, member 2	-1.0479	0.00256635
TFAP2A	transcription factor AP-2 alpha (activating enhancer binding protein 2 alpha)	-1.22512	0.00256804
TUFT1	tuftelin 1	-1.22398	0.00258639	*
PRNP	prion protein	-1.42252	0.00266817
STON2	stonin 2	-1.22187	0.00271543
SPRR2A	small proline-rich protein 2A	-2.7054	0.00275488
FAM83H	family with sequence similarity 83, member H	-1.03677	0.0027561
PNP	purine nucleoside phosphorylase	-1.43342	0.0027561
RAB38	RAB38, member RAS oncogene family	-1.64606	0.0027561
LAD1	ladinin 1	-1.32228	0.00281602
CXCL14	chemokine (C-X-C motif) ligand 14	-2.41624	0.00283514
SLC27A4	solute carrier family 27 (fatty acid transporter), member 4	-1.19692	0.00283514
MURC	muscle-related coiled-coil protein	-2.69503	0.00284099
PCSK1	proprotein convertase subtilisin/kexin type 1	-2.85045	0.00284099
ENAH	enabled homolog (Drosophila)	-1.23498	0.00288491
PITX2	paired-like homeodomain 2	-3.55035	0.00294385	*
MYBPC1	myosin binding protein C, slow type	-4.68141	0.00294954
SLURP1	secreted LY6/PLAUR domain containing 1	-3.53282	0.00295501	*
ATP6V1C2	ATPase, H+ transporting, lysosomal 42kDa, V1 subunit C2	-2.3661	0.00297008	*
SCN3B	sodium channel, voltage-gated, type III, beta	-2.02024	0.00297008
SPRR2F	small proline-rich protein 2F	-3.83727	0.00297748
NCAM1	neural cell adhesion molecule 1	-2.62335	0.00305706
HSPB7	heat shock 27kDa protein family, member 7 (cardiovascular)	-3.49849	0.00306377
KIF13A	kinesin family member 13A	-1.05081	0.00311782
VIPR1	vasoactive intestinal peptide receptor 1	-2.91147	0.00311782
MYO10	myosin X	-1.11337	0.00320745
DHX32	DEAH (Asp-Glu-Ala-His) box polypeptide 32	-1.00223	0.0032243
MMP13	matrix metallopeptidase 13 (collagenase 3)	-3.80777	0.0032243
MYC	v-myc myelocytomatosis viral oncogene homolog (avian)	-1.09124	0.0032243
ZNF114	zinc finger protein 114	-2.34102	0.00322638
ENKUR	enkurin, TRPC channel interacting protein	-2.59695	0.00325114
ZSCAN12P1	zinc finger and SCAN domain containing 12 pseudogene 1	-1.60583	0.00329156
RALBP1	ralA binding protein 1	-1.01533	0.00333313
COL13A1	collagen, type XIII, alpha 1	-1.78099	0.00333939
EPB41L4B	erythrocyte membrane protein band 4.1 like 4B	-1.38508	0.00339174
HMOX2	heme oxygenase (decycling) 2	-1.09331	0.00341311
KCNJ15	potassium inwardly-rectifying channel, subfamily J, member 15	-1.52805	0.00348543
LGALS9C	lectin, galactoside-binding, soluble, 9C	-2.28079	0.00351384
SLC5A10	solute carrier family 5 (sodium/glucose cotransporter), member 10	-1.4388	0.00356654	*
FLG2	filaggrin family member 2	-4.98255	0.00362077	*
MAPK6	mitogen-activated protein kinase 6	-1.14294	0.00365268
IL36B	interleukin 36, beta	-3.82467	0.0036664
RPS6KB2	ribosomal protein S6 kinase, 70kDa, polypeptide 2	-1.06666	0.00374636
RNF222	ring finger protein 222	-2.7058	0.00376159	*
CLTB	clathrin, light chain (Lcb)	-1.27843	0.00379262	*
FBXO45	F-box protein 45	-1.03616	0.00381513
MAP4K4	mitogen-activated protein kinase kinase kinase kinase 4	-1.00558	0.00385441
MYOZ1	myozenin 1	-3.72926	0.00386979
EXOC6B	exocyst complex component 6B	-1.09621	0.00394533
MFAP3L	microfibrillar-associated protein 3-like	-1.89708	0.00394533	*
DNMBP	dynamin binding protein	-1.05874	0.00397069
ACTN2	actinin, alpha 2	-4.23728	0.00400182
FNDC4	fibronectin type III domain containing 4	-1.9646	0.00400615
AJUBA	ajuba LIM protein	-1.05994	0.00402049
PRSS3	protease, serine, 3	-3.046	0.00402049	*
DAAM1	dishevelled associated activator of morphogenesis 1	-1.11526	0.00408322
MYL1	myosin, light chain 1, alkali; skeletal, fast	-5.59414	0.00416885
FKBP9	FK506 binding protein 9, 63 kDa	-1.07815	0.00420274
CDK5R1	cyclin-dependent kinase 5, regulatory subunit 1 (p35)	-1.21567	0.00422877
SLC6A14	solute carrier family 6 (amino acid transporter), member 14	-2.81361	0.00431095
CPEB2	cytoplasmic polyadenylation element binding protein 2	-1.16156	0.00451459
FJX1	four jointed box 1 (Drosophila)	-1.28735	0.00451985
PTK7	PTK7 protein tyrosine kinase 7	-1.02167	0.00456126
H19	H19, imprinted maternally expressed transcript (non-protein coding)	-2.97214	0.00456262
PLK2	polo-like kinase 2 (Drosophila)	-1.27769	0.00456994
HOMER2	homer homolog 2 (Drosophila)	-1.70564	0.00458018
SPTSSA	serine palmitoyltransferase, small subunit A	-1.27937	0.0046273
TGFA	transforming growth factor, alpha	-1.63186	0.00470274
ENDOD1	endonuclease domain containing 1	-1.09935	0.0047352
COL27A1	collagen, type XXVII, alpha 1	-1.05821	0.00478074
ESYT3	extended synaptotagmin-like protein 3	-2.4419	0.00488771	*
GJB3	gap junction protein, beta 3, 31kDa	-1.17554	0.00493689
FHL1	four and a half LIM domains 1	-1.90273	0.00494113
FLRT2	fibronectin leucine rich transmembrane protein 2	-1.89228	0.0050214
AGPAT9	1-acylglycerol-3-phosphate O-acyltransferase 9	-1.74777	0.00502482
FAM176A	family with sequence similarity 176, member A	-1.78039	0.00502482
CLDN17	claudin 17	-4.96668	0.00504426	*
EXT1	exostoses (multiple) 1	-1.00724	0.00504655
NCKAP5	NCK-associated protein 5	-1.25581	0.00504655
SPIRE1	spire homolog 1 (Drosophila)	-1.28394	0.00508209
EFR3B	EFR3 homolog B (S. cerevisiae)	-2.35977	0.00511153	*
NOS1	nitric oxide synthase 1 (neuronal)	-2.88123	0.00516
CNFN	cornifelin	-2.53593	0.00524603	*
THSD4	thrombospondin, type I, domain containing 4	-1.37645	0.00524951
PLA2G4E	phospholipase A2, group IVE	-2.58397	0.00526615
SFN	stratifin	-1.49853	0.00528465
SLC16A1	solute carrier family 16, member 1 (monocarboxylic acid transporter 1)	-1.38135	0.00539321
ABCG4	ATP-binding cassette, sub-family G (WHITE), member 4	-2.84989	0.00540094	*
CRIM1	cysteine rich transmembrane BMP regulator 1 (chordin-like)	-1.10461	0.00540094
CDC42EP2	CDC42 effector protein (Rho GTPase binding) 2	-1.49267	0.00542599
ALOXE3	arachidonate lipoxygenase 3	-3.33056	0.00547265	*
PTPRZ1	protein tyrosine phosphatase, receptor-type, Z polypeptide 1	-1.32675	0.00548003
IFFO2	intermediate filament family orphan 2	-1.43679	0.00552461	*
MYO5A	myosin VA (heavy chain 12, myoxin)	-1.09745	0.00561929
BPIFB1	BPI fold containing family B, member 1	-3.96897	0.00563811
RABGEF1	RAB guanine nucleotide exchange factor (GEF) 1	-1.04121	0.00563811
RNF128	ring finger protein 128	-2.60341	0.00563811
NPM3	nucleophosmin/nucleoplasmin 3	-1.00319	0.0056423
SLC24A3	solute carrier family 24 (sodium/potassium/calcium exchanger), member 3	-1.79772	0.00576551
ROBO4	roundabout homolog 4, magic roundabout (Drosophila)	-1.42863	0.00579699
KLK8	kallikrein-related peptidase 8	-3.13363	0.00581342	*
SGK223	homolog of rat pragma of Rnd2	-1.82837	0.00581956
KRT3	keratin 3	-2.48886	0.00586254
DPF1	D4, zinc and double PHD fingers family 1	-2.56945	0.0059179
KCNJ12	potassium inwardly-rectifying channel, subfamily J, member 12	-2.39708	0.00592279
RAPGEF4	Rap guanine nucleotide exchange factor (GEF) 4	-1.04579	0.00594448
LIMA1	LIM domain and actin binding 1	-1.0164	0.00598554
PGBD5	piggyBac transposable element derived 5	-1.59655	0.0059894
CERS3	ceramide synthase 3	-1.6274	0.00599456
FAM43A	family with sequence similarity 43, member A	-1.5841	0.00601564
TCHH	trichohyalin	-2.70885	0.00607043
ITGA6	integrin, alpha 6	-1.56673	0.00614028
SLC15A1	solute carrier family 15 (oligopeptide transporter), member 1	-2.58913	0.00617803
CDH13	cadherin 13, H-cadherin (heart)	-1.5836	0.00619378
SLC39A2	solute carrier family 39 (zinc transporter), member 2	-2.18885	0.00621309
LIPK	lipase, family member K	-3.37292	0.00634657	*
MYH2	myosin, heavy chain 2, skeletal muscle, adult	-5.46957	0.00636149
LIPG	lipase, endothelial	-2.15064	0.00636932
FAM25A	family with sequence similarity 25, member A	-3.31274	0.00638679	*
SOWAHC	sosondowah ankyrin repeat domain family member C	-1.07874	0.00645824
CAV2	caveolin 2	-1.17155	0.00645824
CRYAB	crystallin, alpha B	-1.81009	0.00645824
TPPP3	tubulin polymerization-promoting protein family member 3	-1.77809	0.00645824
KCNK6	potassium channel, subfamily K, member 6	-1.09394	0.00651128
IL8	interleukin 8	-2.32984	0.0065883
ZNF323	zinc finger protein 323	-1.37525	0.00660373
LRRC8E	leucine rich repeat containing 8 family, member E	-1.32994	0.00661104
PLS3	plastin 3	-1.526	0.00674647
SDK2	sidekick homolog 2 (chicken)	-1.73685	0.00679266
ZAK	sterile alpha motif and leucine zipper containing kinase AZK	-1.04701	0.00682129
HMGA2	high mobility group AT-hook 2	-2.6362	0.00684392
CXCR2	chemokine (C-X-C motif) receptor 2	-1.89634	0.0068529
MOSPD1	motile sperm domain containing 1	-1.03567	0.00699045
SCN4B	sodium channel, voltage-gated, type IV, beta	-1.6674	0.0074258
CHI3L2	chitinase 3-like 2	-2.75711	0.00747717	*
S100A7A	S100 calcium binding protein A7A	-3.81776	0.00754121	*
BAIAP2L2	BAI1-associated protein 2-like 2	-1.52843	0.00759473
DISP2	dispatched homolog 2 (Drosophila)	-2.09053	0.00759473
MYL12B	myosin, light chain 12B, regulatory	-1.0449	0.00759473
AFAP1L1	actin filament associated protein 1-like 1	-1.20576	0.00773515
FAM83A	family with sequence similarity 83, member A	-1.76613	0.00779414
HMGCR	3-hydroxy-3-methylglutaryl-Coenzyme A reductase	-1.20253	0.00785532
CXCL1	chemokine (C-X-C motif) ligand 1 (melanoma growth stimulating activity, alpha)	-2.30351	0.00798796
FGFBP1	fibroblast growth factor binding protein 1	-1.6584	0.00804187
LTBP1	latent transforming growth factor beta binding protein 1	-1.18919	0.0081934
SLN	sarcolipin	-3.96725	0.0081934
FBLIM1	filamin binding LIM protein 1	-1.13365	0.00823217
NGEF	neuronal guanine nucleotide exchange factor	-1.98579	0.00824043
ME1	malic enzyme 1, NADP(+)-dependent, cytosolic	-1.34251	0.00826766	*
DES	desmin	-4.05459	0.00834699
PLA2G2F	phospholipase A2, group IIF	-3.14614	0.00836754
SERPINE2	serpin peptidase inhibitor, clade E (nexin, plasminogen activator inhibitor type 1), member 2	-1.72327	0.00837106
CPT1A	carnitine palmitoyltransferase 1A (liver)	-1.23842	0.00843425
KRT42P	keratin 42 pseudogene	-2.05772	0.00853583
DSC2	desmocollin 2	-1.66719	0.00863304
KPRP	keratinocyte proline-rich protein	-4.11002	0.00864009	*
ITGB4	integrin, beta 4	-1.25574	0.0087248
PLCB3	phospholipase C, beta 3 (phosphatidylinositol-specific)	-1.13754	0.0087833
FKBP9L	FK506 binding protein 9-like	-1.58012	0.00889976
FAM83B	family with sequence similarity 83, member B	-1.16176	0.00895679
TWIST2	twist homolog 2 (Drosophila)	-1.95032	0.0089783
APCDD1L	adenomatosis polyposis coli down-regulated 1-like	-2.98582	0.00901727
KANK1	KN motif and ankyrin repeat domains 1	-1.18617	0.00904525
ALDH3B2	aldehyde dehydrogenase 3 family, member B2	-1.8621	0.0091863
MYO1H	myosin IH	-1.84555	0.00919005
CEACAM19	carcinoembryonic antigen-related cell adhesion molecule 19	-1.34801	0.00926499
MYBPC2	myosin binding protein C, fast type	-3.4009	0.00926697
CYB5R1	cytochrome b5 reductase 1	-1.01445	0.00930593
RPS6KA4	ribosomal protein S6 kinase, 90kDa, polypeptide 4	-1.19925	0.00930593
EBPL	emopamil binding protein-like	-1.02946	0.00943898	*
C10orf55	chromosome 10 open reading frame 55	-1.37782	0.00945708
DDIT4L	DNA-damage-inducible transcript 4-like	-2.3287	0.00946105
PSORS1C2	psoriasis susceptibility 1 candidate 2	-3.50914	0.00955652
ALOX12B	arachidonate 12-lipoxygenase, 12R type	-3.16622	0.00965115	*
CRISP3	cysteine-rich secretory protein 3	-3.38546	0.00965968
KLK7	kallikrein-related peptidase 7	-3.18403	0.00969653	*
TSPAN11	tetraspanin 11	-1.24812	0.00979783
IGHMBP2	immunoglobulin mu binding protein 2	-1.40448	0.00981883
LCE3A	late cornified envelope 3A	-3.83272	0.00991484	*
COL5A3	collagen, type V, alpha 3	-1.42041	0.00992177
LYNX1	Ly6/neurotoxin 1	-2.35702	0.0102887
LAMA3	laminin, alpha 3	-1.84557	0.0102969
QSOX1	quiescin Q6 sulfhydryl oxidase 1	-1.14005	0.0103315
GYLTL1B	glycosyltransferase-like 1B	-1.26378	0.0103354
GDPD2	glycerophosphodiester phosphodiesterase domain containing 2	-2.92126	0.0104297
MAP7D3	MAP7 domain containing 3	-1.14265	0.0104407
MRGPRX3	MAS-related GPR, member X3	-1.25373	0.0104819
PCDHGC5	protocadherin gamma subfamily C, 5	-2.71393	0.0106803
CREB5	cAMP responsive element binding protein 5	-1.4767	0.0107207
EFNB2	ephrin-B2	-1.12559	0.0108745
DUSP7	dual specificity phosphatase 7	-1.07544	0.0109704
PTGER3	prostaglandin E receptor 3 (subtype EP3)	-2.38789	0.0110349	*
CHGB	chromogranin B (secretogranin 1)	-3.21944	0.0111166
ENDOU	endonuclease, polyU-specific	-2.56466	0.0111906	*
RDH16	retinol dehydrogenase 16 (all-trans)	-1.82739	0.0113425	*
KLK10	kallikrein-related peptidase 10	-2.52086	0.0115811
SEMA3C	sema domain, immunoglobulin domain (Ig), short basic domain, secreted, (semaphorin) 3C	-1.79182	0.0116221
NELL2	NEL-like 2 (chicken)	-1.5758	0.0116317
FCAR	Fc fragment of IgA, receptor for	-1.60606	0.0116506
FFAR2	free fatty acid receptor 2	-1.62129	0.0116727
LOC728431	hypothetical LOC728431	-1.12626	0.0118523
TPD52L1	tumor protein D52-like 1	-1.06686	0.0119005
SLC6A2	solute carrier family 6 (neurotransmitter transporter, noradrenalin), member 2	-2.28306	0.0120453
OTOP3	otopetrin 3	-2.99916	0.012151
PLIN5	perilipin 5	-2.15518	0.0121915
PCDHGB2	protocadherin gamma subfamily B, 2	-2.24003	0.0122402
WBP5	WW domain binding protein 5	-1.08602	0.0122617
C19orf51	chromosome 19 open reading frame 51	-1.94304	0.0123103
MEG3	maternally expressed 3 (non-protein coding)	-2.45669	0.0124641
RAP1GAP	RAP1 GTPase activating protein	-1.52587	0.0124658
RTKN	rhotekin	-1.03323	0.0124684
NRIP1	nuclear receptor interacting protein 1	-1.03201	0.0124862
SLC22A4	solute carrier family 22 (organic cation/ergothioneine transporter), member 4	-1.31701	0.012528
CD276	CD276 molecule	-1.09227	0.0125888
BBOX1	butyrobetaine (gamma), 2-oxoglutarate dioxygenase (gamma-butyrobetaine hydroxylase) 1	-2.50013	0.0128378
HMGCS1	3-hydroxy-3-methylglutaryl-Coenzyme A synthase 1 (soluble)	-1.2741	0.0129122
AGPAT4	1-acylglycerol-3-phosphate O-acyltransferase 4 (lysophosphatidic acid acyltransferase, delta)	-1.11865	0.0131805
NDRG4	NDRG family member 4	-1.53941	0.0132537
PKP1	plakophilin 1 (ectodermal dysplasia/skin fragility syndrome)	-1.26396	0.0132537
EML1	echinoderm microtubule associated protein like 1	-1.33409	0.0132892
F2RL2	coagulation factor II (thrombin) receptor-like 2	-1.53316	0.0134995	*
ANXA8L2	annexin A8-like 2	-1.32601	0.01363
TGFBI	transforming growth factor, beta-induced, 68kDa	-1.53825	0.013845
PHLDB2	pleckstrin homology-like domain, family B, member 2	-1.10188	0.0138488
CRCT1	cysteine-rich C-terminal 1	-3.01817	0.0138801	*
AFAP1L2	actin filament associated protein 1-like 2	-1.15745	0.0142336
TLL1	tolloid-like 1	-1.84574	0.0142807
HAS2	hyaluronan synthase 2	-2.04477	0.0147954
MMP17	matrix metallopeptidase 17 (membrane-inserted)	-1.44641	0.0149208
ABLIM2	actin binding LIM protein family, member 2	-1.32179	0.0152552
PYGL	phosphorylase, glycogen, liver	-1.41966	0.0155359
AFAP1-AS1	AFAP1 antisense RNA 1	-2.96472	0.0155729
FUT1	fucosyltransferase 1 (galactoside 2-alpha-L-fucosyltransferase, H blood group)	-1.03961	0.0156472
MMP1	matrix metallopeptidase 1 (interstitial collagenase)	-2.32611	0.0156472
TLN2	talin 2	-1.44971	0.0157477
GPSM1	G-protein signaling modulator 1 (AGS3-like, C. elegans)	-1.32087	0.015838	*
LOC100129269	hypothetical protein LOC100129269	-1.20719	0.0159673
FABP5	fatty acid binding protein 5 (psoriasis-associated)	-1.90328	0.0159705
FCGR3B	Fc fragment of IgG, low affinity IIIb, receptor (CD16b)	-1.65467	0.0160954
VSIG10L	V-set and immunoglobulin domain containing 10 like	-1.7322	0.0160954
HOMER1	homer homolog 1 (Drosophila)	-1.10898	0.0162626
UNC93A	unc-93 homolog A (C. elegans)	-3.25524	0.0162626	*
PLAU	plasminogen activator, urokinase	-1.18244	0.0162692
DYNC1I1	dynein, cytoplasmic 1, intermediate chain 1	-1.64664	0.0163003
ARSI	arylsulfatase family, member I	-1.75398	0.0164161
PALMD	palmdelphin	-1.14682	0.0164744
HSD17B2	hydroxysteroid (17-beta) dehydrogenase 2	-2.25938	0.0164785	*
OSM	oncostatin M	-1.49993	0.0165561
SAMD5	sterile alpha motif domain containing 5	-1.7849	0.0167296
ETV4	ets variant 4	-1.15031	0.0167309
VEGFC	vascular endothelial growth factor C	-1.68156	0.0169162
CCDC3	coiled-coil domain containing 3	-1.03137	0.0171357
LRP12	low density lipoprotein receptor-related protein 12	-1.27011	0.0171357
POPDC3	popeye domain containing 3	-2.38451	0.0172735
KLK12	kallikrein-related peptidase 12	-3.10885	0.0176332
MIR31HG	MIR31 host gene (non-protein coding)	-2.0252	0.017886
SRL	sarcalumenin	-2.36429	0.017886
SELE	selectin E	-1.64453	0.01795	*
DNMT3B	DNA (cytosine-5-)-methyltransferase 3 beta	-1.355	0.0179517
KRT34	keratin 34	-2.61875	0.0179517
HIF1A	hypoxia inducible factor 1, alpha subunit (basic helix-loop-helix transcription factor)	-1.06189	0.0180967
MFSD2A	major facilitator superfamily domain containing 2A	-1.11178	0.0181655
AHRR	aryl-hydrocarbon receptor repressor	-1.70645	0.0183372
CASQ2	calsequestrin 2 (cardiac muscle)	-2.93023	0.0183387
CCT6A	chaperonin containing TCP1, subunit 6A (zeta 1)	-1.20602	0.0185583
ARL4D	ADP-ribosylation factor-like 4D	-1.23216	0.0186145
REEP6	receptor accessory protein 6	-1.38469	0.0186505
S100A16	S100 calcium binding protein A16	-1.0276	0.0188179
EPN3	epsin 3	-1.53945	0.0188739
XG	Xg blood group	-1.17962	0.018916
CEACAM4	carcinoembryonic antigen-related cell adhesion molecule 4	-1.69747	0.0189266	*
DNAJC6	DnaJ (Hsp40) homolog, subfamily C, member 6	-1.69199	0.0189708
PERP	PERP, TP53 apoptosis effector	-1.3538	0.0190638
TNNT3	troponin T type 3 (skeletal, fast)	-2.79414	0.0192173
CXCL5	chemokine (C-X-C motif) ligand 5	-2.45489	0.0194473
ATP1A2	ATPase, Na+/K+ transporting, alpha 2 (+) polypeptide	-2.40937	0.0196915
MMP3	matrix metallopeptidase 3 (stromelysin 1, progelatinase)	-2.46284	0.0199544
ARC	activity-regulated cytoskeleton-associated protein	-2.24362	0.0199583	*
JUP	junction plakoglobin	-1.16701	0.020032
SPRR2C	small proline-rich protein 2C (pseudogene)	-2.57869	0.0201127
PXDN	peroxidasin homolog (Drosophila)	-1.11074	0.0202537
GLT1D1	glycosyltransferase 1 domain containing 1	-1.38103	0.020261
PLXNA4	plexin A4	-1.57327	0.0202865
USP43	ubiquitin specific peptidase 43	-1.05371	0.0204589
SOX15	SRY (sex determining region Y)-box 15	-1.28421	0.0206064	*
MMP16	matrix metallopeptidase 16 (membrane-inserted)	-1.8392	0.0209265
G0S2	G0/G1switch 2	-1.46249	0.0216249
KLF7	Kruppel-like factor 7 (ubiquitous)	-1.03893	0.0218874
HIST1H2BC	histone cluster 1, H2bc	-1.57642	0.0219582
KCNK7	potassium channel, subfamily K, member 7	-1.77479	0.0220659
KIAA1045	KIAA1045	-1.88681	0.0221291
ULBP3	UL16 binding protein 3	-1.43023	0.0222135
AMIGO2	adhesion molecule with Ig-like domain 2	-1.35624	0.0222856
GRAMD2	GRAM domain containing 2	-1.32924	0.0227486
DNAH17	dynein, axonemal, heavy chain 17	-1.8178	0.0228684
PYGM	phosphorylase, glycogen, muscle	-2.42296	0.0229126
SESN3	sestrin 3	-1.0205	0.0230071
SLC10A6	solute carrier family 10 (sodium/bile acid cotransporter family), member 6	-1.77157	0.0230636
PRRG1	proline rich Gla (G-carboxyglutamic acid) 1	-1.26798	0.0230966
MLLT11	myeloid/lymphoid or mixed-lineage leukemia (trithorax homolog, Drosophila); translocated to, 11	-1.42813	0.0234309
SLC2A9	solute carrier family 2 (facilitated glucose transporter), member 9	-1.22609	0.0234342
UGDH	UDP-glucose dehydrogenase	-1.05225	0.023473
C1orf233	chromosome 1 open reading frame 233	-1.25693	0.0251244
SYT8	synaptotagmin VIII	-1.99292	0.0251244
SLC20A2	solute carrier family 20 (phosphate transporter), member 2	-1.03258	0.0251812
CYP39A1	cytochrome P450, family 39, subfamily A, polypeptide 1	-1.32744	0.0254489
LYPD3	LY6/PLAUR domain containing 3	-1.3939	0.0255247
MAP2	microtubule-associated protein 2	-1.60395	0.0255361
HCG4	HLA complex group 4	-1.78595	0.0257282
LPHN1	latrophilin 1	-1.02293	0.025914
RIMS3	regulating synaptic membrane exocytosis 3	-1.33444	0.0259325
PMEPA1	prostate transmembrane protein, androgen induced 1	-1.11109	0.0259398
PCDHGA10	protocadherin gamma subfamily A, 10	-1.83216	0.025979
KLHL31	kelch-like 31 (Drosophila)	-1.52189	0.026066
SCAND3	SCAN domain containing 3	-2.2817	0.0262098
GUCY2C	guanylate cyclase 2C (heat stable enterotoxin receptor)	-1.6319	0.0262377
PTPLA	protein tyrosine phosphatase-like (proline instead of catalytic arginine), member A	-1.36138	0.0264582
PROCR	protein C receptor, endothelial (EPCR)	-1.451	0.0264956
MYLK4	myosin light chain kinase family, member 4	-1.51744	0.0265199	*
OTUB2	OTU domain, ubiquitin aldehyde binding 2	-1.36377	0.0266805
TCN1	transcobalamin I (vitamin B12 binding protein, R binder family)	-2.18088	0.0274124
PC	pyruvate carboxylase	-1.06991	0.0278459
NIPAL1	NIPA-like domain containing 1	-1.51721	0.0279893
S100A2	S100 calcium binding protein A2	-1.38692	0.0281866
SERPINB5	serpin peptidase inhibitor, clade B (ovalbumin), member 5	-1.21156	0.0281866
EDNRA	endothelin receptor type A	-1.25429	0.0285591
KLK11	kallikrein-related peptidase 11	-1.98476	0.0285595
LY6D	lymphocyte antigen 6 complex, locus D	-1.55725	0.0293066
SPRR1A	small proline-rich protein 1A	-1.8039	0.0293066
NT5C3	5'-nucleotidase, cytosolic III	-1.45393	0.0298406
NID1	nidogen 1	-1.12466	0.0298406
STX1A	syntaxin 1A (brain)	-1.12034	0.0301882
NEFM	neurofilament, medium polypeptide	-2.77065	0.0302582
POLR3G	polymerase (RNA) III (DNA directed) polypeptide G (32kD)	-1.09282	0.030391
PAPPA	pregnancy-associated plasma protein A, pappalysin 1	-1.38664	0.030512
MTL5	metallothionein-like 5, testis-specific (tesmin)	-2.32634	0.0319036
EPHB3	EPH receptor B3	-1.10794	0.031958
BMPR1B	bone morphogenetic protein receptor, type IB	-1.65174	0.0321951
MRPS17	mitochondrial ribosomal protein S17	-1.00369	0.0323234
PIK3C2G	phosphoinositide-3-kinase, class 2, gamma polypeptide	-2.48256	0.0325001
TSPAN10	tetraspanin 10	-1.31401	0.0328149
F3	coagulation factor III (thromboplastin, tissue factor)	-1.26927	0.0331584
PLA2G4F	phospholipase A2, group IVF	-1.70943	0.033176
LOC100131726	HCC-related HCC-C11_v3	-1.64141	0.0337969
KCND3	potassium voltage-gated channel, Shal-related subfamily, member 3	-1.58122	0.0340745
SLC16A2	solute carrier family 16, member 2 (monocarboxylic acid transporter 8)	-1.26463	0.0343193
LOC100505839	-	-1.37625	0.03445
WFDC5	WAP four-disulfide core domain 5	-2.30946	0.0345043
CYB5R2	cytochrome b5 reductase 2	-1.10999	0.0345481
CHRM3	cholinergic receptor, muscarinic 3	-1.24991	0.0347522
EGFR	epidermal growth factor receptor (erythroblastic leukemia viral (v-erb-b) oncogene homolog, avian)	-1.42243	0.0347522
SYNPO2L	synaptopodin 2-like	-1.94269	0.0348109
LOC100507127	-	-2.31355	0.0348618
F2RL3	coagulation factor II (thrombin) receptor-like 3	-1.39311	0.0350048
FAM110C	family with sequence similarity 110, member C	-1.01936	0.0354045
AIF1L	allograft inflammatory factor 1-like	-1.10938	0.0356787
GSTA4	glutathione S-transferase alpha 4	-1.20154	0.0358601	*
INHBB	inhibin, beta B	-1.31945	0.0358601	*
C17orf51	chromosome 17 open reading frame 51	-1.03933	0.0360888
PCDHGB7	protocadherin gamma subfamily B, 7	-1.4824	0.0363082
STEAP4	STEAP family member 4	-1.6277	0.0365119
WFDC1	WAP four-disulfide core domain 1	-1.26715	0.0365835
IGLON5	IgLON family member 5	-1.61672	0.0365957
LOC646862	similar to hCG2040535	-2.16392	0.0367203
C3orf74	chromosome 3 open reading frame 74	-1.87737	0.0369226
SAA1	serum amyloid A1	-2.01459	0.0369657
SLC22A3	solute carrier family 22 (extraneuronal monoamine transporter), member 3	-1.34727	0.0372479
FOSL1	FOS-like antigen 1	-1.33898	0.0372537
HIGD1A	HIG1 hypoxia inducible domain family, member 1A	-1.00515	0.0372592
FCHSD1	FCH and double SH3 domains 1	-1.50563	0.0373144
S100A7	S100 calcium binding protein A7	-2.44558	0.0375751
SMPD3	sphingomyelin phosphodiesterase 3, neutral membrane (neutral sphingomyelinase II)	-1.53111	0.0382273	*
LEMD1	LEM domain containing 1	-1.91737	0.038265
TP53AIP1	tumor protein p53 regulated apoptosis inducing protein 1	-1.0637	0.0384989
CDHR1	cadherin-related family member 1	-1.40696	0.0388045
SLPI	secretory leukocyte peptidase inhibitor	-1.43739	0.0389475
JAG1	jagged 1 (Alagille syndrome)	-1.00856	0.0395159
SLC39A14	solute carrier family 39 (zinc transporter), member 14	-1.11785	0.0399599
F12	coagulation factor XII (Hageman factor)	-1.08458	0.0409095
FBN2	fibrillin 2	-1.70252	0.0410816
SERPINB7	serpin peptidase inhibitor, clade B (ovalbumin), member 7	-2.19194	0.0410816
ATG9B	ATG9 autophagy related 9 homolog B (S. cerevisiae)	-1.96207	0.0412437
IL1B	interleukin 1, beta	-1.58428	0.0413581
LTB4R2	leukotriene B4 receptor 2	-1.15838	0.0419595
LOC731424	hypothetical LOC731424	-1.64717	0.0420025
FPR1	formyl peptide receptor 1	-1.16077	0.0420129
MME	membrane metallo-endopeptidase	-1.48658	0.0423554
IL1R2	interleukin 1 receptor, type II	-1.18435	0.0424016
C15orf52	chromosome 15 open reading frame 52	-1.04402	0.0425787
LAMB3	laminin, beta 3	-1.31174	0.0426502
ABTB2	ankyrin repeat and BTB (POZ) domain containing 2	-1.05174	0.042754
PRSS23	protease, serine, 23	-1.06061	0.0432044
SCG5	secretogranin V (7B2 protein)	-1.4686	0.0432852
LOC643650	hypothetical protein LOC643650	-1.08281	0.0432951
HCN2	hyperpolarization activated cyclic nucleotide-gated potassium channel 2	-1.35301	0.0439851
TGM1	transglutaminase 1 (K polypeptide epidermal type I, protein-glutamine-gamma-glutamyltransferase)	-1.75335	0.044104
RAET1G	retinoic acid early transcript 1G	-1.30464	0.0441656
LOC375295	hypothetical protein LOC375295	-1.29392	0.0442905
CA2	carbonic anhydrase II	-1.25748	0.044621
LOC729178	hypothetical protein LOC729178	-1.80235	0.044621	*
HS3ST3A1	heparan sulfate (glucosamine) 3-O-sulfotransferase 3A1	-1.36773	0.045231
NACAD	NAC alpha domain containing	-1.76679	0.0453159
PGLYRP3	peptidoglycan recognition protein 3	-1.44769	0.0460797
STC1	stanniocalcin 1	-1.27068	0.0466034
S100A1	S100 calcium binding protein A1	-1.47288	0.0468216
SAA2	serum amyloid A2	-1.94086	0.0468539
AKR1C2	aldo-keto reductase family 1, member C2 (dihydrodiol dehydrogenase 2; bile acid binding protein; 3-alpha hydroxysteroid dehydrogenase, type III)	-1.76211	0.0471995
C5orf38	chromosome 5 open reading frame 38	-1.24275	0.0473989
RAET1L	retinoic acid early transcript 1L	-1.43306	0.047806
TMEM86A	transmembrane protein 86A	-1.76778	0.0478277
AKAP6	A kinase (PRKA) anchor protein 6	-1.28866	0.0478311
TTLL11	tubulin tyrosine ligase-like family, member 11	-1.20032	0.048578
COL4A1	collagen, type IV, alpha 1	-1.00487	0.0489439
HEYL	hairy/enhancer-of-split related with YRPW motif-like	-1.03777	0.0489439
ISM1	isthmin 1 homolog (zebrafish)	-1.19304	0.0489813
OSBP2	oxysterol binding protein 2	-1.15411	0.0489929
PTX3	pentraxin-related gene, rapidly induced by IL-1 beta	-1.62115	0.0498153
HIST1H2BG	histone cluster 1, H2bg	-1.26025	0.0499521
