# Supplementary material for: Gene expression analysis of TIL rich HPV-driven head and neck tumors reveals a distinct B-cell signature when compared to HPV independent tumors
Source: Oncotarget. 2016 Jul 22;7(35):56781–97. doi: 10.18632/oncotarget.10788 (PMC5302866; doi:10.18632/oncotarget.10788)
Supplement: Supplementary file 3 [file oncotarget-07-56781-s003.xlsx]

## Sheet: Sheet1
Supplementary Table S2 Gene ontology analysis of DEGs expressed to a geater extent in HPV(+) vs HPV(-) tumors
DEGs identified with a the FDR adjusted p-value <0.05 (i.e., q-value <0.05) and a fold change of >2 or <-2.
Genes expressed to a greater extent in HPV(+) compared to HPV(-) tumors
Gene Ontology term	Set Size	Candidates	Members_Input_Overlap_Geneids	q-value
GO:0045321 leukocyte activation	631	118 (18.8%)	TNFRSF13B; LAT2; TBX21; CD37; TIGIT; VTCN1; CD226; THEMIS; MS4A1; CD8B; IL12RB1; PRAM1; SPN; BANK1; MYB; SIRPG; HLA-DPB1; CDKN2A; ZNF683; CD27; INPP5D; SYK; TLR7; LAT; CD3D; CD3E; CD3G; BATF; TNFSF11; TNFAIP8L2; CCL5; DOCK2; ITGA4; TNFRSF14; NKX2-3; ICOSLG; LILRB1; NCKAP1L; GRAP2; HLA-DQB1; JAK3; TNFRSF4; ZBTB32; NR1H3; TCF7; RHOH; GIMAP1; CR2; IRF4; VAV1; CORO1A; TSPAN32; TYROBP; ITGAL; ITGAM; L…	8.29e-44
GO:0046649 lymphocyte activation	539	108 (20.2%)	LAT2; TBX21; TIGIT; VTCN1; THEMIS; CD247; MS4A1; CD8B; IL12RB1; TNFRSF13B; SPN; BANK1; MYB; SIRPG; HLA-DPB1; CD28; ZNF683; CD27; INPP5D; SYK; LAT; CD3D; CD3E; CD3G; BATF; TNFSF11; TNFAIP8L2; CCL5; DOCK2; ITGA4; TNFRSF14; NKX2-3; ICOSLG; LILRB1; NCKAP1L; GRAP2; HLA-DQB1; JAK3; TNFRSF4; ZBTB32; TCF7; RHOH; GIMAP1; CR2; IRF4; VAV1; PTGER4; ITGAL; ITGAM; LCK; BTK; CD74; CD40LG; FOXP3; ATM; TESPA1; DO…	2.81e-42
GO:0001775 cell activation	847	125 (14.8%)	TNFRSF13B; LAT2; TBX21; CD37; TIGIT; VTCN1; CD226; THEMIS; MS4A1; CD8B; IL12RB1; PRAM1; SPN; BANK1; MYB; SIRPG; HLA-DPB1; CDKN2A; ZNF683; CD27; INPP5D; SYK; TLR7; LAT; CD3D; CD3E; CD3G; RASGRP2; BATF; TNFSF11; APBB1IP; TNFAIP8L2; CCL5; DOCK2; ITGA4; TNFRSF14; NKX2-3; ICOSLG; APOE; LILRB1; NCKAP1L; PIK3R6; GRAP2; HLA-DQB1; JAK3; TNFRSF4; ZBTB32; NR1H3; TCF7; RHOH; GIMAP1; CR2; IRF4; VAV1; CORO1A; …	5.98e-35
GO:0042110 T cell activation	392	84 (21.6%)	CD74; BATF; TNFSF11; IDO1; TNFSF4; TNFAIP8L2; TNFRSF14; CCL5; DOCK2; CD3G; TESPA1; DOCK8; LAG3; CD4; CD5; CD28; CD7; CD2; CCR7; BTN2A2; ICOSLG; IKZF1; NLRC3; PTPN22; NKX2-3; LILRB1; NCKAP1L; IL12RB1; CD83; BTLA; SLA2; VAV1; GIMAP1; EOMES; TBX21; TIGIT; GRAP2; HLA-DQB1; JAK3; SPN; CXCR4; TNFRSF4; PTPRC; MYB; ITGAM; SIRPG; HLA-DPB1; TCF7; CDKN2A; CD48; FOXP3; CARD11; VTCN1; RHOH; VCAM1; THEMIS; SIT…	2.15e-34
GO:0002682 regulation of immune system process	1153	144 (12.6%)	TNFRSF13B; LAT2; TBX21; CD37; TIGIT; VTCN1; CD226; THEMIS; TYROBP; PRAM1; SPN; MYB; CTSH; HLA-DPB1; CDKN2A; PIK3AP1; CD27; TMEM176A; TMEM176B; CTSS; TLR10; INPP5D; SYK; GCSAM; TLR7; SH2D1A; TLR9; CD3D; CD3E; CD3G; FOXP3; TNFSF11; TNFAIP8L2; CCL5; DOCK2; SKAP1; ITGA4; TNFRSF14; HCST; CD200; ICOSLG; MARCO; LILRB1; IKZF1; MEIS1; GRAP2; HLA-DQB1; JAK3; TNFRSF4; CCL20; NR1H3; LAT; BLK; KLRG1; PTPN6; C…	1.43e-32
GO:0006955 immune response	1367	157 (11.5%)	LAT2; TBX21; AGER; CD37; CD226; THEMIS; MS4A1; CD8B; PTGER4; PRAM1; SPN; LIME1; MYB; CTSH; HLA-DPB1; CD28; ENPP2; FASLG; PRF1; CTSS; CTSW; TLR10; INPP5D; POU2AF1; SYK; ADAMDEC1; TLR7; TYROBP; LAT; TLR9; CD3D; CD3E; CD3G; BATF; TNFSF11; TNFAIP8L2; TNFSF15; CCL5; DOCK2; SKAP1; ITGA4; TNFRSF14; HCST; NKX2-3; CD200; LY86; MARCO; LILRB1; NCKAP1L; GRAP2; HLA-DQB1; JAK3; TNFRSF4; CCL20; NR1H3; TCF7; PAX…	7.78e-32
GO:0002694 regulation of leukocyte activation	376	77 (20.7%)	CD74; FOXP3; TNFSF11; IDO1; TNFSF4; TNFAIP8L2; CCL5; TBX21; ATM; TESPA1; CD37; CD4; CD5; TNFRSF14; CDKN2A; CD226; CD2; CCR7; BTN2A2; NR1H3; ICOSLG; IKZF1; IKZF3; PTPN22; LILRB1; NCKAP1L; IL12RB1; TNFRSF13B; CD83; BTLA; SLA2; VAV1; TNFRSF13C; TIGIT; GRAP2; HLA-DQB1; JAK3; SPN; TNFRSF4; PTPRC; MYB; PDCD1; SIRPG; HLA-DPB1; CD28; CARD11; CD27; VTCN1; LAT; FLT3LG; VCAM1; SIT1; ZAP70; LAG3; PRAM1; PTPN…	3.35e-30
GO:0050865 regulation of cell activation	407	79 (19.6%)	CD74; FOXP3; TNFSF11; IDO1; TNFSF4; TNFAIP8L2; CCL5; TBX21; ATM; TESPA1; CD37; CD4; CD5; TNFRSF14; CD28; CD226; CD2; CCR7; BTN2A2; ICOSLG; IKZF1; IKZF3; PTPN22; APOE; LILRB1; MILR1; IL12RB1; TNFRSF13B; CD83; BTLA; SLA2; NR1H3; TNFRSF13C; TIGIT; GRAP2; HLA-DQB1; JAK3; SPN; TNFRSF4; PTPRC; MYB; PDCD1; SIRPG; HLA-DPB1; CDKN2A; CARD11; CD27; VTCN1; LAT; FLT3LG; VCAM1; SIT1; ZAP70; LAG3; PRAM1; PTPN6;…	1.74e-29
GO:0002684 positive regulation of immune system process	696	102 (14.8%)	LAT2; TBX21; CD37; CD226; IL12RB1; SPN; EDN2; SIRPG; HLA-DPB1; CD28; CD27; CTSS; TLR10; INPP5D; SYK; TLR7; LAT; TLR9; CD3D; CD3E; CD3G; FOXP3; TNFSF11; CCL5; SKAP1; TNFRSF14; ICOSLG; MARCO; LILRB1; IKZF1; GRAP2; HLA-DQB1; GCSAM; TNFRSF4; CCL20; NR1H3; BLK; PTPN6; CR2; CR1; IRF4; VAV1; ITGAL; ITGAM; LCK; BTK; CD19; CD74; THEMIS; SH2D1A; TESPA1; LAG3; CD4; CD5; NCKAP1L; CD2; CCR7; CD79B; PIK3AP1; C…	7.42e-28
GO:0009897 external side of plasma membrane	218	53 (24.5%)	CD74; CD40LG; ITGA4; LAG3; CD4; CD5; TNFRSF14; VTCN1; CD226; CCR5; CD2; CCR7; ICOSLG; CD79B; MS4A1; APOE; LILRB1; IL12RB1; ITGA2B; CD83; BTLA; CXCR3; TNFRSF9; SPN; CXCR4; TNFRSF4; PTPRC; CD79A; FCRL6; PDCD1; ITGAX; CD28; CD48; CD22; CD27; FASLG; VCAM1; CD8A; CD8B; TNFRSF13B; TNFRSF13C; CR2; CD244; IL2RB; IL2RG; ITGAE; ITGAL; ITGAM; SLAMF7; FLT3LG; CD3E; SLAMF1; CD19	1.58e-24
GO:0044459 plasma membrane part	2165	192 (8.9%)	AGER; CD37; LAPTM5; VTCN1; CD226; LIFR; SYNE1; RASAL3; MSR1; FADS2; IL12RB1; MPP2; CACNA1D; CACNA1F; SLC12A7; SPN; ATP6V0D2; TRPV6; ZAP70; HLA-DPB1; CD28; MFI2; CD22; CXCR4; ENPP2; MUC4; AKAP7; FASLG; TRAF5; CACNA2D1; KCNMB3; CLDN3; SYK; SLC2A5; NRXN3; TENM1; SCIMP; TYROBP; LAT; MILR1; RIMS2; TLR9; CD3D; CD3E; CD3G; RASGRP2; RASGRP3; TNFSF11; DMD; CD2; TNFSF15; SLC7A7; KCNG3; ITGA4; CLEC2D; TNFRS…	1.63e-24
GO:0098552 side of membrane	299	60 (20.3%)	CD74; CD40LG; TNFRSF13B; ITGA4; LAG3; CD4; CD5; TNFRSF14; VTCN1; CD226; CCR5; CD2; CCR7; RASAL3; ICOSLG; CD79B; MS4A1; PTPN22; APOE; LILRB1; IL12RB1; ITGA2B; CD83; BTLA; CXCR3; HLA-DQB1; TNFRSF9; SPN; CXCR4; TNFRSF4; PTPRC; CD79A; FCRL6; PDCD1; HLA-DPB1; CD28; CD48; CD22; CD27; ITGAX; FASLG; VCAM1; CD8A; TRAF5; CD8B; PTPN7; TNFRSF13C; CR2; CD244; IL2RB; SLAMF1; IL2RG; ITGAE; ITGAL; ITGAM; SLAMF7;…	1.26e-23
GO:0030098 lymphocyte differentiation	267	57 (21.4%)	CD74; BATF; NCKAP1L; CD40LG; FOXP3; DOCK2; ATM; ITGA4; CD4; CDKN2A; CD2; CCR7; THEMIS; IKZF1; IKZF3; CD79A; PTPN22; SPI1; NKX2-3; IL12RB1; CD83; TESPA1; GIMAP1; EOMES; TBX21; JAK3; SPN; MYB; TNFSF4; TCF7; CD28; LYL1; ZNF683; CARD11; CD27; RHOH; FLT3LG; VCAM1; CD8A; ZAP70; PTPN6; CR2; INPP5D; IRF4; SYK; CD3D; IL15; LCK; PTGER4; PTPRC; HLA-DOA; SASH3; BCL2; POU2F2; CD3E; BTK; HLA-DMA	4.28e-23
GO:0050776 regulation of immune response	779	100 (12.9%)	LAT2; TBX21; CD37; CD226; THEMIS; TYROBP; WAS; SPN; MYB; CTSH; HLA-DPB1; CD28; CTSS; TLR10; INPP5D; SYK; GCSAM; TLR7; LAT; TLR9; CD3D; CD3E; CD3G; FOXP3; CCL5; SKAP1; ITGA4; TNFRSF14; HCST; CD200; MARCO; LILRB1; GRAP2; HLA-DQB1; JAK3; NR1H3; BLK; KLRG1; PTPN6; CR2; CR1; IRF4; CD96; IL12RB1; ITGAL; ITGAM; LCK; BTK; CD19; CD74; CD40LG; SH2D1A; TESPA1; LAG3; CD4; NCKAP1L; CCR7; CD79B; PIK3AP1; CD79A…	1.06e-22
GO:0002252 immune effector process	591	78 (13.3%)	CD74; BATF; NCF1; CD40LG; FOXP3; DOCK2; CD3G; BIRC3; CD37; CD4; TNFRSF14; CD247; CD226; LAG3; NKX2-3; APOBEC3D; CD180; LILRB1; IL12RB1; PRAM1; CYFIP2; SLA2; VAV1; SASH3; EOMES; SLAMF7; HLA-DQB1; JAK3; SPN; TNFRSF4; PTPRC; MYB; C7; C5; TNFSF4; CTSH; ITGAX; NOS2; CD28; LAT2; NCR3; CD27; SLFN11; WIPF3; LTA; PRF1; TBX21; CD8A; LAT; LCP1; CD8B; WAS; PTPN6; CR2; DBH; CRTAM; CR1; INPP5D; APOBEC3H; IRF4;…	9.7e-19
GO:0046651 lymphocyte proliferation	226	47 (21.1%)	CD74; FOXP3; DOCK8; IDO1; CD40LG; CCL5; DOCK2; ATM; TNFRSF14; CDKN2A; BTN2A2; ICOSLG; IKZF3; CD79A; PTPN22; LILRB1; IL12RB1; BTLA; NCKAP1L; TNFRSF13C; ZAP70; SPN; CXCR4; TNFRSF4; PTPRC; MS4A1; TNFSF4; HLA-DPB1; CD28; CARD11; VCAM1; CD180; TNFRSF13B; PTPN6; CR2; CRTAM; ZBTB32; INPP5D; SYK; IL15; CORO1A; ITGAL; ITGAM; SASH3; HLA-DMB; CD3E; BCL2	1.11e-18
GO:0032943 mononuclear cell proliferation	228	47 (20.9%)	CD74; FOXP3; DOCK8; IDO1; CD40LG; CCL5; DOCK2; ATM; TNFRSF14; CDKN2A; BTN2A2; ICOSLG; IKZF3; CD79A; PTPN22; LILRB1; IL12RB1; BTLA; NCKAP1L; TNFRSF13C; ZAP70; SPN; CXCR4; TNFRSF4; PTPRC; MS4A1; TNFSF4; HLA-DPB1; CD28; CARD11; VCAM1; CD180; TNFRSF13B; PTPN6; CR2; CRTAM; ZBTB32; INPP5D; SYK; IL15; CORO1A; ITGAL; ITGAM; SASH3; HLA-DMB; CD3E; BCL2	1.43e-18
GO:0070661 leukocyte proliferation	238	48 (20.4%)	CD74; FOXP3; TNFSF11; IDO1; CD40LG; CCL5; DOCK2; ATM; DOCK8; TNFRSF14; CDKN2A; BTN2A2; ICOSLG; IKZF3; CD79A; PTPN22; LILRB1; IL12RB1; BTLA; NCKAP1L; TNFRSF13C; ZAP70; SPN; CXCR4; TNFRSF4; PTPRC; MS4A1; TNFSF4; HLA-DPB1; CD28; CARD11; VCAM1; CD180; TNFRSF13B; PTPN6; CR2; CRTAM; ZBTB32; INPP5D; SYK; IL15; CORO1A; ITGAL; ITGAM; SASH3; HLA-DMB; CD3E; BCL2	1.61e-18
GO:0042113 B cell activation	203	44 (21.8%)	CD74; BATF; NCKAP1L; CD40LG; FOXP3; TBX21; ATM; ITGA4; CDKN2A; MS4A1; NKX2-3; ICOSLG; IKZF1; IKZF3; CD79A; TNFRSF13C; BTLA; SLA2; GIMAP1; JAK3; CXCR5; TNFRSF4; BANK1; MYB; TNFSF4; CD28; LYL1; LAT2; CARD11; PRKCB; CD27; VCAM1; ZAP70; CD180; TNFRSF13B; PTPN6; CR2; INPP5D; SYK; PTPRC; SASH3; POU2F2; BTK; BCL2	3.87e-18
GO:0031226 intrinsic component of plasma membrane	1338	127 (9.5%)	AGER; LAPTM5; CD226; LIFR; RASAL3; MSR1; CD8B; IL12RB1; MPP2; SLC12A7; SPN; TRPV6; CXCR6; CD28; MFI2; CD22; ENPP2; MUC4; FASLG; KCNMB3; CLDN3; NRXN3; TENM1; TYROBP; CD3E; CD3G; RASGRP3; TNFSF11; CD2; TNFSF15; SLC7A7; KCNG3; ITGA4; CLEC2D; TNFRSF14; KCNJ10; CD200; ICOSLG; TRAF5; MARCO; TNFRSF9; HTR2B; TNFRSF4; MILR1; MS4A1; TRPM2; SLC14A1; KCNQ1; LRMP; ITGAX; CR1; CD96; TSPAN32; LY75; ITGAL; ITGAM…	8.6e-18
GO:0005887 integral component of plasma membrane	1286	123 (9.6%)	AGER; LAPTM5; CD226; LIFR; MSR1; CD8B; IL12RB1; MPP2; SLC12A7; SPN; TRPV6; CXCR6; CD28; MFI2; CD22; ENPP2; MUC4; FASLG; KCNMB3; CLDN3; NRXN3; TENM1; TYROBP; CD3E; CD3G; RASGRP3; TNFSF11; CD2; TNFSF15; SLC7A7; KCNG3; ITGA4; CLEC2D; TNFRSF14; KCNJ10; CD200; ICOSLG; TRAF5; MARCO; TNFRSF9; HTR2B; TNFRSF4; MILR1; MS4A1; TRPM2; SLC14A1; KCNQ1; LRMP; ITGAX; CR1; CD96; TSPAN32; LY75; ITGAL; ITGAM; IL11RA…	1.26e-17
GO:0002757 immune response-activating signal transduction	371	58 (15.7%)	FOXP3; NCKAP1L; THEMIS; CYFIP2; CD3G; BIRC3; PTPN22; CD4; PIK3AP1; CD247; CD226; MAP2K6; CCR7; TLR9; CD79B; TLR10; CD79A; UBASH3A; MARCO; TRAT1; SLA2; NR1H3; GRAP2; HLA-DQB1; ZAP70; ITGAM; HLA-DPB1; ITGB2; LAT2; TESPA1; CARD11; PRKCB; LAT; BLK; CTSS; WAS; PTPN6; LIME1; CR2; BTK; CR1; INPP5D; GFI1; IRF4; SYK; SKAP1; LCK; VAV1; GCSAM; PTPRC; TLR7; WIPF3; WIPF1; BCL2; CD3D; CD3E; HLA-DQA2; CD19	7.86e-17
GO:0002429 immune response-activating cell surface receptor signaling pathway	230	45 (19.7%)	FOXP3; NCKAP1L; THEMIS; CYFIP2; CD3G; TESPA1; PTPN22; CD4; CD247; CD226; CCR7; CD79B; GCSAM; CD79A; UBASH3A; TRAT1; SLA2; GRAP2; HLA-DQB1; ZAP70; HLA-DPB1; SKAP1; LAT2; CARD11; PRKCB; LAT; BLK; WAS; PTPN6; CR2; CR1; INPP5D; LIME1; SYK; CD3E; VAV1; PTPRC; BTK; WIPF3; WIPF1; BCL2; CD3D; LCK; HLA-DQA2; CD19	8.04e-17
GO:0009986 cell surface	561	71 (12.7%)	CD74; CD53; CD40LG; HCST; TNFSF4; ITGA4; LAG3; CD4; CD5; TNFRSF14; ITGB2; CD226; CCR5; CD2; CCR7; DMD; ICOSLG; CD79B; MS4A1; APOE; LILRB1; IL12RB1; ITGA2B; CD83; BTLA; CXCR3; TIGIT; IL17RB; TNFRSF9; SPN; CXCR4; TNFRSF4; PTPRC; CD79A; FCRL6; PDCD1; TRPV2; HLA-DPB1; CD28; CD48; MFI2; CD22; CD27; ITGAX; CLEC2D; VTCN1; FASLG; VCAM1; CD8A; CD8B; TNFRSF13B; TNFRSF13C; CR2; CD244; IL2RB; CR1; IL2RG; IL1…	4.89e-16
GO:0002253 activation of immune response	423	60 (14.3%)	FOXP3; NCKAP1L; THEMIS; CYFIP2; SKAP1; BIRC3; PTPN22; CD4; CD247; CD226; MAP2K6; CCR7; TLR9; CD79B; PIK3AP1; CD79A; UBASH3A; MARCO; TRAT1; SLA2; NR1H3; GRAP2; HLA-DQB1; ZAP70; HLA-DQA2; C7; C5; ITGAM; HLA-DPB1; ITGB2; LAT2; TESPA1; CARD11; PRKCB; LAT; BLK; CTSS; WAS; PTPN6; LIME1; CR2; TLR10; CR1; INPP5D; GFI1; IRF4; SYK; LCK; VAV1; GCSAM; PTPRC; TLR7; WIPF3; BCL2; WIPF1; CD3G; CD3D; CD3E; BTK; C…	7.48e-16
GO:0045058 T cell selection	35	18 (52.9%)	CD74; BATF; CD28; THEMIS; IRF4; DOCK2; CARD11; IL15; CD4; SYK; PTPRC; ZAP70; SPN; CCR7; HLA-DMA; CD3D; CD3E; BCL2	2.2e-15
GO:0006952 defense response	1478	129 (8.8%)	LAT2; AGER; CD37; CD226; CHI3L1; OGG1; CD8B; TYROBP; LYZ; SPN; HLA-DPB1; CD28; ALOX5; PRF1; IL22RA2; CTSS; TLR10; SYK; TLR7; LAT; TLR9; CD3G; BATF; TNFSF11; TNFAIP8L2; CCL5; DOCK2; SP140; TNFRSF14; ITGB2; ICOSLG; LY86; APOE; LILRB1; PLAC8; GRAP2; HLA-DQB1; JAK3; TNFRSF4; CCL20; NR1H3; PTPRCAP; NUPR1; UBA7; KLRG1; PTPN6; ITGAX; CR1; IRF4; VAV1; GZMM; IRF8; TSPAN32; LY75; ITGAL; ITGAM; SIGIRR; NCF1…	4.32e-15
GO:0050900 leukocyte migration	295	47 (16.0%)	CD74; TNFSF11; NCKAP1L; CCR6; CCL5; TBX21; SLC7A7; ITGA4; CD84; CD244; TNFRSF14; CORO1A; CCR5; CD2; CCR7; NKX2-3; GCSAM; PTGER4; ITGA2B; SELPLG; CXCR3; ZAP70; SPN; CXCR4; CCL20; EDN2; C5; SIRPG; ITGB2; CD48; ITGB7; PODXL2; VCAM1; PTPN6; ITGAX; DBH; INPP5D; OLR1; SYK; SPP1; IL16; ITGAL; ITGAM; MMP9; PTPRO; CMKLR1; LCK	1.55e-14
GO:0002764 immune response-regulating signaling pathway	482	62 (12.9%)	FOXP3; BTLA; THEMIS; CYFIP2; CD3G; BIRC3; PTPN22; CD4; PIK3AP1; CD247; CD226; MAP2K6; CCR7; TLR9; CD79B; TLR10; CD79A; UBASH3A; MARCO; LILRB1; NCKAP1L; TRAT1; SLA2; NR1H3; ITGB2; GRAP2; HLA-DQB1; ZAP70; ITGAM; CTSH; HLA-DPB1; CD28; LAT2; TESPA1; CARD11; PRKCB; LAT; BLK; CTSS; WAS; PTPN6; LIME1; CR2; BTK; CR1; INPP5D; GFI1; IRF4; SYK; SKAP1; LCK; VAV1; GCSAM; PTPRC; TLR7; WIPF3; WIPF1; BCL2; CD3D;…	7.3e-14
GO:0042101 T cell receptor complex	14	12 (85.7%)	SYK; CARD11; TRAT1; PTPN6; CD4; CD247; ZAP70; CD8A; CD8B; CD3D; CD3E; CD3G	1.97e-13
GO:0071944 cell periphery	4682	286 (6.1%)	FXYD6; KLRB1; SEMA6A; LAT2; RAB26; AGER; CD37; MUC22; LAPTM5; TIGIT; VTCN1; CD226; LIFR; SYNE1; WNK2; ERMN; RASAL3; PLIN2; MS4A1; CLIP3; CD180; IL12RB1; MPP2; FADS2; FMNL1; CACNA1D; CACNA1F; TNFRSF13C; SLC12A7; IL17RB; SPN; HLA-DQB1; PPP1R16B; TRPV6; ZAP70; SIRPG; HLA-DPB1; CD28; PIK3AP1; MFI2; CD22; ENPP4; CXCR4; ENPP2; CRTAM; MUC4; CTSZ; AKAP7; FASLG; PRF1; IPCEF1; TRAF5; CACNA2D1; SCIMP; LIME1…	2.02e-13
GO:0031294 lymphocyte costimulation	78	23 (30.7%)	CD4; CD5; TNFRSF14; CD247; CCR7; ICOSLG; BTLA; PTPN6; GRAP2; HLA-DQB1; SPN; TNFSF4; HLA-DPB1; CD28; CARD11; TNFRSF13C; VAV1; CD3E; PDCD1; CD3D; LCK; HLA-DQA2; CD3G	2.17e-13
GO:0002443 leukocyte mediated immunity	253	42 (16.7%)	CD74; BATF; NCF1; CD40LG; FOXP3; TBX21; SH2D1A; LAG3; CD226; LILRB1; IL12RB1; LAT2; SLA2; SASH3; HLA-DQB1; JAK3; SPN; MILR1; C7; C5; TNFSF4; CTSH; NOS2; CD28; NCR3; CD27; LAT; LTA; CD8A; PRAM1; PTPN6; CR2; DBH; CRTAM; CR1; INPP5D; SYK; PTPRC; SLAMF7; POU2F2; BTK; HLA-DMA	4.16e-13
GO:0048534 hematopoietic or lymphoid organ development	477	60 (12.6%)	CD74; BATF; TNFSF11; NCKAP1L; CD40LG; FOXP3; DOCK2; KLF2; ATM; ITGA4; GAB3; CD4; CCR7; THEMIS; TESC; IKZF1; CD79A; PTPN22; SPI1; NKX2-3; LILRB1; MECOM; WNT10B; EOMES; TBX21; JAK3; CXCR5; HCLS1; MYB; ZAP70; TCF7; CD28; LYL1; SPN; ZNF683; CARD11; LTB; LTA; RHOH; FLT3LG; VCAM1; CD8A; GIMAP1; CR2; ZBTB32; IRF4; SYK; CD3D; IRF8; LMO4; IL15; LCK; PTGER4; PTPRC; ITGAM; MMP9; BCL2; POU2F2; CD3E; HLA-DMA	4.86e-13
GO:0031295 T cell costimulation	77	23 (31.1%)	CD4; CD5; TNFRSF14; CD247; CCR7; ICOSLG; BTLA; PTPN6; GRAP2; HLA-DQB1; SPN; TNFSF4; HLA-DPB1; CD28; CARD11; TNFRSF13C; VAV1; CD3E; PDCD1; CD3D; LCK; HLA-DQA2; CD3G	4.94e-13
GO:0002697 regulation of immune effector process	260	42 (16.2%)	CD74; FOXP3; CD40LG; DOCK2; SH2D1A; BIRC3; LAG3; CD4; TNFRSF14; CD247; CD226; CD8B; LILRB1; IL12RB1; SASH3; TBX21; JAK3; SPN; TNFRSF4; MYB; C7; C5; TNFSF4; NOS2; CD28; NCR3; LTA; CD37; PRAM1; PTPN6; CRTAM; CR1; IRF4; SYK; APOBEC3G; APOBEC3F; IL15; TSPAN32; PTPRC; HLA-DMB; LCK; BTK	1.37e-12
GO:0030097 hemopoiesis	433	56 (13.0%)	CD74; BATF; TNFSF11; NCKAP1L; CD40LG; FOXP3; DOCK2; KLF2; ATM; ITGA4; GAB3; CD4; CCR7; THEMIS; TESC; IKZF1; CD79A; PTPN22; SPI1; NKX2-3; LILRB1; MECOM; WNT10B; EOMES; TBX21; JAK3; SPN; HCLS1; MYB; ZAP70; TCF7; CD28; LYL1; ZNF683; CARD11; RHOH; FLT3LG; VCAM1; CD8A; GIMAP1; CR2; ZBTB32; IRF4; SYK; CD3D; IRF8; IL15; LCK; PTGER4; PTPRC; ITGAM; MMP9; BCL2; POU2F2; CD3E; HLA-DMA	1.37e-12
GO:0002520 immune system development	505	60 (11.9%)	CD74; BATF; TNFSF11; NCKAP1L; CD40LG; FOXP3; DOCK2; KLF2; ATM; ITGA4; GAB3; CD4; CCR7; THEMIS; TESC; IKZF1; CD79A; PTPN22; SPI1; NKX2-3; LILRB1; MECOM; WNT10B; EOMES; TBX21; JAK3; CXCR5; HCLS1; MYB; ZAP70; TCF7; CD28; LYL1; SPN; ZNF683; CARD11; LTB; LTA; RHOH; FLT3LG; VCAM1; CD8A; GIMAP1; CR2; ZBTB32; IRF4; SYK; CD3D; IRF8; LMO4; IL15; LCK; PTGER4; PTPRC; ITGAM; MMP9; BCL2; POU2F2; CD3E; HLA-DMA	1.56e-12
GO:1902105 regulation of leukocyte differentiation	201	36 (18.0%)	CD74; FOXP3; TNFSF11; NCKAP1L; TESPA1; CD2; IKZF1; IKZF3; LILRB4; LILRB1; IL12RB1; CD83; SASH3; JAK3; HCLS1; MYB; TNFSF4; CDKN2A; CARD11; CD27; FLT3LG; TMEM176B; ZAP70; PTPN6; INPP5D; IRF4; SYK; IL15; TESC; TYROBP; PTPRC; HLA-DOA; TMEM176A; LCK; BTK; HLA-DMA	3.42e-12
GO:0005886 plasma membrane	4582	276 (6.0%)	FXYD6; KLRB1; SEMA6A; LAT2; RAB26; AGER; CD37; MUC22; LAPTM5; TIGIT; VTCN1; CD226; LIFR; SYNE1; WNK2; RASAL3; PLIN2; MS4A1; CLIP3; CD180; IL12RB1; MPP2; FADS2; FMNL1; CACNA1D; CACNA1F; TNFRSF13C; SLC12A7; IL17RB; SPN; HLA-DQB1; PPP1R16B; TRPV6; ZAP70; SIRPG; HLA-DPB1; CD28; PIK3AP1; MFI2; CD22; ENPP4; CXCR4; ENPP2; CRTAM; MUC4; CTSZ; AKAP7; FASLG; PRF1; IPCEF1; TRAF5; CACNA2D1; SCIMP; LIME1; AKAP…	4.02e-12
GO:0002683 negative regulation of immune system process	216	36 (16.7%)	CD74; FOXP3; IDO1; TNFAIP8L2; ATM; CD37; TNFRSF14; VTCN1; BTN2A2; PIK3AP1; UBASH3A; LILRB1; PTGER4; BTLA; SLA2; NR1H3; JAK3; SPN; MILR1; C5; TNFSF4; PTPN22; CDKN2A; LAG3; TNFRSF13B; PTPN6; CR1; INPP5D; IRF4; TIGIT; TSPAN32; GCSAM; PTPRC; HLA-DOA; HLA-DOB; TLR9	3.08e-11
GO:0048583 regulation of response to stimulus	3034	200 (6.6%)	LAT2; TBX21; CBS; AGER; CD37; CD226; FBP1; CHI3L1; THEMIS; RASAL3; CD8B; PTGER4; PRAM1; WNT10B; STAP1; ARHGAP26; SPN; MYB; PTPN22; CTSH; HLA-DPB1; CDKN2A; ARHGAP30; ARHGEF6; WNK2; TMC8; ENPP4; CD27; FASLG; CTSS; LIME1; DBH; INPP5D; SYK; TENM1; SCIMP; GCSAM; ARHGAP15; TLR7; TYROBP; SH2D1A; TLR9; CD3D; CD3E; CD3G; RASGRP2; FOXP3; TNFSF11; DMD; TNFAIP8L2; TNFSF15; CCL5; DOCK2; SKAP1; ITGA4; TNFRSF14…	3.7e-11
GO:0048584 positive regulation of response to stimulus	1484	117 (7.9%)	LAT2; AGER; CD226; CHI3L1; IL12RB1; WNT10B; STAP1; EDN2; CTSH; HLA-DPB1; CDKN2A; CD27; FASLG; CTSS; AKAP5; INPP5D; SYK; GCSAM; TLR7; SH2D1A; TLR9; CD3D; CD3E; CD3G; FOXP3; TNFSF11; CCL5; SKAP1; HCST; ARHGAP4; TLR10; LY86; MARCO; PIK3R6; GRAP2; HLA-DQB1; JAK3; HTR2B; NR1H3; LAT; BLK; PTPN6; CR2; CR1; IRF4; VAV1; PTGER4; ITGAL; ITGAM; LCK; BTK; CD19; CD74; THEMIS; ATM; TESPA1; LAG3; CD4; TENM1; NCK…	1.65e-10
GO:0006954 inflammatory response	553	60 (10.9%)	FOXP3; EPHX2; IDO1; CD40LG; TNFAIP8L2; CCL5; BIRC3; TNFSF11; TLR10; PIK3AP1; CD28; CCR5; CHI3L1; CCR7; PSTPIP1; KCNJ10; LY86; APOE; MECOM; CIITA; NR1H3; LYZ; CXCR3; OGG1; SPN; CXCR4; TNFRSF4; CCL20; C7; C5; TNFSF4; NOS2; ITGB2; CXCR6; ALOX5; NUPR1; NCR3; AGER; CYBB; SPP1; LTA; CR1; VCAM1; IL22RA2; CD180; KLRG1; AOAH; OLR1; SYK; C1QTNF3; IL15; LY75; ITGAL; TLR7; SIGIRR; PTGER4; NCF1; TLR9; BTK; PL…	2.82e-10
GO:0002449 lymphocyte mediated immunity	205	33 (16.3%)	CD74; BATF; CD40LG; FOXP3; TBX21; SH2D1A; LAG3; CD226; LILRB1; IL12RB1; SLA2; SASH3; HLA-DQB1; SPN; C7; C5; TNFSF4; CTSH; CD28; NCR3; CD27; LTA; CD8A; PTPN6; CR2; CRTAM; CR1; INPP5D; PTPRC; SLAMF7; POU2F2; BTK; HLA-DMA	5.45e-10
GO:0001816 cytokine production	537	58 (10.9%)	CD74; BATF; IDO1; CD40LG; CD2; TNFSF15; FOXP3; KLF2; LAG3; CD4; TNFRSF14; VTCN1; CD226; CHI3L1; CCR7; BTN2A2; ICOSLG; TLR10; UBASH3A; CXCR3; LILRB1; IL12RB1; CD83; NCKAP1L; SASH3; EOMES; TIGIT; TNFRSF8; TNFRSF9; SPN; HTR2B; TNFRSF4; ZBTB32; C5; JAK3; HLA-DPB1; CD28; CARD11; LTB; LTA; TNFRSF13C; DBH; CRTAM; TLR9; INPP5D; IRF4; SYK; C1QTNF3; UBA7; IRF8; IL15; PTGER4; TLR7; SIGIRR; TNFSF4; CMKLR1; C…	5.48e-10
GO:0009611 response to wounding	1204	99 (8.2%)	ZFPM2; AGER; CHI3L1; OGG1; PIK3R6; PTGER4; WNT10B; LYZ; SPN; MYB; SIRPG; CD28; ENPP4; IL22RA2; KCNMB3; INPP5D; SYK; TLR7; LAT; TLR9; RASGRP2; FOXP3; TNFSF11; APBB1IP; TNFAIP8L2; ATP2A3; SLC7A7; ITGA4; KCNJ10; LY86; APOE; PLA2G2D; GATM; TNFRSF4; CCL20; NR1H3; NUPR1; PAX6; KLRG1; PTPN6; ITGAX; CR1; VAV1; TSPAN32; LY75; ITGAL; ITGAM; SIGIRR; CIITA; NCF1; LCK; BTK; EPHX2; CD40LG; DOCK8; TLR10; CCR5; …	7.59e-10
GO:0045061 thymic T cell selection	22	11 (52.4%)	CD74; CD28; DOCK2; CARD11; PTPRC; ZAP70; SPN; CCR7; CD3D; CD3E; HLA-DMA	3.92e-09
GO:0043383 negative T cell selection	14	9 (69.2%)	CD74; CD28; THEMIS; DOCK2; PTPRC; ZAP70; SPN; CCR7; CD3E	5.59e-09
GO:0001817 regulation of cytokine production	480	52 (10.9%)	CD74; FOXP3; IDO1; CD40LG; TNFSF15; KLF2; BIRC3; LAG3; CD4; TNFRSF14; NCKAP1L; CD2; CCR7; BTN2A2; ICOSLG; UBASH3A; LILRB1; IL12RB1; CD83; SASH3; TIGIT; TNFRSF8; TNFRSF9; SPN; HTR2B; TNFRSF4; ZBTB32; C5; JAK3; HLA-DPB1; CD28; CARD11; LTB; LTA; TNFRSF13C; TLR10; CRTAM; TLR9; INPP5D; IRF4; SYK; C1QTNF3; UBA7; IRF8; IL15; PTGER4; TLR7; SIGIRR; TNFSF4; CMKLR1; CD3E; BTK	6.09e-09
GO:0002250 adaptive immune response	255	35 (13.8%)	CD74; BATF; CD40LG; FOXP3; TBX21; CD226; LILRB1; IL12RB1; SLA2; TNFRSF13C; HLA-DQB1; JAK3; SPN; C7; C5; TNFSF4; CTSH; CD28; CD27; LTA; CD8A; ZAP70; CTSS; PTPN6; CR2; CRTAM; CR1; INPP5D; IRF4; SYK; PTPRC; SASH3; POU2F2; BTK; HLA-DMA	8.53e-09
GO:0002263 cell activation involved in immune response	171	28 (16.4%)	BATF; CD40LG; FOXP3; DOCK2; NKX2-3; LILRB1; IL12RB1; LAT2; EOMES; TBX21; JAK3; PTPRC; MYB; TNFSF4; CD28; LCP1; CD180; PRAM1; IRF4; SYK; TYROBP; ITGAL; TLR7; PTGER4; LAT; MILR1; HLA-DMB; BTK	9.81e-09
GO:0002460 adaptive immune response based on somatic recombination of immune receptors built from immunoglobulin superfamily domains	217	32 (14.9%)	CD74; BATF; CD40LG; FOXP3; TBX21; CD226; LILRB1; IL12RB1; SLA2; TNFRSF13C; HLA-DQB1; JAK3; SPN; C7; C5; TNFSF4; CTSH; CD28; CD27; LTA; CD8A; PTPN6; CR2; CRTAM; CR1; INPP5D; IRF4; PTPRC; SASH3; POU2F2; BTK; HLA-DMA	1.05e-08
GO:0002366 leukocyte activation involved in immune response	171	28 (16.4%)	BATF; CD40LG; FOXP3; DOCK2; NKX2-3; LILRB1; IL12RB1; LAT2; EOMES; TBX21; JAK3; PTPRC; MYB; TNFSF4; CD28; LCP1; CD180; PRAM1; IRF4; SYK; TYROBP; ITGAL; TLR7; PTGER4; LAT; MILR1; HLA-DMB; BTK	1.4e-08
GO:0031224 intrinsic component of membrane	5548	302 (5.5%)	FXYD6; KCNE3; KLRB1; LAT2; RAB26; TMEM176B; SIDT1; RIC3; CD37; MUC22; LAPTM5; TIGIT; VTCN1; CD226; LIFR; SYNE1; RASAL3; NAALADL2; RANBP17; MS4A1; CD180; IL12RB1; MPP2; RYR3; CACNA1D; CACNA1F; TNFRSF13C; KMO; CYP4X1; IL17RB; SUSD3; SPN; NCR3; TMEM56; HLA-DQB1; ABCD2; NUP210; CXCR6; SIRPG; HLA-DPB1; CD28; MFI2; CD22; ENPP4; CXCR4; ENPP2; LY9; MUC4; TRPV6; GPR174; FASLG; PRF1; TMEM71; TRAF5; CACNA2D…	2.39e-08
GO:0009607 response to biotic stimulus	728	65 (9.0%)	BATF; NCF1; IDO1; IL10RA; CCL5; DOCK2; BIRC3; CD37; CD4; TNFRSF14; CD247; CD226; CCR5; CCR7; CD180; NLRC3; SLC52A1; CYP11A1; LILRB1; MECOM; PLAC8; CHIT1; NR1H3; LYZ; TBX21; SPN; CXCR4; FOXP3; CCL20; LY86; VCAM1; TNFSF4; NOS2; CD28; PIM2; ITGB7; SLAMF8; SLFN11; LTA; FASLG; PRF1; CD8A; CD8B; APOBEC3H; ITGAX; CRTAM; GFI1; IRF4; SYK; APOBEC3D; APOBEC3G; IRF8; IL15; TSPAN32; IL12RB1; VTCN1; PTPRC; TLR…	2.8e-08
GO:0016021 integral component of membrane	5429	296 (5.5%)	FXYD6; KCNE3; KLRB1; LAT2; TMEM176B; SIDT1; RIC3; CD37; MUC22; LAPTM5; TIGIT; VTCN1; CD226; LIFR; SYNE1; NAALADL2; RANBP17; MS4A1; CD180; IL12RB1; MPP2; RYR3; CACNA1D; CACNA1F; TNFRSF13C; KMO; CYP4X1; IL17RB; SUSD3; SPN; NCR3; TMEM56; HLA-DQB1; ABCD2; NUP210; CXCR6; SIRPG; HLA-DPB1; CD28; MFI2; CD22; ENPP4; CXCR4; ENPP2; LY9; MUC4; TRPV6; GPR174; FASLG; PRF1; TMEM71; TRAF5; CACNA2D1; TMEM44; DBH;…	2.85e-08
GO:0050789 regulation of biological process	9905	484 (4.9%)	IQCB1; CD226; LIFR; LHX2; CD8B; ZNF879; TYROBP; HMHA1; SPN; ABCD2; SIRPG; ZNF683; CRTAM; AKAP5; AKAP7; ZNF671; POU2AF1; PARP15; CLEC2D; ATF7IP2; ARHGAP15; LAT; GPR114; TCF19; SAP25; YBX2; RASGRP2; RASGRP3; HMGN5; APOBEC3F; EVL; TNFSF15; ITGA4; GPR18; PTGDS; APOE; LILRB1; GRAP2; ZIC2; JAK3; RASEF; TNFRSF4; CCL20; NR1H3; HLA-DOB; KCNQ1; COL4A3; BLK; ARNT2; ITGAX; PSIP1; GZMA; GABRP; PDE6B; CAMK1; R…	3.42e-08
GO:0043368 positive T cell selection	20	10 (50.0%)	CD74; BATF; THEMIS; IRF4; DOCK2; PTPRC; ZAP70; BCL2; CD3D; HLA-DMA	3.87e-08
GO:0050794 regulation of cellular process	9395	465 (5.0%)	IQCB1; CD226; LIFR; LHX2; CD8B; ZNF879; CAMK1; HMHA1; SPN; ABCD2; SIRPG; ZNF683; CRTAM; AKAP5; AKAP7; ZNF671; POU2AF1; PARP15; CLEC2D; ATF7IP2; ARHGAP15; LAT; GPR114; TCF19; SAP25; YBX2; RASGRP2; RASGRP3; TNFSF11; APOBEC3F; EVL; TNFSF15; ITGA4; GPR18; APOE; LILRB1; GRAP2; ZIC2; JAK3; RASEF; TNFRSF4; CCL20; NR1H3; HLA-DOB; KCNQ1; COL4A3; BLK; ARNT2; ITGAX; PSIP1; GZMA; GABRP; PDE6B; TYROBP; RIPPLY…	4.1e-08
GO:0007159 leukocyte cell-cell adhesion	44	14 (31.8%)	ITGB2; CD40LG; OLR1; CCL5; SYK; PODXL2; ITGA4; SELPLG; FERMT3; ITGAL; ITGAM; PTPRC; ZAP70; VCAM1	4.36e-08
GO:0001772 immunological synapse	26	11 (42.3%)	CD53; GZMA; CORO1A; CD37; RHOH; ITGAL; ZAP70; LAT; SCIMP; CD3E; LCK	6.46e-08
GO:0043207 response to external biotic stimulus	701	63 (9.1%)	BATF; NCF1; IDO1; IL10RA; CCL5; DOCK2; BIRC3; CD37; CD4; TNFRSF14; CD247; CCR5; CCR7; CD180; NLRC3; SLC52A1; CYP11A1; LILRB1; MECOM; PLAC8; CHIT1; NR1H3; LYZ; TBX21; SPN; CXCR4; FOXP3; CCL20; LY86; VCAM1; TNFSF4; NOS2; CD28; PIM2; ITGB7; SLAMF8; SLFN11; LTA; FASLG; PRF1; CD8A; CD8B; APOBEC3H; ITGAX; GFI1; IRF4; SYK; APOBEC3D; APOBEC3G; IRF8; IL15; TSPAN32; IL12RB1; VTCN1; PTPRC; TLR7; SIGIRR; PTG…	7.36e-08
GO:0002274 myeloid leukocyte activation	133	23 (17.3%)	CD74; BATF; LAT2; DOCK2; CD37; CD226; CD2; SPI1; TYROBP; CCL5; CXCR4; EDN2; NR1H3; CD48; RHOH; PRAM1; IRF4; SYK; TSPAN32; MILR1; TLR7; LAT; BTK	9.75e-08
GO:0045060 negative thymic T cell selection	13	8 (66.7%)	CD74; CD28; DOCK2; PTPRC; ZAP70; SPN; CCR7; CD3E	1.08e-07
GO:0051707 response to other organism	694	61 (8.9%)	BATF; NCF1; IDO1; IL10RA; CCL5; DOCK2; BIRC3; CD37; CD4; TNFRSF14; CD247; CCR5; CCR7; CD180; NLRC3; SLC52A1; CYP11A1; LILRB1; MECOM; PLAC8; CHIT1; NR1H3; LYZ; TBX21; SPN; CXCR4; FOXP3; CCL20; VCAM1; TNFSF4; NOS2; CD28; PIM2; ITGB7; SLAMF8; SLFN11; LTA; FASLG; PRF1; CD8A; CD8B; APOBEC3H; ITGAX; GFI1; IRF4; SYK; APOBEC3D; APOBEC3G; IRF8; IL15; TSPAN32; IL12RB1; VTCN1; PTPRC; TLR7; PTGER4; WIPF1; TL…	1.28e-07
GO:0051239 regulation of multicellular organismal process	2073	136 (6.6%)	ZFPM2; NCF1; PKDCC; CHI3L1; APOC1; CXCR3; RARB; CAMK1; WNT10B; CACNA1D; RORB; CBFA2T2; TBX21; EAF2; SPN; MYB; TNFRSF9; CTSH; HLA-DPB1; CD28; ENPP4; CD27; PASK; FASLG; TMEM176B; DBH; INPP5D; SYK; NRXN3; TIGIT; TLR7; TYROBP; TLR9; CD3E; FOXP3; TNFSF11; DMD; TNFSF15; KLF2; FUZ; TNFRSF14; CNTN4; MMP9; ARHGAP4; PTGDS; ICOSLG; TLR10; APOE; YPEL1; LILRB1; PLAC8; MEIS1; PIK3R6; TNFRSF8; JAK3; HTR2B; TNFR…	3.16e-07
GO:0045087 innate immune response	867	71 (8.2%)	NCF1; APOBEC3F; CYFIP2; TNFAIP8L2; CCL5; CD3G; BIRC3; AGER; LAG3; CD4; CD247; CD226; MAP2K6; CCR6; PSTPIP1; TLR9; NR1H3; PIK3AP1; LY86; PTPN22; CD180; LILRB1; IL12RB1; CIITA; TRAT1; VAV1; ITGB2; SLAMF7; GRAP2; HLA-DQB1; JAK3; HLA-DQA2; C7; C5; ITGAM; HLA-DPB1; NOS2; CD28; WIPF3; LAT2; CARD11; NCR3; CYBB; UBA7; MARCO; VCAM1; LAT; CTSS; WAS; PTPN6; CR2; TLR10; CRTAM; CR1; KLRG1; APOBEC3H; IRF4; SYK…	3.63e-07
GO:0002831 regulation of response to biotic stimulus	108	20 (18.7%)	TSPAN32; CRTAM; CD28; SIGIRR; LILRB1; DOCK2; APOBEC3G; APOBEC3F; BIRC3; IL15; CD37; CD4; IL12RB1; CD247; CD226; SPN; CD180; CD8B; LCK; LY86	3.86e-07
GO:0042107 cytokine metabolic process	110	20 (18.5%)	FOXP3; CD28; INPP5D; LILRB1; TNFSF15; IRF4; SYK; CARD11; ICOSLG; LAG3; CD4; LTB; CYP11A1; TNFRSF8; TLR7; SPN; TLR9; TNFRSF13C; CD3E; SIGIRR	4.37e-07
GO:0043235 receptor complex	268	33 (12.3%)	CD74; NR3C2; ITGA4; CD4; CD247; CD79B; CD79A; IL12RB1; ITGA2B; TRAT1; ZAP70; FCRL5; TLR7; ITGAX; ITGB2; TRAF5; ITGB7; CARD11; CD8A; CD8B; PTPN6; CR2; OLR1; SYK; CD3E; TSPAN32; GRIN2C; GRIN2A; ITGAL; ITGAM; CD3D; ITGAE; CD3G	4.42e-07
GO:0004896 cytokine receptor activity	82	18 (22.0%)	CD74; IL2RB; IL21R; CXCR5; IL2RG; IL12RB1; CXCR6; CXCR4; CXCR3; CCR5; CCR6; CCR7; IL11RA; IL22RA2; LIFR; CMKLR1; IL17RB; IL10RA	6.43e-07
GO:0032101 regulation of response to external stimulus	578	53 (9.2%)	CD74; FOXP3; TNFSF11; IDO1; TNFAIP8L2; CCL5; DOCK2; BIRC3; AGER; CD37; CD4; CD247; CCR7; CD180; PIK3AP1; LY86; TSPAN32; APOE; LILRB1; IL12RB1; NCKAP1L; NR1H3; CXCR3; SPN; CXCR4; IL22RA2; EDN2; C7; RGS9; C5; TNFSF4; CD28; ENPP4; LTA; CR1; CD8B; TLR10; AOAH; SYK; C1QTNF3; APOBEC3G; APOBEC3F; IL15; IL16; PDE6B; PTGER4; SPP1; TLR7; SIGIRR; PTPRO; TLR9; CMKLR1; LCK	1.2e-06
GO:0044700 single organism signaling	5709	298 (5.2%)	KLRB1; SEMA6A; TNFRSF13B; LAT2; RAB26; RIC3; DACT2; CD226; FBP1; CHI3L1; PRAM1; RASAL3; ASB2; BCL2L14; ZBED3; CD180; SLA2; IL12RB1; MPP2; WNT10B; CACNA1D; RORB; STAP1; IL17RB; ARHGAP26; SPN; MTMR8; HLA-DQB1; PPP1R16B; EDN2; NUP210; PTPN22; ZAP70; CTSH; HLA-DPB1; CDKN2A; ARHGAP30; ARHGEF6; WNK2; TMC8; HTR2B; ENPP2; PASK; AKAP7; FASLG; GLS2; IL22RA2; CTSS; LIME1; DBH; KCNMB3; CLDN3; INPP5D; CNTLN; …	2.43e-06
GO:0007165 signal transduction	5239	279 (5.4%)	KLRB1; SEMA6A; TNFRSF13B; LAT2; RAB26; AGER; DACT2; CD226; FBP1; CHI3L1; PRAM1; RASAL3; ASB2; BCL2L14; APBB1IP; CD180; ASB16; IL12RB1; MPP2; WNT10B; CACNA1D; RORB; STAP1; IL17RB; ARHGAP26; SPN; MTMR8; HLA-DQB1; PPP1R16B; EDN2; NUP210; PTPN22; CXCR6; CTSH; HLA-DPB1; CDKN2A; ARHGAP30; ARHGEF6; WNK2; TMC8; ENPP2; PASK; AKAP7; FASLG; IL22RA2; CTSS; LIME1; DBH; CLDN3; INPP5D; NUPR1; SYK; TENM1; SCIMP;…	2.54e-06
GO:0009605 response to external stimulus	1964	125 (6.4%)	SEMA6A; TBX21; AGER; CD37; VTCN1; CHI3L1; OGG1; LHX2; CD8B; TYROBP; CACNA1D; CACNA1F; SPN; TNFRSF8; EDN2; CD28; ENPP4; ENPP2; FASLG; PRF1; IL22RA2; TLR10; SYK; NRXN3; TLR7; TLR9; CD3E; BATF; TNFSF11; EVL; IL10RA; CCL5; DOCK2; ACSL6; TNFRSF14; CNTN4; LY86; APOE; LILRB1; PLAC8; GATM; SSTR2; ZIC2; CCL20; NR1H3; COL4A4; COL4A3; LYZ; ITGAX; CR1; IRF4; IRF8; TSPAN32; IL12RB1; PAX6; ITGAM; SIGIRR; LCK; …	2.57e-06
GO:0006950 response to stress	3377	192 (5.7%)	LAT2; ZFPM2; RAD9B; AGER; CD37; CD226; CHI3L1; NR1H3; OGG1; CD8B; PIK3R6; PTGER4; WNT10B; LYZ; TEX15; SPN; MYB; CXCR6; SIRPG; HLA-DPB1; CDKN2A; ARHGEF6; ALOX5; CD27; PRF1; IL22RA2; CTSS; APOBEC3H; DBH; KCNMB3; ZBTB32; INPP5D; SYK; ACSL6; TENM1; FANCD2; EID3; TYROBP; SH2D1A; IPCEF1; TLR9; CD3G; RASGRP2; BATF; TNFSF11; APBB1IP; CD2; ATP2A3; DOCK2; SLC7A7; SP140; ITGA4; TNFRSF14; ITGB2; ICOSLG; TLR1…	3.15e-06
GO:0044763 single-organism cellular process	11644	541 (4.7%)	IQCB1; RIC3; CD226; LIFR; LHX2; CD8B; TYROBP; SYNE1; SPN; MEI1; BANK1; SV2B; SIRPG; ZNF683; CRTAM; MUC4; ATF5; AKAP5; AKAP7; CLEC2D; ARHGAP15; LAT; GPR114; YBX2; RASGRP2; RASGRP3; TNFSF11; APOBEC3F; EVL; TNFSF15; ATP2A3; ITGA4; GPR18; PTGDS; APOE; ENPP4; CYP11A1; LILRB1; GRAP2; ZIC2; JAK3; RASEF; TNFRSF4; CCL20; NR1H3; HLA-DOB; KCNQ1; COL4A4; COL4A3; BLK; FTL; ARNT2; ITGAX; GZMA; GZMM; GZMH; GABR…	3.15e-06
GO:0032613 interleukin-10 production	36	11 (30.6%)	TNFRSF9; IDO1; LILRB1; IRF4; CD83; TIGIT; JAK3; FOXP3; TLR9; SASH3; TNFSF4	3.41e-06
GO:0042613 MHC class II protein complex	17	8 (50.0%)	CD74; HLA-DPB1; HLA-DQB1; HLA-DOA; HLA-DOB; HLA-DMB; HLA-DQA2; HLA-DMA	4.06e-06
GO:0042105 alpha-beta T cell receptor complex	5	5 (100.0%)	PTPN6; CD247; CD3D; CD3E; CD3G	4.12e-06
GO:0032615 interleukin-12 production	46	12 (26.1%)	IDO1; CD40LG; LILRB1; TLR9; IRF8; LTB; TIGIT; TNFRSF9; CCR7; TNFSF4; CMKLR1; JAK3	6.12e-06
GO:0050854 regulation of antigen receptor-mediated signaling pathway	31	10 (32.3%)	UBASH3A; PTPN22; TRAT1; PRKCB; TESPA1; LCK; PTPRC; CCR7; PTPN6; GCSAM	6.74e-06
GO:0009615 response to virus	308	33 (10.8%)	FOXP3; CCL5; DOCK2; BIRC3; CD37; CD4; TNFRSF14; CD247; SLC52A1; LILRB1; IL12RB1; TBX21; SPN; CXCR4; TNFSF4; CD28; PIM2; ITGB7; SLFN11; PRF1; CD8A; CD8B; ITGAX; APOBEC3H; APOBEC3D; APOBEC3G; APOBEC3F; IL15; TSPAN32; PTPRC; TLR7; LCK; BCL2	7.7e-06
GO:0002285 lymphocyte activation involved in immune response	118	19 (16.1%)	MYB; CD28; CD40LG; LILRB1; IRF4; IL12RB1; FOXP3; EOMES; PTGER4; ITGAL; JAK3; TBX21; NKX2-3; BATF; PTPRC; LCP1; CD180; HLA-DMB; TNFSF4	8.36e-06
GO:0050688 regulation of defense response to virus	77	15 (19.7%)	TSPAN32; CD28; LILRB1; DOCK2; APOBEC3G; APOBEC3F; BIRC3; IL15; CD37; CD4; IL12RB1; CD247; SPN; CD8B; LCK	9.1e-06
GO:0034097 response to cytokine	603	52 (8.6%)	CD74; TNFSF11; IL21R; CHI3L1; CCL5; TCF7; TNFRSF17; TNFRSF14; CORO1A; CCR5; CCR6; CCR7; IL10RA; APOE; LIFR; IL12RB1; CIITA; AFF3; SELPLG; CXCR3; TNFRSF8; JAK3; CXCR5; CXCR4; HCLS1; HLA-DQB1; EDN2; VCAM1; KLF2; HLA-DPB1; NOS2; CXCR6; TNFRSF4; CYP11A1; MCM2; IL22RA2; PTPN6; IL2RB; GFI1; IL2RG; NUP210; UBA7; IRF8; IRF4; PTPRC; SIGIRR; IL11RA; NR1H3; CMKLR1; IL17RB; HLA-DQA2; BCL2	9.1e-06
GO:0032609 interferon-gamma production	88	16 (18.2%)	HLA-DPB1; LILRB1; FOXP3; IL12RB1; IRF8; TNFRSF13C; EOMES; LTA; VTCN1; TLR7; CD2; CCR7; SASH3; TLR9; CD3E; TNFSF4	1.18e-05
GO:0098542 defense response to other organism	389	38 (9.9%)	BATF; NCF1; APOBEC3F; DOCK2; BIRC3; CD37; CD4; TNFRSF14; CD247; LILRB1; IL12RB1; PLAC8; LYZ; SPN; CCL20; TNFSF4; NOS2; CD28; SLFN11; LTA; PRF1; CD8A; CD8B; ITGAX; APOBEC3H; IRF4; SYK; APOBEC3D; APOBEC3G; IRF8; IL15; TSPAN32; PTPRC; TLR7; SLAMF8; TLR9; LCK; BCL2	1.18e-05
GO:0048518 positive regulation of biological process	4156	226 (5.5%)	LAT2; ZFPM2; AGER; CD37; PKDCC; CD226; LIFR; CHI3L1; APOC1; THEMIS; MSR1; CXCR3; LHX2; RARB; IL12RB1; WNT10B; CACNA1D; POU2F2; CBFA2T2; TBX21; STAP1; SPN; HLA-DQB1; ABCD2; KLF2; CTSH; HLA-DPB1; CDKN2A; CENPK; ARHGEF6; MFI2; WNK3; ENPP4; CD27; PASK; AKAP7; FASLG; CTSS; DBH; ZIC2; INPP5D; SYK; NRXN3; TENM1; CDC7; GCSAM; CAMK1; TLR7; SH2D1A; TLR9; CD3D; CD3E; CD3G; MYO3A; FOXP3; TNFSF11; DMD; TNFSF1…	1.85e-05
GO:0007154 cell communication	5799	298 (5.2%)	KLRB1; SEMA6A; TNFRSF13B; LAT2; RAB26; RIC3; DACT2; CD226; FBP1; CHI3L1; PRAM1; RASAL3; ASB2; BCL2L14; ZBED3; CD180; SLA2; IL12RB1; MPP2; WNT10B; CACNA1D; RORB; STAP1; IL17RB; ARHGAP26; SPN; MTMR8; HLA-DQB1; PPP1R16B; EDN2; NUP210; PTPN22; ZAP70; CTSH; HLA-DPB1; CDKN2A; ARHGAP30; ARHGEF6; WNK2; TMC8; ENPP2; PASK; AKAP7; FASLG; GLS2; IL22RA2; CTSS; LIME1; DBH; KCNMB3; CLDN3; INPP5D; CNTLN; NUPR1; …	2.11e-05
GO:0001909 leukocyte mediated cytotoxicity	71	13 (18.3%)	CTSH; NOS2; LILRB1; IL12RB1; SH2D1A; NCR3; CRTAM; LAG3; PTPRC; SLAMF7; CD226; NCF1; PTPN6	3.39e-05
GO:0002440 production of molecular mediator of immune response	117	17 (14.5%)	CD74; BATF; CD28; CD40LG; LILRB1; FOXP3; TBX21; CD37; TNFRSF14; HLA-DQB1; JAK3; TNFRSF4; PTPRC; POU2F2; SASH3; BTK; TNFSF4	3.39e-05
GO:0045059 positive thymic T cell selection	11	6 (54.5%)	CD74; DOCK2; PTPRC; ZAP70; CD3D; HLA-DMA	3.85e-05
GO:0051674 localization of cell	738	56 (7.6%)	SPATA13; TNFSF11; NCKAP1L; SEMA6A; CCR6; CCL5; TBX21; SLC7A7; ITGA4; CD84; CD244; CORO1A; CCR5; CD2; CCR7; NKX2-3; DNAH11; MDK; HTR2B; SPP1; FMNL1; SELPLG; CXCR3; NEURL1; BIN2; ZAP70; SPN; CXCR4; PTPRC; EDN2; C5; LDHC; SIRPG; ITGB2; CD48; ITGB7; PODXL2; PAX6; VCAM1; CCL20; LCP1; PTPN6; ITGAX; DBH; DNAH1; INPP5D; OLR1; SYK; DNAH8; IL16; TLX3; ITGAL; ITGAM; MMP9; PTPRO; LCK	4.14e-05
GO:0048870 cell motility	1077	74 (6.9%)	CD74; SCAI; TNFSF11; NCKAP1L; EVL; CD2; CCL5; SIRPG; SLC7A7; ITGA4; CD84; CD244; TNFRSF14; CORO1A; CCR5; CCR6; CCR7; ARHGAP4; NKX2-3; TLX3; DOCK10; GCSAM; DNAH11; MDK; APOE; HTR2B; GCNT2; PTGER4; ITGA2B; FMNL1; SELPLG; CXCR3; NEURL1; BIN2; ZAP70; SPN; CXCR4; PTPRC; EDN2; SPATA13; C5; LDHC; CTSH; ITGB2; CD48; ITGB7; FUZ; PODXL2; ENPP2; PAX6; VCAM1; TBX21; CCL20; LCP1; PTPN6; ITGAX; DBH; DNAH1; INP…	4.84e-05
GO:0030595 leukocyte chemotaxis	137	19 (13.9%)	CD74; TNFSF11; ITGB2; CCL5; SYK; CXCR4; NCKAP1L; IL16; CXCR3; CORO1A; SPP1; CCR5; CCR6; CCR7; PTPRO; EDN2; CMKLR1; C5; ITGAM	5.07e-05
GO:0009306 protein secretion	200	24 (12.0%)	FOXP3; LMF1; CD40LG; CHI3L1; TNFSF15; TLR10; TNFRSF14; VTCN1; CD2; CCR7; BTN2A2; LILRB1; PTGER4; NR1H3; TNFRSF9; HTR2B; TNFRSF4; C5; TNFSF4; CRTAM; SYK; C1QTNF3; TLR9; POU2F2	5.48e-05
GO:0008305 integrin complex	30	9 (30.0%)	ITGAX; ITGB2; ITGB7; ITGA2B; ITGA4; TSPAN32; ITGAL; ITGAM; ITGAE	5.66e-05
GO:0051607 defense response to virus	207	24 (11.7%)	DOCK2; BIRC3; CD37; CD4; CD247; LILRB1; IL12RB1; SPN; CD28; SLFN11; PRF1; CD8A; CD8B; ITGAX; APOBEC3H; APOBEC3D; APOBEC3G; APOBEC3F; IL15; TSPAN32; PTPRC; TLR7; LCK; BCL2	5.81e-05
GO:0019835 cytolysis	29	8 (27.6%)	GZMA; LILRB1; GZMM; GZMH; LYZ; PRF1; C7; C5	7.53e-05
GO:0051716 cellular response to stimulus	6260	311 (5.0%)	KLRB1; SEMA6A; TNFRSF13B; LAT2; RAD9B; SLAMF8; AGER; DACT2; CD226; FBP1; CHI3L1; PRAM1; RASAL3; NR1H3; OGG1; ASB2; BCL2L14; APBB1IP; CD180; ASB16; IL12RB1; MPP2; RYR3; CACNA1D; RORB; ADAM28; STAP1; IL17RB; ARHGAP26; SPN; MTMR8; HLA-DQB1; PPP1R16B; EDN2; NUP210; PTPN22; KLF2; CTSH; HLA-DPB1; CDKN2A; ARHGAP30; ARHGEF6; WNK2; TMC8; HTR2B; ENPP2; PASK; SPP1; AKAP7; FASLG; IL22RA2; CTSS; LIME1; DBH; C…	7.53e-05
GO:0001562 response to protozoan	20	7 (36.8%)	BATF; IRF4; IRF8; CD37; TSPAN32; VTCN1; SPN	8.57e-05
GO:0006968 cellular defense response	63	12 (19.4%)	FAIM3; NCF1; TRAT1; CCR6; TYROBP; SH2D1A; PRF1; SPN; TNFRSF4; CD19; KLRG1; CCR5	0.00014
GO:0006959 humoral immune response	177	21 (12.0%)	CR2; PDCD1; CD28; POU2AF1; POU2F2; CD83; SH2D1A; LY86; CD37; PAX5; LTA; CR1; HLA-DQB1; CCR6; CCR7; PTPRC; BCL2; C7; PTPN6; C5; MS4A1	0.000146
GO:0042611 MHC protein complex	28	8 (29.6%)	CD74; HLA-DPB1; HLA-DQB1; HLA-DOA; HLA-DOB; HLA-DMB; HLA-DQA2; HLA-DMA	0.00016
GO:0032633 interleukin-4 production	28	8 (29.6%)	FOXP3; IRF4; CD83; SASH3; VTCN1; ICOSLG; CD3E; TNFSF4	0.000169
GO:0065008 regulation of biological quality	2989	164 (5.5%)	ZFPM2; IQCB1; RIC3; ERMN; PLIN2; MSR1; CAMK1; TNFRSF13B; RYR3; FMNL1; CACNA1D; CACNA1F; TNFRSF13C; SLC12A7; SPN; ATP6V0D2; MYB; TRPV2; CTSH; CDKN2A; CETP; AKAP5; MFI2; HK3; ENPP4; CDH23; CD27; MUC4; CTSZ; FASLG; DBH; KCNMB3; AKAP7; INPP5D; SYK; NRXN3; VILL; ARHGAP15; TLR7; LAT; TLR9; YBX2; RASGRP2; FOXP3; TNFSF11; DMD; CD2; ATP2A3; SLC7A7; PRORSD1P; ITGA4; COLQ; ITGB2; CNTN4; NKX2-3; ARHGAP4; APO…	0.000186
GO:0016477 cell migration	996	69 (6.9%)	CD74; SCAI; TNFSF11; NCKAP1L; EVL; CD2; CCL5; SIRPG; SLC7A7; ITGA4; CD84; CD244; TNFRSF14; CORO1A; CCR5; CCR6; CCR7; ARHGAP4; NKX2-3; TLX3; DOCK10; GCSAM; BIN2; MDK; APOE; GCNT2; PTGER4; ITGA2B; PODXL2; FMNL1; SELPLG; CXCR3; TBX21; ZAP70; SPN; HTR2B; PTPRC; EDN2; SPATA13; C5; CTSH; ITGB2; CD48; ITGB7; FUZ; CXCR4; ENPP2; PAX6; VCAM1; CCL20; LCP1; PTPN6; ITGAX; DBH; INPP5D; OLR1; SYK; ABI3; SPP1; I…	0.000187
GO:0048535 lymph node development	15	6 (40.0%)	IL15; LTB; LTA; CXCR5; NKX2-3; IKZF1	0.000325
GO:0032879 regulation of localization	1787	108 (6.1%)	KCNE3; PKDCC; APOC1; OGG1; MSR1; CLIP3; PTGER4; CACNA1D; CACNA1F; EDN2; NUP210; TRPV2; CTSH; CDKN2A; CETP; WNK2; WNK3; ENPP2; PASK; CACNA2D1; AKAP5; AKAP7; SYK; ACSL6; PKIA; TLR7; TLR9; FOXP3; TNFSF11; DMD; TNFSF15; CCL5; DOCK2; KCNG3; FUZ; TNFRSF14; ARHGAP4; APOE; LILRB1; PCLO; TNFRSF9; HTR2B; TNFRSF4; CCL20; NR1H3; SPATA13; KCNQ1; PAX6; BLK; CAMK1; LCK; CD74; CD40LG; TEX15; TLR10; TENM1; CCR5; …	0.000332
GO:0060326 cell chemotaxis	196	22 (11.2%)	CD74; TNFSF11; NCKAP1L; CCL5; CORO1A; CCR5; CCR6; CCR7; BIN2; CXCR3; CXCR4; CCL20; EDN2; C5; ITGB2; VCAM1; SYK; IL16; SPP1; ITGAM; PTPRO; CMKLR1	0.00037
GO:0032623 interleukin-2 production	49	10 (20.4%)	FOXP3; CD28; IRF4; CD83; CARD11; LAG3; CD4; SASH3; CD3E; TNFSF4	0.000451
GO:0002377 immunoglobulin production	73	12 (16.4%)	BATF; CD28; CD40LG; FOXP3; TBX21; CD37; PTPRC; TNFRSF4; HLA-DQB1; POU2F2; SASH3; TNFSF4	0.000472
GO:0001773 myeloid dendritic cell activation	24	7 (29.2%)	BATF; SPI1; IRF4; DOCK2; CD37; TSPAN32; CD2	0.000635
GO:0080134 regulation of response to stress	925	63 (6.8%)	CD74; MAP4K1; TNFSF11; IDO1; TNFAIP8L2; CCL5; DOCK2; TNIK; ATM; BIRC3; CD37; CD4; CD28; CD247; CD226; MAP2K6; CCR7; CD8B; TLR9; PIK3AP1; PTPN22; APOE; LILRB1; MECOM; NR1H3; ITGB2; TEX15; SPN; NCR3; FOXP3; IL22RA2; C7; C5; ITGAM; CDKN2A; CD27; ENPP4; MARCO; LTA; CR1; IL12RB1; CTSS; PTPN6; LAG3; TLR10; CRTAM; AOAH; GFI1; IRF4; SYK; C1QTNF3; APOBEC3G; APOBEC3F; IL15; TSPAN32; CBS; SPP1; TLR7; PTGER4…	0.000924
GO:0006928 cellular component movement	1571	95 (6.1%)	DNAH11; TBX21; NEFH; NKX2-3; LHX2; PTGER4; FMNL1; CACNA1D; SPN; EDN2; CTSH; ENPP2; DBH; INPP5D; SYK; KIF24; NRXN3; TNFSF11; DMD; CCR6; CCL5; SLC7A7; ITGA4; TNFRSF14; CNTN4; ARHGAP4; APOE; ZIC2; HTR2B; CCL20; SPATA13; COL4A4; COL4A3; PTPN6; ITGAX; DNAH1; DNAH8; TYROBP; PAX6; ITGAL; ITGAM; LCK; CD74; CD72; UGT8; CCR5; CD2; CCR7; EVL; DOCK10; GCSAM; MDK; ITGA2B; CD84; NEURL1; C5; KIF21B; ETV1; FUZ; …	0.000976
GO:0090382 phagosome maturation	46	9 (19.6%)	TNFSF11; DPT; CD40LG; CNTN4; CD72; CCL5; ITGA4; CD96; CD84; CD4; CD6; ITGB2; CD226; CD2; CCR7; DMD; PSTPIP1; DACT2; ADAMDEC1; GCNT2; ITGA2B; CYFIP2; NCKAP1L; SELPLG; CXCR3; SLAMF7; ICAM4; ARHGDIB; ZAP70; SPN; ICAM3; CLDN3; PARVG; SIRPG; CDKN2A; ITGB7; MFI2; CD22; PODXL2; LY9; MUC4; FERMT3; IL32; VCAM1; ADAM22; PTPRC; ITGAX; MUC22; OLR1; SYK; NRXN3; SPP1; TESC; TSPAN32; VAV1; CDH23; CORO1A; ITGAL;…	0.00101
GO:0007155 cell adhesion	1032	66 (6.4%)	NOS2; NCF4; NCF1; CYBB; CORO1A; SLAMF8; ATP6V0D2; ATP6V0E2; MYO7A	0.00101
GO:0001910 regulation of leukocyte mediated cytotoxicity	44	9 (20.5%)	NOS2; LILRB1; IL12RB1; SH2D1A; NCR3; CRTAM; LAG3; CD226; PTPRC	0.00105
GO:0023023 MHC protein complex binding	16	6 (37.5%)	CD74; HLA-DOA; HLA-DOB; MS4A1; HLA-DMB; HLA-DMA	0.00122
GO:0023026 MHC class II protein complex binding	16	6 (37.5%)	CD74; HLA-DOA; HLA-DOB; MS4A1; HLA-DMB; HLA-DMA	0.00122
GO:2000026 regulation of multicellular organismal development	1304	82 (6.3%)	CD74; FOXP3; TNFSF11; IDO1; DMD; CD2; ZFPM2; ACSL6; TESPA1; TNIK; CD28; CHI3L1; ARHGAP4; TESC; CAMK1; IKZF3; SEMA6A; CXCR3; APOE; YPEL1; LILRB4; LILRB1; GCNT2; IL12RB1; SPI1; WNT10B; CBLN2; MEIS1; CBFA2T2; EOMES; NEURL1; EAF2; JAK3; CXCR4; HCLS1; SPP1; MYB; C5; TNFSF4; CTSH; PKDCC; CDKN2A; IKZF1; SCIN; FUZ; CARD11; PRKCB; CD27; ZAP70; CNTN4; ATF5; TLX3; PAX6; FLT3LG; TBX21; TMEM176B; INPP5D; TMEM…	0.00126
GO:0019815 B cell receptor complex	3	3 (100.0%)	SYK; CD79B; CD79A	0.00147
GO:0035556 intracellular signal transduction	2183	124 (5.7%)	ASB16; LAT2; CBS; FBP1; CHI3L1; RASAL3; ASB2; TYROBP; ARHGAP26; ARHGAP25; MTMR8; EDN2; CTSH; CD28; WNK2; WNK3; CD27; FASLG; AKAP5; AKAP7; INPP5D; NUPR1; SYK; TNIK; SCIMP; ARHGAP15; RAB42; TLR7; LAT; TLR9; CD3E; RASGRP2; BATF; TNFSF11; DMD; TNFSF15; CCL5; DOCK2; ARHGAP9; HCST; ARHGAP4; APOE; YPEL1; PIK3R6; GRAP2; PCLO; JAK3; RASEF; HTR2B; IL22RA2; PLCB2; ARL17A; RALGPS1; RHOH; BLK; PTPN6; VAV1; PR…	0.00155
GO:0008283 cell proliferation	1746	100 (5.7%)	CD37; LIFR; NKX2-3; MS4A1; RARB; IL12RB1; WNT10B; EAF2; SPN; EDN2; CTSH; HLA-DPB1; CD28; MFI2; FASLG; DBH; ZBTB32; INPP5D; SYK; ACSL6; TCF19; CD3E; FOXP3; TNFSF11; CCL5; DOCK2; FUZ; TNFRSF17; TNFRSF14; ICOSLG; LY86; APOE; LILRB1; PLAC8; NCKAP1L; SSTR2; TNFRSF8; TNFRSF9; HTR2B; TNFRSF4; CDC7; TCF7; NUPR1; PAX6; COL4A3; PTPN6; ARNT2; CR2; TSPAN32; ITGAL; ITGAM; MATK; CD74; NCF1; CD40LG; ATM; DOCK8;…	0.00155
GO:0042330 taxis	647	45 (7.0%)	CD74; TNFSF11; NCKAP1L; EVL; CNTN4; CD72; CCL5; DOCK2; AGER; CORO1A; CCR5; CCR6; CCR7; BIN2; LHX2; TYROBP; ITGA2B; CACNA1D; CXCR3; ZIC2; CXCR6; CXCR5; CXCR4; CCL20; EDN2; C5; ITGB2; SPN; ENPP2; COL9A2; PAX6; COL4A3; VCAM1; ETV1; SYK; NRXN3; SPP1; IL16; SEMA6A; COL4A4; PTPRC; ITGAM; PTPRO; CMKLR1; CMTM7	0.00162
GO:0042267 natural killer cell mediated cytotoxicity	45	8 (17.8%)	CRTAM; LILRB1; SH2D1A; NCR3; LAG3; CD226; SLAMF7; PTPN6	0.00162
GO:0098602 single organism cell adhesion	342	28 (8.2%)	TNFSF11; CD40LG; CNTN4; CCL5; ITGA4; MUC22; CD2; GCNT2; ITGA2B; CYFIP2; SELPLG; ICAM4; ICAM3; ZAP70; PTPRC; SIRPG; ITGB2; MFI2; PODXL2; FERMT3; VCAM1; OLR1; SYK; NRXN3; TSPAN32; ITGAL; ITGAM; BCL2	0.00162
GO:0001776 leukocyte homeostasis	57	9 (15.8%)	FOXP3; NCKAP1L; MECOM; CORO1A; JAK3; NKX2-3; TNFRSF13B; TNFRSF13C; BCL2	0.0017
GO:0031341 regulation of cell killing	50	9 (18.0%)	NOS2; LILRB1; IL12RB1; SH2D1A; NCR3; CRTAM; LAG3; CD226; PTPRC	0.00193
GO:0097529 myeloid leukocyte migration	111	14 (12.6%)	CD74; TNFSF11; ITGB2; CCL5; PTGER4; SYK; NCKAP1L; SPP1; ITGAM; CCR7; PTPRO; EDN2; CMKLR1; C5	0.00197
GO:0048519 negative regulation of biological process	3637	189 (5.2%)	ZFPM2; IQCB1; CD37; MUC22; PKDCC; VTCN1; FBP1; APOC1; RASAL3; CXCR3; RARB; ZNF382; PTGER4; TNFRSF13B; WNT10B; RORB; CBFA2T2; EAF2; SPN; ZIC2; MYB; JAK3; CTSH; CDKN2C; TDRD9; CDKN2A; CETP; MFI2; WNK3; CD27; PASK; FASLG; TMEM176B; APOBEC3H; INPP5D; RFX5; PKIA; ADAMDEC1; GCSAM; MILR1; CPEB1; TLR9; CD3E; YBX2; FOXP3; DMD; TNFAIP8L2; CCL5; FUZ; HTRA4; TNFRSF14; CNTN4; ARHGAP4; APOE; YPEL1; LILRB1; MXD…	0.00207
GO:0042127 regulation of cell proliferation	1330	82 (6.2%)	CD74; FOXP3; DPT; HLA-DPB1; SIRPG; ATM; IDO1; TCF7; ICOSLG; CD37; TNFRSF14; CDKN2A; LIFR; NKX2-3; WNK2; BTN2A2; TESC; IKZF3; CDC7; PTPN22; APOE; RARB; LILRB1; GCNT2; MECOM; PLAC8; WNT10B; CCL5; NCKAP1L; TNFRSF13C; CXCR3; NEURL1; EAF2; SSTR2; TNFRSF8; TNFRSF9; SPN; HTR2B; HCLS1; PTPRC; EDN2; TNFSF4; CTSH; CDKN2C; NOS2; CD28; PIM2; TRAF5; MFI2; FUZ; CARD11; NUPR1; FASLG; TNFRSF4; LTA; PAX6; COL4A3;…	0.00221
GO:0016337 single organismal cell-cell adhesion	303	27 (8.9%)	TNFSF11; CD40LG; CNTN4; CCL5; ITGA4; MUC22; CD2; GCNT2; ITGA2B; CYFIP2; SELPLG; ICAM4; ICAM3; ZAP70; PTPRC; SIRPG; ITGB2; PODXL2; FERMT3; VCAM1; OLR1; SYK; NRXN3; TSPAN32; ITGAL; ITGAM; BCL2	0.00227
GO:0010528 regulation of transposition	8	4 (50.0%)	APOBEC3D; APOBEC3G; APOBEC3F; APOBEC3H	0.00259
GO:0045576 mast cell activation	40	8 (20.0%)	CD48; LAT2; SYK; RHOH; MILR1; LAT; CD226; BTK	0.00273
GO:0048522 positive regulation of cellular process	3703	192 (5.2%)	ZFPM2; PKDCC; CD226; LIFR; CHI3L1; APOC1; NKX2-3; MSR1; CXCR3; LHX2; RARB; PTGER4; WNT10B; RORB; CBFA2T2; TBX21; STAP1; SPN; HLA-DQB1; MYB; KLF2; CTSH; HLA-DPB1; CDKN2A; CENPK; ARHGEF6; MFI2; WNK3; CD27; PASK; AKAP7; FASLG; AKAP5; ZIC2; INPP5D; SYK; NRXN3; TENM1; CAMK1; TLR7; SH2D1A; TLR9; CD3D; CD3E; CD3G; MYO3A; FOXP3; TNFSF11; DMD; TNFSF15; CCL5; ACSL6; SKAP1; FUZ; TNFRSF14; HCST; ARHGAP4; PNM…	0.00273
GO:0051049 regulation of transport	1342	82 (6.1%)	CD74; KCNE3; TNFSF11; NCKAP1L; DMD; TNFRSF14; CCL5; DOCK2; RAB26; APOC1; TLR10; TNFRSF4; KCNJ10; CD2; CCR7; CD40LG; NR1H3; TLR9; P2RX5; UCP2; OGG1; CLIP3; APOE; TNFSF15; LILRB1; PTGER4; PASK; TRAT1; CACNA1D; NEFH; CACNA1F; CXCR3; PKDCC; PCLO; TNFRSF9; WNK3; HTR2B; HCLS1; TRPV2; TRPV6; NUP210; C5; KCNS1; TENM1; NOS2; CDKN2A; CETP; SCIN; WNK2; FOXP3; PRKCB; CD27; KCNQ1; CYBB; SLC8A1; BLK; KCNB2; LC…	0.00274
GO:0015026 coreceptor activity	27	7 (25.9%)	CD28; CD4; CCR5; CXCR4; CD8A; CD8B; CXCR6	0.00287
GO:0042592 homeostatic process	1278	78 (6.1%)	CD74; CD52; EPHX2; NCKAP1L; DMD; CXCR4; TNFRSF13B; CCL5; TEX15; RFC4; ATM; RIC3; TNFSF11; CD7; CCR5; CCR6; CCR7; NKX2-3; P2RX5; APOE; TNFRSF13C; GCNT2; MECOM; SPI1; RYR3; ZBTB18; NR1H3; CACNA1F; FTL; CXCR3; WNK2; SLC12A7; JAK3; WNK3; HTR2B; HCLS1; PTPRC; MYB; C7; C5; KLF2; CTSH; NR3C2; KCNJ10; CETP; ATP6V0E2; FOXP3; MFI2; HK3; PRKCB; MUC4; IQCB1; SLC8A1; PAX6; FASLG; VCAM1; ATP6V0D2; UCP2; LYZ; P…	0.0029
GO:0050793 regulation of developmental process	1731	100 (5.8%)	ZFPM2; IQCB1; PKDCC; CHI3L1; MSR1; EOMES; RARB; CAMK1; WNT10B; FMNL1; RORB; CBFA2T2; TBX21; EAF2; MYB; TRPV2; CTSH; CD28; CETP; MFI2; CD27; TMEM176A; TMEM176B; INPP5D; SYK; NRXN3; ARHGAP15; TYROBP; CD3E; FOXP3; TNFSF11; DMD; ACSL6; FUZ; CNTN4; BCL2; ARHGAP4; APOE; YPEL1; LILRB1; MEIS1; PIK3R6; JAK3; NR1H3; NUPR1; PAX6; COL4A3; PTPN6; IRF4; IL12RB1; SPOCK2; LCK; BTK; CD74; ERMN; TESPA1; TNIK; NCKA…	0.0029
GO:0045595 regulation of cell differentiation	1250	77 (6.2%)	CD74; CD53; TNFSF11; NCKAP1L; DMD; CNTN4; FOXP3; ZFPM2; ACSL6; IQCB1; TESPA1; TNIK; MAP2K6; CD2; ARHGAP4; NR1H3; TLX3; CAMK1; IKZF3; MSR1; APOE; LILRB4; LILRB1; GCNT2; IL12RB1; SPI1; WNT10B; RORB; MEIS1; CBFA2T2; EOMES; NEURL1; JAK3; CXCR4; HCLS1; SPP1; MYB; TNFSF4; TRPV2; PKDCC; CDKN2A; CETP; IKZF1; SCIN; MFI2; FUZ; CARD11; CD27; ATF5; SEMA6A; PAX6; FLT3LG; TMEM176B; ZAP70; CD83; PTPN6; TCL1A; I…	0.00323
GO:0097530 granulocyte migration	76	11 (14.5%)	CD74; ITGB2; CCL5; PTGER4; SYK; NCKAP1L; SPP1; ITGAM; CCR7; EDN2; CMKLR1	0.0036
GO:0031343 positive regulation of cell killing	42	8 (19.0%)	NOS2; IL12RB1; SH2D1A; NCR3; CRTAM; LAG3; CD226; PTPRC	0.0036
GO:0002275 myeloid cell activation involved in immune response	54	9 (16.7%)	LAT2; DOCK2; SYK; MILR1; TLR7; TYROBP; LAT; PRAM1; BTK	0.00427
GO:0042832 defense response to protozoan	16	5 (31.2%)	TSPAN32; BATF; IRF4; IRF8; CD37	0.00446
GO:0039694 viral RNA genome replication	10	4 (40.0%)	APOBEC3D; APOBEC3G; APOBEC3F; APOBEC3H	0.00465
GO:0048872 homeostasis of number of cells	162	17 (10.5%)	FOXP3; SPI1; NCKAP1L; MECOM; KLF2; ZBTB18; CORO1A; SASH3; TEX15; CD7; JAK3; HCLS1; NKX2-3; MYB; TNFRSF13B; TNFRSF13C; BCL2	0.00484
GO:0005070 SH3/SH2 adaptor activity	50	9 (18.0%)	SH2D1A; CD28; SKAP1; SLA2; LAT; STAP1; GRAP2; ARHGAP4; FCRL2	0.00487
GO:0009966 regulation of signal transduction	2320	127 (5.5%)	CD226; FBP1; CHI3L1; RASAL3; ARHGEF6; WNT10B; STAP1; ARHGAP26; ARHGAP25; CTSH; CD28; ARHGAP30; DBH; WNK2; TMC8; CD27; FASLG; AKAP5; INPP5D; SYK; TNIK; SCIMP; GCSAM; ARHGAP15; TLR7; SH2D1A; TLR9; CD3E; RASGRP2; RASGRP3; TNFSF11; TNFSF15; CCL5; DOCK2; SKAP1; FUZ; ARHGAP9; HCST; ARHGAP4; LY86; APOE; YPEL1; PIK3R6; GRAP2; JAK3; HTR2B; IL22RA2; NR1H3; SPATA13; ARHGEF33; RALGPS1; LAT; RHOH; PTPN6; IRF4…	0.0049
GO:0002685 regulation of leukocyte migration	107	13 (12.3%)	CD74; NCKAP1L; CCL5; PTGER4; ITGA2B; CXCR3; TNFRSF14; GCSAM; CCR7; CCL20; EDN2; CMKLR1; C5	0.00503
GO:0006935 chemotaxis	647	45 (7.0%)	CD74; TNFSF11; NCKAP1L; EVL; CNTN4; CD72; CCL5; DOCK2; AGER; CORO1A; CCR5; CCR6; CCR7; SEMA6A; LHX2; TYROBP; ITGA2B; CACNA1D; CXCR3; ZIC2; CXCR6; CXCR5; CXCR4; CCL20; EDN2; C5; ITGB2; SPN; ENPP2; COL9A2; PAX6; COL4A3; VCAM1; ETV1; SYK; BIN2; NRXN3; SPP1; IL16; COL4A4; PTPRC; ITGAM; PTPRO; CMKLR1; CMTM7	0.00513
GO:0050664 oxidoreductase activity, acting on NAD(P)H, oxygen as acceptor	15	5 (33.3%)	CYBB; KMO; NCF1; NCF1C; NCF1B	0.00519
GO:0042169 SH2 domain binding	32	7 (21.9%)	LILRB1; LAT2; SYNGR3; SKAP1; PTPN6; SIT1; LCK	0.00519
GO:0007166 cell surface receptor signaling pathway	3257	169 (5.2%)	KLRB1; LAT2; AGER; CD226; LIFR; CXCR3; CD8B; PTGER4; PRAM1; WNT10B; CACNA1D; STAP1; IL17RB; SPN; HLA-DQB1; EDN2; NUP210; CXCR6; HLA-DPB1; CD28; ARHGEF6; TMC8; ENPP2; GPR174; FASLG; LIME1; DBH; INPP5D; SYK; TNIK; TYROBP; LAT; GPR114; CD3D; CD3E; CD3G; FOXP3; TNFSF11; EVL; CD2; CCL5; TNFRSF13B; SKAP1; ITGA4; GPR18; TNFRSF17; TNFRSF14; ARHGAP4; LY86; APOE; LILRB1; PIK3R6; GRAP2; TNFRSF8; JAK3; HTR2B…	0.00546
GO:0039692 single stranded viral RNA replication via double stranded DNA intermediate	10	4 (40.0%)	APOBEC3D; APOBEC3G; APOBEC3F; APOBEC3H	0.00567
GO:0042287 MHC protein binding	24	6 (25.0%)	CD74; LILRB1; LAG3; CD4; CD8A; CD8B	0.00579
GO:0002228 natural killer cell mediated immunity	46	8 (17.4%)	CRTAM; LILRB1; SH2D1A; NCR3; LAG3; CD226; SLAMF7; PTPN6	0.00591
GO:0045190 isotype switching	37	7 (18.9%)	BATF; CD28; CD40LG; FOXP3; TBX21; PTPRC; TNFSF4	0.00633
GO:0048869 cellular developmental process	3345	172 (5.2%)	ZFPM2; IQCB1; AGER; PKDCC; ERMN; MSR1; ASB2; CLIP3; LHX2; RARB; PTGER4; WNT10B; FMNL1; CACNA1D; RORB; CACNA1F; CBFA2T2; TBX21; SPN; MEI1; MYB; KLF2; CDKN2C; TDRD9; CDKN2A; CETP; MFI2; ZNF683; CD27; FASLG; ATF5; PHGDH; TMEM176B; INPP5D; SYK; KIF24; NRXN3; ARHGAP15; CAMK1; TYROBP; CD3D; CD3E; YBX2; BATF; TNFSF11; DMD; DOCK2; ACSL6; ITGA4; GAB3; TMEM119; ITGB2; CNTN4; NKX2-3; ARHGAP4; APOE; LILRB1; …	0.00645
GO:0023056 positive regulation of signaling	1087	67 (6.2%)	CD74; MAP4K1; TNFSF11; CXCR4; CCL5; ATM; BIRC3; CD4; TENM1; CDKN2A; CD226; MAP2K6; CHI3L1; CCR7; ARHGAP4; P2RX5; PIK3AP1; LY86; BCL2L14; ZBED3; GCNT2; WNT10B; TRAT1; SLA2; NR1H3; CXCR3; NEURL1; STAP1; GRAP2; JAK3; HTR2B; HCLS1; PTPRC; FCRL2; SCIMP; C5; ZAP70; CTSH; TRAF1; CD28; PIM2; TRAF5; TESPA1; CARD11; PRKCB; CD27; PIK3R6; HCST; LAT; LGALS9; FASLG; CD8A; CD180; PTPN6; AKAP5; GFI1; SYK; SKAP1;…	0.00647
GO:0030154 cell differentiation	3153	164 (5.2%)	ZFPM2; IQCB1; AGER; PKDCC; THEMIS; MSR1; ASB2; CLIP3; LHX2; RARB; PTGER4; WNT10B; CACNA1D; RORB; CACNA1F; CBFA2T2; TBX21; SPN; MEI1; MYB; KLF2; CDKN2C; TDRD9; CD28; CETP; MFI2; ZNF683; CD27; FASLG; ATF5; PHGDH; TMEM176B; INPP5D; SYK; NRXN3; CAMK1; TYROBP; CD3D; CD3E; YBX2; BATF; TNFSF11; DMD; DOCK2; ACSL6; ITGA4; GAB3; TMEM119; CNTN4; NKX2-3; ARHGAP4; APOE; LILRB1; PLAC8; MEIS1; ZIC2; JAK3; HTR2B…	0.00647
GO:0071621 granulocyte chemotaxis	71	10 (14.1%)	CD74; ITGB2; CCL5; SYK; NCKAP1L; SPP1; ITGAM; CCR7; EDN2; CMKLR1	0.00685
GO:0002407 dendritic cell chemotaxis	18	5 (27.8%)	CXCR4; CCL5; CCR5; CCR6; CCR7	0.00685
GO:0030155 regulation of cell adhesion	317	26 (8.2%)	TNFSF11; NCKAP1L; DMD; CCL5; MUC22; CCR7; DACT2; GCNT2; ARHGDIB; SPN; ITGAL; SIRPG; CDKN2A; MFI2; FERMT3; ADAM22; PTPRC; VAV1; TESC; ADAMDEC1; SYK; SPP1; SPOCK2; PTPRO; CYTIP; BCL2	0.00707
GO:0002208 somatic diversification of immunoglobulins involved in immune response	37	7 (18.9%)	BATF; CD28; CD40LG; FOXP3; TBX21; PTPRC; TNFSF4	0.00711
GO:0072676 lymphocyte migration	50	8 (16.3%)	CCL5; TBX21; CXCR3; TNFRSF14; ZAP70; CCR7; CCL20; GCSAM	0.00712
GO:0051094 positive regulation of developmental process	815	53 (6.5%)	CD74; CD53; TNFSF11; NCKAP1L; DMD; FOXP3; ZFPM2; TESPA1; PKDCC; MAP2K6; CHI3L1; CAMK1; MSR1; CXCR3; APOE; GCNT2; IL12RB1; IKZF1; WNT10B; CBLN2; EOMES; NEURL1; ZAP70; CXCR4; HCLS1; PIK3R6; MYB; C5; TNFSF4; CTSH; CDKN2A; SCIN; FUZ; PRKCB; CD27; PAX6; FLT3LG; CD83; SASH3; TRPV2; INPP5D; GFI1; SYK; NRXN3; IL15; TESC; RARB; PTPRC; BCL2; CMKLR1; LCK; BTK; HLA-DMA	0.00724
GO:0003823 antigen binding	104	13 (12.7%)	CD74; HLA-DPB1; LILRB4; CD48; LAG3; HLA-DQB1; HLA-DOA; HLA-DOB; MS4A1; HLA-DMB; LCK; SLAMF1; HLA-DMA	0.00729
GO:0060589 nucleoside-triphosphatase regulator activity	319	27 (8.5%)	MAP4K1; RASGRP3; NCKAP1L; DOCK2; SRGAP3; RINL; TNIK; ARHGAP9; ARHGAP4; RASAL3; ALDH1A1; ARHGEF6; ARHGAP33; ARHGDIB; ARHGAP26; ARHGAP25; HTR2B; RGS9; ACAP1; RHOH; HMHA1; WAS; RGS13; ARHGAP30; ARHGAP15; TBC1D10C; GPSM3	0.00729
GO:0004871 signal transducer activity	1694	97 (5.8%)	KLRB1; AGER; LIFR; RARB; TYROBP; RORB; SPN; HLA-DQB1; CTSH; CD28; CD27; PASK; TLR10; SYK; CLEC2D; TLR7; TLR9; CD3D; CD3E; CD3G; RASGRP3; IL10RA; GPR18; TNFRSF17; TNFRSF14; MARCO; LILRB1; TNFRSF8; HTR2B; TNFRSF4; IL22RA2; CLDN3; NR1H3; PLCB2; PTPN6; ARNT2; CR2; GPR114; GABRP; IL12RB1; IL11RA; IL17RB; CD19; CD74; CD72; LAG3; CD4; CD5; TNIK; CCR5; CCR6; CCR7; CD79B; CD79A; OXER1; P2RY10; PDCD1; PAQR…	0.00729
GO:0043900 regulation of multi-organism process	305	25 (8.2%)	APOBEC3F; CCL5; DOCK2; BIRC3; CD37; CD4; CD247; LY86; CD8B; LILRB1; IL12RB1; SPN; NOS2; CD28; LTA; CD180; APOBEC3H; APOBEC3D; APOBEC3G; IRF8; IL15; TSPAN32; SIGIRR; LCK; BCL2	0.00733
GO:0048291 isotype switching to IgG isotypes	11	4 (36.4%)	TBX21; FOXP3; CD28; PTPRC	0.00754
GO:0043020 NADPH oxidase complex	10	4 (40.0%)	CYBB; NOXO1; NCF1; NCF4	0.00762
GO:0030695 GTPase regulator activity	302	27 (9.0%)	MAP4K1; RASGRP3; NCKAP1L; DOCK2; SRGAP3; RINL; TNIK; ARHGAP9; ARHGAP4; RASAL3; ALDH1A1; ARHGEF6; ARHGAP33; ARHGDIB; ARHGAP26; ARHGAP25; HTR2B; RGS9; ACAP1; RHOH; HMHA1; WAS; RGS13; ARHGAP30; ARHGAP15; TBC1D10C; GPSM3	0.00766
GO:0005522 profilin binding	8	4 (50.0%)	PCLO; WIPF1; FMNL1; EVL	0.00766
GO:0019955 cytokine binding	74	11 (14.9%)	CD74; IL2RB; IL10RA; IL2RG; IL12RB1; CXCR4; CXCR3; CCR5; CCR7; IL22RA2; TNFRSF9	0.00766
GO:0055082 cellular chemical homeostasis	497	36 (7.2%)	CD52; EPHX2; DMD; CXCR4; CCL5; RIC3; CCR5; CCR6; CCR7; P2RX5; APOE; RYR3; CACNA1F; CXCR3; HTR2B; SLC8A1; ATP6V0D2; EDN2; C7; C5; NR3C2; CDH23; MFI2; HK3; PRKCB; FASLG; VCAM1; UCP2; FTL; C1QTNF3; PDE6B; PTPRC; SLAMF8; ATP6V0E2; LCK; BCL2	0.00784
GO:0050817 coagulation	540	38 (7.1%)	RASGRP2; DOCK8; CD40LG; ATP2A3; ZFPM2; SLC7A7; ITGA4; CD84; CD244; CD2; APBB1IP; APOE; ITGA2B; SELPLG; PIK3R6; SPN; SLC8A1; MYB; SIRPG; NOS2; ITGB2; CD48; ENPP4; PRKCB; FERMT3; WAS; PTPN6; ITGAX; KCNMB3; INPP5D; OLR1; SYK; TSPAN32; VAV1; ITGAL; ITGAM; LAT; LCK	0.00796
GO:0007596 blood coagulation	536	38 (7.1%)	RASGRP2; DOCK8; CD40LG; ATP2A3; ZFPM2; SLC7A7; ITGA4; CD84; CD244; CD2; APBB1IP; APOE; ITGA2B; SELPLG; PIK3R6; SPN; SLC8A1; MYB; SIRPG; NOS2; ITGB2; CD48; ENPP4; PRKCB; FERMT3; WAS; PTPN6; ITGAX; KCNMB3; INPP5D; OLR1; SYK; TSPAN32; VAV1; ITGAL; ITGAM; LAT; LCK	0.00808
GO:0002200 somatic diversification of immune receptors	58	8 (13.8%)	BATF; TCF7; CD28; CD40LG; FOXP3; TBX21; PTPRC; TNFSF4	0.00816
GO:0032196 transposition	12	4 (33.3%)	APOBEC3D; APOBEC3G; APOBEC3F; APOBEC3H	0.00895
GO:0023051 regulation of signaling	2579	136 (5.3%)	CD226; FBP1; CHI3L1; RASAL3; ARHGEF6; WNT10B; CACNA1D; STAP1; ARHGAP26; ARHGAP25; CTSH; CD28; ARHGAP30; DBH; WNK2; TMC8; CD27; PASK; FASLG; AKAP5; INPP5D; SYK; TNIK; SCIMP; GCSAM; ARHGAP15; TLR7; SH2D1A; TLR9; CD3E; RASGRP2; RASGRP3; TNFSF11; TNFSF15; CCL5; DOCK2; SKAP1; FUZ; ARHGAP9; HCST; ARHGAP4; LY86; APOE; YPEL1; PIK3R6; GRAP2; JAK3; HTR2B; IL22RA2; NR1H3; SPATA13; ARHGEF33; RALGPS1; KCNQ1; …	0.00915
GO:0035591 signaling adaptor activity	66	10 (15.2%)	SH2D1A; CD28; SKAP1; SLA2; TRAT1; LAT; STAP1; GRAP2; ARHGAP4; FCRL2	0.00943
GO:0007599 hemostasis	541	38 (7.0%)	RASGRP2; DOCK8; CD40LG; ATP2A3; ZFPM2; SLC7A7; ITGA4; CD84; CD244; CD2; APBB1IP; APOE; ITGA2B; SELPLG; PIK3R6; SPN; SLC8A1; MYB; SIRPG; NOS2; ITGB2; CD48; ENPP4; PRKCB; FERMT3; WAS; PTPN6; ITGAX; KCNMB3; INPP5D; OLR1; SYK; TSPAN32; VAV1; ITGAL; ITGAM; LAT; LCK	0.00946
GO:0033993 response to lipid	674	45 (6.7%)	IDO1; IL10RA; CCL5; ACSL6; CCR5; CCR7; PTGDS; OGG1; NLRC3; MDK; SOX30; APOE; LILRB1; PTGER4; WNT10B; RORB; SPP1; LY86; RGS9; TNFSF4; CTSH; NR3C2; NOS2; KCNJ10; LTA; CYP11A1; FASLG; VCAM1; UCP2; CD180; ARNT2; GFI1; E2F1; IRF8; PAQR8; IL15; TESC; RARB; SSTR2; ABCA2; ABCA3; SIGIRR; NR1H3; KRT19; BCL2	0.00963
GO:0032880 regulation of protein localization	489	35 (7.2%)	FOXP3; CD40LG; TNFSF15; TEX15; PKIA; TLR10; TENM1; CD2; CCR7; BTN2A2; OGG1; LILRB1; PTGER4; NR1H3; CLIP3; TNFRSF9; HTR2B; TNFRSF4; C5; TNFSF4; PKDCC; CDKN2A; WNK3; CD27; HCLS1; LCP1; CRTAM; E2F1; SYK; C1QTNF3; TNFRSF14; CAMK1; TLR7; TLR9; BCL2	0.0108
GO:0036336 dendritic cell migration	21	5 (23.8%)	CXCR4; CCL5; CCR5; CCR6; CCR7	0.0109
GO:0032395 MHC class II receptor activity	12	4 (36.4%)	HLA-DQA2; HLA-DQB1; HLA-DOA; HLA-DOB	0.0113
GO:0038023 signaling receptor activity	1353	79 (5.9%)	CD74; KLRB1; IL17RB; IL10RA; CD72; PAQR8; IGSF6; AGER; GPR18; CD4; CD5; TNFRSF14; CD247; EVI2A; CCR5; CCR6; CCR7; NR1H3; TLR9; CD79B; CD79A; OXER1; RARB; LILRB1; IL12RB1; P2RX5; P2RY10; RORB; LAG3; CXCR3; SSTR2; TNFRSF8; CXCR6; CXCR5; CXCR4; TNFRSF4; HLA-DQB1; CLDN3; HLA-DOA; CTSH; NR3C2; CD28; SPN; SEMA6A; HTR2B; CD27; CNTLN; CLEC2D; PTPRO; GPR64; MARCO; IL22RA2; CD8A; CD8B; PTPN6; CR2; TLR10; I…	0.0115
GO:0002367 cytokine production involved in immune response	54	8 (14.8%)	CD74; FOXP3; LILRB1; TNFRSF14; JAK3; SASH3; BTK; TNFSF4	0.0118
GO:0002562 somatic diversification of immune receptors via germline recombination within a single locus	54	8 (14.8%)	BATF; TCF7; CD28; CD40LG; FOXP3; TBX21; PTPRC; TNFSF4	0.0118
GO:0010646 regulation of cell communication	2588	136 (5.3%)	CD226; FBP1; CHI3L1; RASAL3; ARHGEF6; WNT10B; CACNA1D; STAP1; ARHGAP26; ARHGAP25; CTSH; CD28; ARHGAP30; DBH; WNK2; TMC8; CD27; PASK; FASLG; AKAP5; INPP5D; SYK; TNIK; SCIMP; GCSAM; ARHGAP15; TLR7; SH2D1A; TLR9; CD3E; RASGRP2; RASGRP3; TNFSF11; TNFSF15; CCL5; DOCK2; SKAP1; FUZ; ARHGAP9; HCST; ARHGAP4; LY86; APOE; YPEL1; PIK3R6; GRAP2; JAK3; HTR2B; IL22RA2; NR1H3; SPATA13; ARHGEF33; RALGPS1; KCNQ1; …	0.0121
GO:0043366 beta selection	2	2 (100.0%)	SYK; ZAP70	0.0124
GO:0010033 response to organic substance	2324	123 (5.3%)	LIFR; CHI3L1; PLIN2; OGG1; SOX30; RARB; IL12RB1; RYR3; RORB; HLA-DQB1; EDN2; NUP210; CXCR6; CTSH; HLA-DPB1; CD28; ARHGEF6; CD27; FASLG; IL22RA2; CTSS; DBH; AKAP7; SYK; SLC2A5; ACSL6; TLR9; TNFSF11; DMD; IL10RA; CCL5; FUZ; TNFRSF17; TNFRSF14; ARHGAP4; PTGDS; LY86; AMH; APOE; LILRB1; AFF3; GATM; TNFRSF8; JAK3; TNFRSF4; ABCA2; NR1H3; TCF7; KCNQ1; UBA7; COL4A3; PTPN6; ARNT2; IRF4; VAV1; IRF8; CYP2E1;…	0.0124
GO:0070887 cellular response to chemical stimulus	2172	116 (5.4%)	CBS; LIFR; CHI3L1; OGG1; RARB; IL12RB1; WNT10B; RORB; HLA-DQB1; EDN2; NUP210; CXCR6; CTSH; HLA-DPB1; CD28; IL22RA2; CTSS; AKAP7; SYK; SLC2A5; ACSL6; TLR9; FBP1; TNFSF11; DMD; IL10RA; CCL5; FUZ; TNFRSF17; TNFRSF14; ARHGAP4; LY86; APOE; LILRB1; TNFRSF8; JAK3; TNFRSF4; CCL20; NR1H3; TCF7; KCNQ1; UBA7; PTPN6; IRF4; VAV1; IRF8; CYP2E1; PRODH; ARHGEF6; ITGAM; SIGIRR; IL11RA; RYR3; CD19; CD74; EPHX2; CY…	0.0124
GO:0060341 regulation of cellular localization	860	54 (6.3%)	TENM1; FOXP3; TNFSF11; CD40LG; TNFSF15; TLR10; TNFRSF14; RIMS2; CD2; CCR7; DMD; NR1H3; P2RX5; UCP2; OGG1; CLIP3; LILRB1; PTGER4; PASK; CACNA1D; NEFH; CXCR3; PKDCC; PCLO; TNFRSF9; HTR2B; HCLS1; TRPV6; C5; TNFSF4; NOS2; CDKN2A; WNK3; CD27; KCNQ1; SLC8A1; BLK; LCP1; TNFRSF4; PRAM1; VAMP1; AKAP5; CRTAM; RAB26; E2F1; SYK; C1QTNF3; PKIA; BTN2A2; CAMK1; ABCA2; TLR7; TLR9; BCL2	0.0125
GO:0001782 B cell homeostasis	21	5 (23.8%)	FOXP3; NCKAP1L; TNFRSF13B; TNFRSF13C; BCL2	0.0125
GO:0009617 response to bacterium	415	30 (7.3%)	NCF1; IDO1; IL10RA; CCL5; CD4; TNFRSF14; CCR5; CCR7; NLRC3; CYP11A1; LILRB1; MECOM; PLAC8; CHIT1; NR1H3; LYZ; SPN; CCL20; TNFSF4; NOS2; LTA; FASLG; VCAM1; CD180; GFI1; SYK; IRF8; PTGER4; SLAMF8; TLR9	0.0126
GO:2000523 regulation of T cell costimulation	2	2 (100.0%)	TNFSF4; CCR7	0.0152
GO:0016447 somatic recombination of immunoglobulin gene segments	43	7 (16.3%)	BATF; CD28; CD40LG; FOXP3; TBX21; PTPRC; TNFSF4	0.0153
GO:0002237 response to molecule of bacterial origin	253	21 (8.3%)	TNFSF4; NOS2; CYP11A1; GFI1; LILRB1; CCL5; PTGER4; IRF8; LY86; NR1H3; IL10RA; LTA; IDO1; FASLG; CCR5; VCAM1; CCR7; TLR9; CD180; SIGIRR; NLRC3	0.0167
GO:0032403 protein complex binding	729	48 (6.6%)	CD74; MYO3A; HMGN5; NCKAP1L; ERMN; DOCK2; ATM; CORO1A; CD226; KIF24; OGG1; MS4A1; RARB; ITGA2B; FMNL1; NEFH; CLIP3; DOK3; ICAM4; ICAM3; HCLS1; RGS9; KIF21B; CTSH; JAKMIP1; SKAP1; SCIN; MYO7A; KATNAL2; FERMT3; COL4A3; VCAM1; ADAM22; SYNE1; LCP1; SYK; DOK1; CD3E; ITGAL; HLA-DOA; HLA-DOB; CIITA; RCSD1; CD3G; HLA-DMB; LCK; KRT19; HLA-DMA	0.0174
GO:0005096 GTPase activator activity	257	22 (8.6%)	RASGRP3; NCKAP1L; DOCK2; SRGAP3; RINL; ARHGAP9; ARHGAP4; RASAL3; ALDH1A1; ARHGEF6; ARHGAP33; ARHGDIB; ARHGAP26; ARHGAP25; HTR2B; RGS9; ACAP1; HMHA1; RGS13; ARHGAP30; ARHGAP15; TBC1D10C	0.0174
GO:0007129 synapsis	33	6 (18.2%)	TEX15; STAG3; SYCE2; FANCD2; SYCP2; RNF212	0.0177
GO:0032496 response to lipopolysaccharide	238	20 (8.4%)	TNFSF4; NOS2; CYP11A1; GFI1; LILRB1; CCL5; PTGER4; IRF8; LY86; NR1H3; IL10RA; LTA; IDO1; FASLG; CCR5; VCAM1; CCR7; CD180; SIGIRR; NLRC3	0.0179
GO:0002260 lymphocyte homeostasis	46	7 (15.2%)	FOXP3; NCKAP1L; CORO1A; JAK3; TNFRSF13B; TNFRSF13C; BCL2	0.0179
GO:0071830 triglyceride-rich lipoprotein particle clearance	7	3 (42.9%)	LMF1; APOE; APOC1	0.0181
GO:0016445 somatic diversification of immunoglobulins	47	7 (14.9%)	BATF; CD28; CD40LG; FOXP3; TBX21; PTPRC; TNFSF4	0.0199
GO:0005035 death receptor activity	13	4 (30.8%)	TNFRSF4; TNFRSF17; TNFRSF14; TNFRSF8	0.0206
GO:0048523 negative regulation of cellular process	3306	166 (5.0%)	ZFPM2; IQCB1; CD37; MUC22; PKDCC; VTCN1; FBP1; APOC1; RASAL3; CXCR3; RARB; ZNF382; PTGER4; TNFRSF13B; WNT10B; RORB; CBFA2T2; EAF2; SPN; ZIC2; MYB; JAK3; CTSH; CDKN2C; CDKN2A; CETP; MFI2; WNK3; CD27; PASK; FASLG; TMEM176B; APOBEC3H; INPP5D; RFX5; PKIA; ADAMDEC1; GCSAM; TLR9; CD3E; YBX2; FOXP3; DMD; TNFAIP8L2; CCL5; FUZ; HTRA4; TNFRSF14; CNTN4; ARHGAP4; APOE; YPEL1; LILRB1; MXD3; NCKAP1L; MEIS1; TI…	0.0214
GO:0042537 benzene-containing compound metabolic process	24	5 (20.8%)	KMO; CYP11A1; IDO1; CYP4B1; HAAO	0.0214
GO:0007130 synaptonemal complex assembly	15	4 (26.7%)	FOXP3; TNFSF11; CD40LG; CD2; TNFSF15; CCL5; LMF1; TLR10; TNFRSF14; VTCN1; CHI3L1; CCR7; BTN2A2; GAD1; LILRB1; PTGER4; ITGA2B; LAT2; CACNA1D; NR1H3; PCLO; TNFRSF9; HTR2B; TNFRSF4; TRPV6; C5; TNFSF4; NOS2; KCNQ1; GLS2; BLK; UCP2; PASK; PRAM1; VAMP1; AKAP5; CRTAM; RAB26; SYK; C1QTNF3; NRXN3; EXOC3L4; MILR1; RIMS2; LAT; TLR9; POU2F2; BTK; SCIN	0.0221
GO:0032940 secretion by cell	795	49 (6.2%)	TEX15; STAG3; SYCE2; SYCP2	0.0221
GO:0005083 small GTPase regulator activity	187	17 (9.1%)	MAP4K1; RASGRP3; ARHGAP15; NCKAP1L; DOCK2; TBC1D10C; ACAP1; GPSM3; TNIK; ARHGAP33; ARHGDIB; ARHGAP26; HTR2B; ARHGAP4; RASAL3; WAS; ALDH1A1	0.0224
GO:0042608 T cell receptor binding	7	3 (42.9%)	DOCK2; CD3E; CD3G	0.0243
GO:0036230 granulocyte activation	25	5 (20.0%)	SYK; TYROBP; CXCR4; PRAM1; CCL5	0.0251
GO:0071310 cellular response to organic substance	1734	94 (5.4%)	LIFR; CHI3L1; RARB; ARHGEF6; WNT10B; RORB; HLA-DQB1; EDN2; NUP210; CXCR6; CTSH; HLA-DPB1; CD28; CTSS; AKAP7; SLC2A5; ACSL6; TLR9; TNFSF11; DMD; IL10RA; CCL5; FUZ; TNFRSF17; TNFRSF14; ARHGAP4; LY86; APOE; LILRB1; TNFRSF8; JAK3; TNFRSF4; IL22RA2; NR1H3; TCF7; KCNQ1; UBA7; PTPN6; IRF4; VAV1; IRF8; IL12RB1; SIGIRR; IL11RA; RYR3; CD19; CD74; CCR5; CCR6; CCR7; HTRA4; MECOM; CIITA; NEURL1; SLC8A1; TNFSF…	0.0251
GO:0050878 regulation of body fluid levels	664	42 (6.3%)	RASGRP2; DOCK8; CD40LG; ATP2A3; ZFPM2; SLC7A7; ITGA4; CD84; CD244; CD2; APBB1IP; APOE; PIK3R6; ITGA2B; CEL; SELPLG; NEURL1; SPN; SLC8A1; MYB; NR1H3; SIRPG; NOS2; ITGB2; CD48; ENPP4; PRKCB; FERMT3; LAT; WAS; PTPN6; ITGAX; KCNMB3; INPP5D; OLR1; SYK; TSPAN32; VAV1; ITGAL; ITGAM; PTPRO; LCK	0.0254
GO:0019725 cellular homeostasis	587	38 (6.5%)	CD52; EPHX2; DMD; CXCR4; CCL5; RIC3; CCR5; CCR6; CCR7; P2RX5; APOE; RYR3; CACNA1F; CXCR3; SLC12A7; HTR2B; SLC8A1; ATP6V0D2; EDN2; C7; C5; NR3C2; CDH23; MFI2; HK3; PRKCB; FASLG; VCAM1; UCP2; FTL; HAAO; C1QTNF3; PDE6B; PTPRC; SLAMF8; ATP6V0E2; LCK; BCL2	0.0254
GO:0044707 single-multicellular organism process	6199	286 (4.6%)	DNAH11; ZFPM2; RAB26; IQCB1; AGER; SELPLG; PKDCC; VTCN1; CD226; CHI3L1; APOC1; ERMN; MSR1; ASB2; CXCR3; LHX2; RARB; PIK3R6; IL12RB1; SYCP2; RYR3; CACNA1D; POU2F2; CACNA1F; CBFA2T2; CCDC14; TEX15; EAF2; POU6F1; ARHGAP26; SPN; ZIC2; MYB; EBF4; JAK3; CTSH; CDKN2C; JAKMIP1; CDKN2A; CETP; ZNF683; ALOX5; HTR2B; CD27; MUC4; HCLS1; CTSZ; FASLG; ATF5; PHGDH; TMEM176B; MDM1; CTSS; DBH; KCNMB3; ZBTB32; INPP…	0.0257
GO:0050795 regulation of behavior	165	15 (9.1%)	CD74; MDK; NCKAP1L; CXCR4; CCL5; CCR7; AGER; IL16; CXCR3; HTR2B; PTPRO; PTGDS; EDN2; CMKLR1; C5	0.0273
GO:0002577 regulation of antigen processing and presentation	16	4 (25.0%)	CD74; HLA-DOA; HLA-DOB; CCR7	0.0273
GO:0050920 regulation of chemotaxis	119	12 (10.1%)	CD74; NCKAP1L; CCL5; CXCR4; AGER; IL16; CXCR3; CCR7; PTPRO; EDN2; CMKLR1; C5	0.0286
GO:0034121 regulation of toll-like receptor signaling pathway	37	6 (16.2%)	GFI1; IRF4; BIRC3; TLR9; PIK3AP1; NR1H3	0.0286
GO:0032602 chemokine production	62	8 (12.9%)	CD74; C1QTNF3; CXCR3; TLR7; SIGIRR; TLR9; C5; TNFSF4	0.0287
GO:0019814 immunoglobulin complex	7	3 (42.9%)	SYK; CD79B; CD79A	0.0291
GO:0070192 chromosome organization involved in meiosis	38	6 (15.8%)	TEX15; STAG3; SYCE2; FANCD2; SYCP2; RNF212	0.0321
GO:0070193 synaptonemal complex organization	17	4 (23.5%)	TEX15; STAG3; SYCE2; SYCP2	0.0328
GO:0005102 receptor binding	1289	74 (5.8%)	CD74; EPHX2; CD40LG; HCST; CD72; CCL5; DOCK2; TESPA1; TNFSF11; LAG3; CD4; TIGIT; LCK; CD226; LIFR; CD2; ICOSLG; JAKMIP1; CECR1; MS4A1; AMH; APOE; TNFSF15; LILRB1; IL12RB1; SPP1; WNT10B; TRAT1; SELPLG; SEMA6A; DOK3; ICAM4; ICAM3; RIC3; CCL20; EDN2; C5; TNFSF4; TRAF1; NOS2; KCNJ10; MDK; PLCL2; PRKCB; BZRAP1; MUC4; LTB; LTA; RARB; FLT3LG; VCAM1; ADAM22; CD8A; CD8B; IDUA; ARNT2; TMC8; CRTAM; TLR9; CO…	0.0332
GO:0071216 cellular response to biotic stimulus	140	13 (9.3%)	NOS2; CYP11A1; GFI1; LILRB1; CCL5; SYK; IRF8; LY86; NR1H3; CCR5; SIGIRR; CD180; TNFSF4	0.0333
GO:0016814 hydrolase activity, acting on carbon-nitrogen (but not peptide) bonds, in cyclic amidines	36	6 (16.7%)	CECR1; APOBEC3H; APOBEC3D; APOBEC3G; APOBEC3F; ADARB2	0.0338
GO:0002444 myeloid leukocyte mediated immunity	51	7 (13.7%)	NCF1; LAT2; SYK; MILR1; LAT; PRAM1; BTK	0.0343
GO:0048878 chemical homeostasis	790	48 (6.1%)	CD52; EPHX2; DMD; CXCR4; CCL5; TMC8; TNFSF11; CCR5; CCR6; CCR7; P2RX5; APOE; RYR3; CACNA1F; FTL; CXCR3; WNK2; WNK3; HTR2B; SLC8A1; PTPRC; EDN2; C7; C5; NR1H3; CTSH; NR3C2; KCNJ10; CETP; MFI2; HK3; PRKCB; RIC3; PAX6; FASLG; VCAM1; ATP6V0D2; UCP2; IDUA; DBH; C1QTNF3; PDE6B; CDH23; ABCA2; SLAMF8; ATP6V0E2; LCK; BCL2	0.0344
GO:0031580 membrane raft distribution	3	2 (66.7%)	DOCK2; CD2	0.0355
GO:0002455 humoral immune response mediated by circulating immunoglobulin	66	8 (12.3%)	CR2; CR1; LTA; HLA-DQB1; PTPRC; C7; PTPN6; C5	0.0362
GO:0043394 proteoglycan binding	26	5 (19.2%)	CECR1; GPC2; CTSS; PTPRC; ITGAM	0.0363
GO:0043303 mast cell degranulation	28	5 (17.9%)	SYK; LAT; MILR1; BTK; LAT2	0.0369
GO:0016298 lipase activity	106	11 (10.4%)	SMPDL3B; PLCB2; AOAH; CCL5; PROCA1; CEL; ENPP2; PLA1A; CCR5; PLCL2; PLA2G2D	0.0388
GO:0044093 positive regulation of molecular function	1410	77 (5.5%)	CD74; MAP4K1; TNFSF11; NCKAP1L; DMD; CXCR4; TNFSF15; NCF4; DOCK2; NOXO1; APOC1; PLCB2; SRGAP3; CD4; RINL; TENM1; MAP2K6; CHI3L1; CCR7; ARHGAP4; CYFIP2; ALDH1A1; PARM1; ARHGAP9; AMH; APOE; PIK3R6; CAMK1; GMFG; WNT10B; CCL5; LMF1; NEURL1; ARHGAP33; ARHGDIB; ARHGAP26; ARHGAP25; HTR2B; ZIC2; EDN2; RGS9; C5; NR1H3; CTSH; TRAF1; NOS2; CDKN2A; TRAF5; WNK2; WNK3; CARD11; PRKCB; ACAP1; AGER; AKAP7; COL4A3…	0.0391
GO:0005773 vacuole	510	35 (6.9%)	CD74; NCF1; NCF4; LAPTM5; SLC29A3; CHIT1; LAT2; HLA-DQB1; CXCR4; PNPLA7; IL4I1; TLR7; CTSH; HLA-DPB1; KCNQ1; CTSZ; FASLG; PRF1; ATP6V0D2; CTSS; IDUA; BTK; HLA-DMB; GPC2; TCN2; ABCA2; HLA-DOA; HLA-DOB; LAT; MILR1; TLR9; MYO7A; FUCA1; HLA-DQA2; HLA-DMA	0.0393
GO:0019976 interleukin-2 binding	3	2 (66.7%)	IL2RB; IL2RG	0.0411
GO:0004888 transmembrane signaling receptor activity	1254	70 (5.6%)	CD74; KLRB1; SEMA6A; IL10RA; CD72; IGSF6; AGER; GPR18; CD4; CD5; TNFRSF14; CD247; CCR5; CCR6; CCR7; TLR9; CD79B; CD79A; OXER1; MARCO; LILRB1; IL12RB1; P2RX5; P2RY10; CXCR3; SSTR2; TNFRSF8; CXCR6; CXCR5; HTR2B; TNFRSF4; HLA-DQB1; CLDN3; HLA-DOA; CTSH; IL17RB; SPN; CXCR4; CD27; CLEC2D; PTPRO; GPR64; IL22RA2; EVI2A; LAG3; PTPN6; CR2; TLR10; IL2RB; CR1; LIFR; SLAMF1; TNFRSF17; CD3D; IL2RG; GABRP; GPR…	0.0411
GO:0002418 immune response to tumor cell	10	3 (30.0%)	CRTAM; CD226; PRF1	0.0413
GO:0006909 phagocytosis	193	16 (8.3%)	MARCO; CYFIP2; NCKAP1L; DOCK2; WAS; IRF8; CORO1A; VAV1; SYK; CD247; BIN2; WIPF3; WIPF1; NR1H3; MYO7A; CD3G	0.0421
GO:0043029 T cell homeostasis	29	5 (17.2%)	FOXP3; CORO1A; NCKAP1L; JAK3; BCL2	0.0422
GO:1901565 organonitrogen compound catabolic process	1368	75 (5.5%)	RASGRP2; MYO3A; DOCK8; IDO1; DNAH11; RASGRP3; DOCK2; DNAH8; APOC1; SRGAP3; UPB1; NCKAP1L; HAAO; CHI3L1; CCR7; ARHGAP4; RASAL3; DOCK10; GAD1; OGG1; ARHGAP9; ARHGAP30; ARHGEF6; CHIT1; HMHA1; APOBEC3G; ARHGAP15; ALDH1A1; KMO; ARHGAP33; ARHGDIB; ARHGAP26; ARHGAP25; HTR2B; ASRGL1; ABCD2; SPATA13; RGS9; GNGT2; CTSH; CECR1; NOS2; RALGPS1; ARHGEF33; FGD2; ENPP4; ABCB4; ENPP2; ACAP1; KATNAL2; GBP4; GPC2; …	0.0424
GO:0071219 cellular response to molecule of bacterial origin	127	12 (9.4%)	NOS2; CYP11A1; GFI1; LILRB1; CCL5; IRF8; LY86; NR1H3; CCR5; SIGIRR; CD180; TNFSF4	0.0424
GO:0045123 cellular extravasation	30	5 (16.7%)	PTGER4; PODXL2; ITGAM; VCAM1; SELPLG	0.0429
GO:0031254 cell trailing edge	10	3 (33.3%)	PSTPIP1; SCIMP; SPN	0.0438
GO:0042578 phosphoric ester hydrolase activity	358	25 (7.1%)	EPHX2; CCL5; FBP1; PTPN22; PDE6B; PPM1M; PPM1K; PPM1H; MTMR8; EYA2; SMPDL3B; PLCB2; ENPP2; PLCL2; PTPN18; PTPN7; PTPN6; PXYLP1; INPP1; INPP5D; CILP; PTPRC; PTPRO; LCK; CCR5	0.0469
GO:0072678 T cell migration	31	5 (16.7%)	CXCR3; CCL20; TNFRSF14; ZAP70; CCL5	0.0473
GO:0051050 positive regulation of transport	607	38 (6.3%)	TNFSF11; NCKAP1L; DMD; TNFSF15; CCL5; DOCK2; TNFRSF14; CD2; P2RX5; CLIP3; APOE; PTGER4; CACNA1D; NR1H3; CXCR3; HTR2B; HCLS1; C5; TNFSF4; WNK2; WNK3; CD27; KCNQ1; TNFRSF4; BLK; TLR9; CRTAM; AKAP7; SYK; C1QTNF3; SYNGR3; ACSL6; TENM1; TESC; CAMK1; TLR7; TRPV2; SCIN	0.0473
GO:0030101 natural killer cell activation	69	8 (11.6%)	PTPN22; ZNF683; IL21R; IL15; FLT3LG; CD2; SLAMF7; IKZF1	0.0481
GO:0044440 endosomal part	364	26 (7.2%)	NCF4; SLC29A3; PARM1; CTSS; SLA2; CLIP3; HLA-DQB1; ATP6V0D2; TLR7; HLA-DPB1; FGD2; ACAP1; TMEM163; GGA2; PRF1; CD8B; ATP6V0E2; ZDHHC2; ABCA2; HLA-DOA; HLA-DOB; SNX20; TLR9; HLA-DMB; HLA-DQA2; HLA-DMA	0.0487
GO:0001931 uropod	10	3 (33.3%)	PSTPIP1; SCIMP; SPN	0.0487
GO:0030895 apolipoprotein B mRNA editing enzyme complex	3	2 (66.7%)	APOBEC3G; APOBEC3F	0.0487
GO:0042060 wound healing	672	41 (6.1%)	RASGRP2; DOCK8; CD40LG; ATP2A3; ZFPM2; SLC7A7; ITGA4; CD84; CD244; CD2; APBB1IP; APOE; PIK3R6; ITGA2B; WNT10B; SELPLG; GATM; SPN; SLC8A1; MYB; SIRPG; NOS2; ITGB2; CD48; ENPP4; PRKCB; FERMT3; LCP1; WAS; PTPN6; ITGAX; KCNMB3; INPP5D; OLR1; SYK; TSPAN32; VAV1; ITGAL; ITGAM; LAT; LCK	0.0517
GO:0032844 regulation of homeostatic process	307	22 (7.2%)	CD74; TNFSF11; NCKAP1L; DMD; CCR5; CCR7; P2RX5; SPI1; CXCR3; HTR2B; SLC8A1; PTPRC; NR1H3; WNK2; WNK3; PASK; UCP2; INPP5D; SYK; SPP1; LCK; BCL2	0.0517
GO:0043299 leukocyte degranulation	44	6 (13.6%)	LAT2; SYK; MILR1; LAT; PRAM1; BTK	0.0523
GO:0034109 homotypic cell-cell adhesion	57	7 (12.3%)	TNFSF11; CCL5; SYK; ITGA2B; TSPAN32; FERMT3; ZAP70	0.0561
GO:0019079 viral genome replication	72	8 (11.1%)	CD28; APOBEC3H; CCL5; APOBEC3D; APOBEC3G; APOBEC3F; CXCR6; BCL2	0.0602
GO:0008047 enzyme activator activity	428	29 (6.8%)	RASGRP3; NCKAP1L; NCF4; DOCK2; NOXO1; SRGAP3; RINL; ARHGAP9; APOC1; ARHGAP4; RASAL3; ALDH1A1; APOE; ARHGEF6; GMFG; CCL5; ARHGAP33; ARHGDIB; ARHGAP26; ARHGAP25; HTR2B; RGS9; CTSH; ACAP1; HMHA1; RGS13; ARHGAP30; ARHGAP15; TBC1D10C	0.0605
GO:0019239 deaminase activity	30	5 (16.7%)	CECR1; APOBEC3G; APOBEC3F; ADARB2; APOBEC3H	0.0605
GO:0051665 membrane raft localization	4	2 (50.0%)	DOCK2; CD2	0.0611
GO:0048246 macrophage chemotaxis	21	4 (19.0%)	EDN2; CMKLR1; C5; CCL5	0.0616
GO:0005099 Ras GTPase activator activity	118	11 (9.4%)	RASGRP3; ARHGAP15; NCKAP1L; DOCK2; ARHGAP33; ARHGAP26; HTR2B; ARHGAP4; RASAL3; TBC1D10C; ALDH1A1	0.0639
GO:0004875 complement receptor activity	4	2 (50.0%)	CR2; CR1	0.0651
GO:0004126 cytidine deaminase activity	9	3 (33.3%)	APOBEC3G; APOBEC3F; APOBEC3H	0.0657
GO:0001948 glycoprotein binding	80	9 (11.2%)	CECR1; ITGB2; DMD; CD4; GPC2; PTPRC; ITGAM; CTSS; LCK	0.067
GO:0031988 membrane-bounded vesicle	3176	155 (4.9%)	LAT2; NCF1; CD37; FBP1; CHI3L1; APOC1; UPB1; RASAL3; MSR1; SELENBP1; FMNL1; LYZ; SPN; HLA-DQB1; SV2B; TRPV2; CTSH; HLA-DPB1; CETP; MFI2; CD22; ENPP4; CD27; MUC4; CTSZ; FASLG; PRF1; PHGDH; CACNA2D1; SMPDL3B; DBH; CLDN3; SYK; SLC2A5; TLR7; TLR9; ALDH1L1; DOCK2; ITGA4; LAIR1; PTGDS; SEPT6; APOE; DOCK10; CEL; NCKAP1L; GATM; TNFRSF8; SEC31B; ABCA2; MS4A1; SLC46A3; PLA1A; KCNQ1; PTPN6; CR2; CR1; ANKRD1…	0.0893
GO:0030674 protein binding, bridging	132	12 (9.1%)	SH2D1A; CD28; SKAP1; SLA2; NEFH; TRAT1; STAP1; GRAP2; ARHGAP26; ARHGAP4; LAT; FCRL2	0.0913
GO:0016176 superoxide-generating NADPH oxidase activator activity	4	2 (50.0%)	NOXO1; NCF4	0.0947
GO:0005768 endosome	652	40 (6.2%)	CD74; NCF4; CD4; TNIK; SLC29A3; CCR5; CD8B; RNF32; PARM1; CD79A; APOE; SLA2; CLIP3; GRAP2; HLA-DQB1; VCAM1; CXCR4; ATP6V0D2; TLR7; HLA-DPB1; FGD2; ACAP1; KCNQ1; TMEM163; GGA2; PRF1; CTSS; CYTIP; ATP6V0E2; ZDHHC2; IL15; TCN2; ABCA2; HLA-DOA; HLA-DOB; SNX20; TLR9; HLA-DMB; HLA-DQA2; HLA-DMA	0.116
