# Supplementary material for: Gene expression analysis of TIL rich HPV-driven head and neck tumors reveals a distinct B-cell signature when compared to HPV independent tumors
Source: Oncotarget. 2016 Jul 22;7(35):56781–97. doi: 10.18632/oncotarget.10788 (PMC5302866; doi:10.18632/oncotarget.10788)
Supplement: Supplementary file 4 [file oncotarget-07-56781-s004.xlsx]

## Sheet: Sheet1
Supplementary Table S3 Gene ontology analysis of DEGs expressed to a lesser extent in HPV(+) vs HPV(-) tumors
DEGs identified with a the FDR adjusted p-value <0.05 (i.e., q-value <0.05) and a fold change of >2 or <-2.
Genes expressed to a lesser extent in HPV(+) compared to HPV(-) tumors
Gene Ontology term	Set Size	Candidates	Members_Input_Overlap_Geneids	q-value
GO:0043588 skin development	289	66 (22.9%)	TGM1; COL17A1; SPRR1B; EGFR; KRT34; KLK14; LCE3A; SPRR2E; FABP5; FST; CDSN; SLC27A4; PITX2; SPRR1A; KRT9; LAMB3; APCDD1; LCE1F; SFN; SPRR2F; CERS3; CRABP2; TMEM79; TFAP2A; LCE3D; GJB3; PTHLH; INHBA; JUP; CNFN; CDH3; JAG1; CST6; LCE3E; SLITRK6; POU3F1; LAMA3; FLG2; ALOXE3; SPRR4; ASPRV1; COL5A3; HOXC13; KLK5; KLK7; LAMC2; SPRR2D; SPRR2G; S100A7; SPRR2A; MSX2; TCHH; SPRR2B; ABCA12; BNC1; IVL; ALOX1…	1.69e-30
GO:0008544 epidermis development	289	58 (20.1%)	TGM1; COL17A1; SPRR1B; EGFR; KRT34; KLK14; LCE3A; SPRR2E; FABP5; FST; CDSN; APCDD1; PITX2; SPRR1A; LAMB3; KRT9; LCE1F; SFN; SPRR2F; CERS3; CRABP2; TMEM79; TFAP2A; LCE3D; PTHLH; INHBA; CNFN; CDH3; JAG1; CST6; LCE3E; SLITRK6; POU3F1; LAMA3; SPRR4; HOXC13; KLK5; KLK7; LAMC2; SPRR2D; SPRR2G; S100A7; SPRR2A; MSX2; TCHH; SPRR2B; ABCA12; BNC1; IVL; PPARD; DKK1; KRT17; KRT16; KRT14; EREG; KRT10; CASP14; …	1.03e-23
GO:0009888 tissue development	1441	128 (8.9%)	TGM1; KRT34; KLK14; CASP14; APCDD1; CAV2; CAV1; LHX1; CERS3; INHBA; MYC; IRX2; SLITRK6; EXT1; CREB5; HOMER1; MEG3; KLK5; HMGCR; KLK7; SNAI2; SERPINB5; TUFT1; CTSV; AKAP6; CCND1; SFN; FABP5; STC1; MYO5A; CPS1; ACTA1; MMP13; ENAH; HIF1A; SPRR1A; LAMB3; SERPINE2; LCE1F; SOX15; CYP26B1; TMEM79; JUP; CNFN; DLX3; SPRR4; HOXC13; COL4A1; LAMC2; SPRR2D; SPRR2G; SPRR2F; SPRR2A; SPRR2B; GJA1; ABCA12; ETV4; …	4.49e-18
GO:0031424 keratinization	46	21 (45.7%)	LCE1F; TGM1; ABCA12; IVL; LCE3E; CNFN; LCE3A; CASP14; KRT17; LCE3D; TCHH; SPRR2G; SPRR2D; SPRR2E; SPRR1A; CDH3; SPRR2F; SPRR2A; SPRR1B; SPRR4; SPRR2B	5.21e-16
GO:0006928 cellular component movement	1571	128 (8.2%)	DNAH17; IL24; MYL1; APCDD1; S100A12; CAV1; LHX1; PRNP; APBB2; FAM110C; FADD; TCAP; DYNC1I1; SHC1; EXT1; FPR1; FPR2; FLRT3; ITGA3; ABLIM2; SNAI2; SERPINB5; CXCL14; CXCL1; CXCL5; CSPG4; CXCL8; ROBO4; RRAS2; MYO5A; KLC3; SCN3B; ACTA1; MMP10; SLC7A8; ENAH; DES; HIF1A; IRS1; EDNRA; TNFRSF12A; SERPINE1; SERPINE2; TNNT1; TNNT3; ITGA6; JUP; CDK5R1; EPHB3; EPHB4; TUBB3; PPARD; COL4A1; KIF3C; DNER; RPS6KA4…	2.2e-15
GO:0048513 organ development	2552	176 (6.9%)	MDFI; TWIST2; TGM1; KRT34; KLK14; DHCR7; CASP14; APCDD1; CAV2; CAV1; LHX1; CERS3; JUP; CXCL14; INHBA; INHBB; PERP; SERPINB7; FADD; MYC; IRX2; SLITRK6; SHC1; EXT1; ALOXE3; CREB5; MURC; HOMER1; MEG3; KLK5; HMGCR; KLK7; SNAI2; SERPINB5; HSD17B2; CTSV; AKAP6; CCND1; CXCL8; SPRR1B; CSF2; SFN; TBX1; STC1; MYO5A; CPS1; ACTA1; MMP13; ITGA3; HIF1A; PRG4; EDNRA; LAMB3; SERPINE2; TGFA; HAS2; SOX15; CYP26B1;…	7.88e-15
GO:0048731 system development	3615	223 (6.2%)	MDFI; TWIST2; TGM1; ABLIM2; KRT34; KLK14; DHCR7; KLK8; DPF1; CASP14; APCDD1; GJB6; CAV2; CAV1; LHX1; CERS3; CRLF1; PRNP; NID1; APBB2; CXCL14; INHBA; INHBB; PERP; SERPINB7; FADD; CDK5R1; MYC; IRX2; SLITRK6; NGEF; SHC1; EXT1; ALOXE3; CREB5; MURC; HOMER1; FLRT3; MEG3; KLK5; KLK7; SNAI2; LCE1F; SERPINB5; MSX2; CTSV; CXCL1; CSPG4; TENM2; CCND1; CXCL8; SPRR1B; ROBO4; CSF2; SFN; MICALL1; TBX1; SLC7A11; …	4.42e-14
GO:0044707 single-multicellular organism process	6199	326 (5.3%)	MDFI; ANXA8; TWIST2; SLC6A2; PLK2; KRT34; KLK14; DHCR7; RAPGEF4; POLR3G; DPF1; CASP14; PKP1; MYL1; KLK8; S100A12; CAV2; CAV1; LHX1; LCE1F; CERS3; SPON2; CNGB1; CRLF1; DSC2; NID1; APBB2; PRNP; INHBA; INHBB; PERP; PAQR5; SERPINB7; FADD; CDK5R1; CDH3; SCN4B; TRPV3; IRX2; SLITRK6; TCAP; IL36RN; MICALCL; SHC1; EXT1; RRAS2; CREB5; VIPR1; HTR7; FLRT3; BDKRB2; MEG3; KLK5; HMGCR; KLK7; SNAI2; SLC15A1; SER…	2.59e-12
GO:0048856 anatomical structure development	4248	241 (5.7%)	MDFI; TWIST2; TGM1; ABLIM2; KRT34; KLK14; DHCR7; KLK8; DPF1; CASP14; APCDD1; GJB6; CAV2; CAV1; LHX1; CERS3; CRLF1; PRNP; NID1; APBB2; CXCL14; INHBA; INHBB; PERP; SERPINB7; FADD; CDK5R1; CDH3; IRX2; SLITRK6; NGEF; SHC1; EXT1; ALOXE3; CREB5; MURC; HOMER1; FLRT3; MEG3; KLK5; HMGCR; KLK7; SNAI2; LCE1F; SERPINB5; MSX2; CTSV; CXCL1; AKAP6; CSPG4; TENM2; CCND1; CXCL8; SPRR1B; ROBO4; CSF2; SFN; MICALL1; …	1.67e-11
GO:0071944 cell periphery	4682	260 (5.6%)	MSMO1; KCNK7; RAET1G; SLC6A2; LTB4R2; EVA1A; SSFA2; RAET1L; RAPGEF4; TPBG; PKP3; ESYT3; PKP1; APCDD1; S100A12; CAV2; CAV1; SLC39A14; CNGB1; DSC2; JUP; DSC1; FAM110C; PERP; FGFBP1; FADD; MFAP3L; CDH3; SCN4B; PYGL; UNC93A; TRPV3; FCAR; GPR153; SHC1; IL31RA; FPR1; FPR2; AKAP6; ARRDC4; HTR7; FLRT3; BDKRB2; PIK3C2G; PCDHGC5; SLC5A10; AHNAK2; SLC15A1; CTSV; SYT8; GPR1; HOMER2; AJUBA; PRRG1; CSPG4; PCDH…	1.76e-11
GO:0007155 cell adhesion	1032	87 (8.4%)	TLN2; TPBG; PKP3; PKP1; DSC2; FSTL3; DSC1; PERP; CDH3; SHC1; FPR2; FLRT3; FLRT2; PCDHGC5; SNAI2; PCDHGB2; CXCL8; PCDHGB7; JUP; ITGA3; ITGA6; FBLIM1; LAMB3; TNFRSF12A; SERPINE1; SERPINE2; AJAP1; NID1; CDK5R1; EPHB3; SDK2; EPHB4; LGALS7B; COL4A6; PPARD; LAMC2; LAMC3; AZGP1; CDHR1; SLURP1; MYBPC2; MYBPC1; EFNB2; EFNB1; CLDN17; TENM2; CDSN; CLCA2; IL1B; NCAM1; PVR; DSG1; HAS2; LY6D; ACTN1; COL5A3; FE…	2.37e-11
GO:0060429 epithelium development	757	73 (9.7%)	TGM1; MYC; TNC; PTK7; SLITRK6; ENAH; EGFR; LCE3E; HIF1A; LCE3A; KRT3; SPRR2E; TBX1; CASP14; CDSN; SPRR1A; PITX2; EDNRA; SPRR1B; AKR1C2; VEGFC; KRT17; HEYL; SPRR2F; CERS3; KRT16; TFAP2A; SPRR2A; PTHLH; CXCR2; JUP; CNFN; MYO5A; NRG1; CDH3; JAG1; AJUBA; DLX3; CPT1A; LCE1F; POU3F1; LHX1; SPRR4; CTNNBIP1; ABCA12; SERPINE2; TFCP2L1; TCHH; COL4A1; TMEM79; SNAI2; SPRR2D; SPRR2G; S100A7; SERPINB5; MSX2; C…	2.69e-11
GO:0043292 contractile fiber	204	33 (16.2%)	MYOM3; ACTA1; ATP2A1; ACTC1; DES; NEB; MYL1; IGFN1; MYH2; TNNT3; CASQ2; FHL2; JUP; TNNI2; TNNI1; HOMER1; CDK5R1; S100A1; TNNT1; CRYAB; MURC; LDB3; ABLIM2; SYNPO2L; TCAP; ACTN2; ACTN1; MYL12B; KLHL41; MYBPC1; AHNAK2; FLNC; SCN3B	1.28e-10
GO:0030017 sarcomere	172	30 (17.4%)	MYOM3; ACTA1; ATP2A1; ACTC1; DES; NEB; MYL1; IGFN1; MYH2; TNNT3; CASQ2; FHL2; JUP; TNNI2; TNNI1; HOMER1; S100A1; TNNT1; CRYAB; MURC; LDB3; SYNPO2L; TCAP; ACTN2; ACTN1; MYL12B; KLHL41; AHNAK2; FLNC; SCN3B	2.06e-10
GO:0044767 single-organism developmental process	5037	268 (5.3%)	MDFI; TWIST2; TGM1; ABLIM2; KRT34; KLK14; DHCR7; KLK8; DPF1; CASP14; PKP1; APCDD1; GJB6; CAV2; CAV1; LHX1; LCE1F; CERS3; PALMD; CRLF1; PRNP; NID1; APBB2; CXCL14; INHBA; INHBB; PERP; PAQR5; SERPINB7; FADD; CDK5R1; CDH3; IL36B; IRX2; SLITRK6; MICALCL; SHC1; EXT1; ALOXE3; CREB5; MURC; MFSD2A; PAPPA; HOMER1; FLRT3; MEG3; KLK5; HMGCR; KLK7; SNAI2; NQO1; SERPINB5; MSX2; CTSV; CXCL1; AKAP6; CSPG4; TENM2…	3.14e-10
GO:0007275 multicellular organismal development	4394	243 (5.5%)	MDFI; TWIST2; TGM1; ABLIM2; KRT34; KLK14; DHCR7; KLK8; DPF1; CASP14; PKP1; APCDD1; GJB6; CAV2; CAV1; LHX1; CERS3; CRLF1; PRNP; NID1; APBB2; CXCL14; INHBA; INHBB; PERP; PAQR5; SERPINB7; FADD; CDK5R1; CDH3; IL36B; IRX2; SLITRK6; MICALCL; SHC1; EXT1; ALOXE3; CREB5; MURC; HOMER1; FLRT3; MEG3; KLK5; HMGCR; KLK7; SNAI2; LCE1F; SERPINB5; MSX2; CTSV; CXCL1; AKAP6; CSPG4; TENM2; CCND1; CXCL8; SPRR1B; ROBO…	3.28e-10
GO:0044449 contractile fiber part	188	30 (16.0%)	MYOM3; ACTA1; ATP2A1; ACTC1; DES; NEB; MYL1; IGFN1; MYH2; TNNT3; CASQ2; FHL2; JUP; TNNI2; TNNI1; HOMER1; S100A1; TNNT1; CRYAB; MURC; LDB3; SYNPO2L; TCAP; ACTN2; ACTN1; MYL12B; KLHL41; AHNAK2; FLNC; SCN3B	6.75e-10
GO:0005886 plasma membrane	4582	247 (5.4%)	MSMO1; KCNK7; RAET1G; SLC6A2; LTB4R2; EVA1A; SSFA2; RAET1L; RAPGEF4; TPBG; PKP3; ESYT3; PKP1; APCDD1; S100A12; CAV2; FURIN; SLC39A14; CNGB1; DSC2; SLC5A10; DSC1; PERP; FGFBP1; FADD; MFAP3L; CDH3; SCN4B; PYGL; UNC93A; TRPV3; FCAR; GPR153; SHC1; IL31RA; FPR1; FPR2; AKAP6; ARRDC4; HTR7; FLRT3; BDKRB2; PIK3C2G; PCDHGC5; AHNAK2; SLC15A1; CTSV; SYT8; GPR1; HOMER2; PRRG1; CSPG4; PCDHGB2; LIMA1; HCN2; RO…	9.8e-10
GO:0044459 plasma membrane part	2165	138 (6.4%)	SLC6A2; LTB4R2; TPBG; APCDD1; ESYT3; CAV2; CAV1; SLC39A14; CNGB1; PTGER3; PERP; FADD; SCN4B; FCAR; SHC1; AKAP6; HTR7; FLRT3; BDKRB2; SLC15A1; CTSV; GPR1; HOMER2; PRRG1; CSPG4; OLFM2; HCN2; ROBO4; ULBP3; STC1; PROCR; SCN3B; MMP16; MMP17; EPGN; SLC7A8; ITGA3; LRP12; ITGA6; SLC7A1; CLTB; EDNRA; SERPINE2; TGFA; HOMER1; MGAM; MFSD2A; AJAP1; JUP; OSM; CEACAM4; PLEK2; ATP1A2; EPHB3; EPHB4; EPN3; F2RL3; …	2.36e-09
GO:0005856 cytoskeleton	1905	127 (6.7%)	TGM1; IFFO2; PLK2; EPB41L4B; KRT34; DNAH17; CASP14; PKP1; MYL1; S100A12; TFAP2A; EML1; TPPP3; TTLL11; MYC; DAAM1; LDB3; ABLIM2; KRT75; LIMA1; MEFV; CNFN; MYO5A; KLC3; ACTA1; AFAP1L1; HSPB7; ENAH; DES; SPRR1A; SPRR1B; TNNT1; TNNT3; TUBA1C; JUP; SCNN1D; CDK5R1; PLEK2; PROCR; TUBB6; TUBB3; SPRR2E; SPRR2D; SPRR2G; SPRR2F; TUBB2A; KIF3C; SPRR2B; IVL; KRT17; KRT16; KLHL41; KRT14; MYBPC2; MYBPC1; RNF128…	2.72e-09
GO:0030154 cell differentiation	3153	185 (5.9%)	MDFI; TGM1; DHCR7; KLK8; CASP14; APCDD1; CAV2; CAV1; LHX1; CERS3; PRNP; FSTL3; APBB2; INHBA; INHBB; FADD; MYC; IL36B; SLITRK6; MICALCL; EXT1; ALOXE3; CREB5; MURC; MFSD2A; PAPPA; HOMER1; FLRT3; MEG3; HMGCR; ABLIM2; SNAI2; CTSV; AKAP6; CSPG4; CCND1; ROBO4; CSF2; SFN; TCHH; RRAS2; PID1; MYO5A; CPS1; SCN3B; CPT1A; ACTA1; SPON2; ENAH; ITGA3; HIF1A; EDNRA; LAMB3; TNFRSF12A; SERPINE2; LCE1F; SOX15; CYP2…	8.26e-09
GO:0003012 muscle system process	314	39 (12.4%)	ACTA1; ATP2A1; NOS1; ACTC1; DES; CRYAB; TNNT1; MYL1; EDNRA; IL1B; CAV1; MYH2; TNNT3; CASQ2; TNNI2; TNNI1; HOMER1; SCN4B; ATP1A2; KCNJ12; GJA1; NEB; VIPR1; CHRM3; HTR7; SMTN; TCAP; ACTN2; AKAP6; BDKRB2; MYL12B; TPCN2; MB; PROK2; SLN; KLHL41; MYBPC2; MYBPC1; SCN3B	8.26e-09
GO:0048869 cellular developmental process	3345	189 (5.7%)	MDFI; TGM1; DHCR7; KLK8; CASP14; APCDD1; CAV2; CAV1; LHX1; CERS3; PALMD; PRNP; FSTL3; APBB2; INHBA; INHBB; FADD; MYC; IL36B; SLITRK6; MICALCL; EXT1; ALOXE3; CREB5; MURC; MFSD2A; PAPPA; HOMER1; FLRT3; MEG3; HMGCR; ABLIM2; SNAI2; CTSV; AKAP6; CSPG4; CCND1; ROBO4; CSF2; SFN; TCHH; PID1; MYO5A; FBLIM1; CPS1; SCN3B; CPT1A; ACTA1; SPON2; ENAH; ITGA3; HIF1A; EDNRA; LAMB3; TNFRSF12A; SERPINE2; LCE1F; SOX…	4.33e-08
GO:0042330 taxis	647	56 (8.7%)	EFNB2; EFNB3; CDH13; EFNB1; VEGFC; RALBP1; EPHB3; LTB4R2; ENAH; EGFR; SAA1; TENM2; BMPR1B; EDNRA; IL1B; S100A12; SERPINE1; LHX1; DEFB4A; PRNP; APBB2; NCAM1; KLF7; CXCR2; CXCR1; FOSL1; CDK5R1; S100A7; SPON2; EXT1; FPR1; FPR2; EFNA3; TUBB3; PLAU; COL5A3; FLRT3; PIK3C2G; COL4A1; ABLIM2; RPS6KA4; CXCL14; ETV4; CXCL1; SEMA3C; F3; CXCL5; MYL12B; PROK2; FEZ1; CXCL8; PLXNA4; MEG3; F2RL1; SCN3B; MYO10	9.18e-08
GO:0031674 I band	116	21 (18.1%)	TCAP; ACTN2; ACTN1; MURC; SYNPO2L; ATP2A1; NEB; CASQ2; ACTC1; DES; CRYAB; FHL2; LDB3; JUP; HOMER1; AHNAK2; IGFN1; FLNC; S100A1; SCN3B; MYL12B	1.1e-07
GO:0030048 actin filament-based movement	73	17 (23.3%)	MYH2; ACTN2; TNNT3; ACTA1; TNNI1; ACTC1; DES; NEB; MYO1B; TNNT1; TCAP; TNNI2; ATP1A2; MYBPC1; MYL1; MYO5A; MYBPC2	1.53e-07
GO:0030018 Z disc	101	19 (18.8%)	TCAP; ACTN2; ACTN1; MURC; SYNPO2L; MYL12B; CASQ2; NEB; DES; CRYAB; FHL2; LDB3; JUP; HOMER1; AHNAK2; IGFN1; FLNC; S100A1; SCN3B	2.22e-07
GO:0048870 cell motility	1077	78 (7.3%)	EFNB2; CDH13; EFNB1; MMP10; PTK7; EPHB3; ITGA3; EGFR; ITGA6; FAM110C; PRSS3; TBX1; IL24; APCDD1; PITX2; EDNRA; IL1B; S100A12; TNFRSF12A; SERPINE1; SERPINE2; CAV1; LHX1; PVR; SLC7A8; TFAP2A; SLC16A1; JUP; APBB2; CXCL14; CXCR2; CXCR1; CDK5R1; FADD; NRG1; MSX2; JAG1; AJUBA; SAA1; S100A2; CXCL1; LAMA3; SLC7A5; ITGB4; EPHB4; KANK1; PLAU; DNAH17; PPARD; FERMT1; HIF1A; VEGFC; NDEL1; SNAI2; SLC7A11; S100…	2.34e-07
GO:0016477 cell migration	996	75 (7.5%)	EFNB2; CDH13; EFNB1; MMP10; PTK7; EPHB3; ITGA3; EGFR; ITGA6; FAM110C; PRSS3; TBX1; IL24; APCDD1; PITX2; EDNRA; IL1B; S100A12; TNFRSF12A; SERPINE1; SERPINE2; CAV1; LHX1; PVR; SLC7A8; TFAP2A; SLC16A1; JUP; APBB2; CXCL14; CXCR2; CXCR1; CDK5R1; FADD; NRG1; MSX2; JAG1; AJUBA; SAA1; S100A2; CXCL1; LAMA3; SLC7A5; SHC1; EPHB4; KANK1; PLAU; PPARD; FERMT1; HIF1A; VEGFC; NDEL1; SNAI2; SLC7A11; S100A7; FSCN1…	3.03e-07
GO:0009605 response to external stimulus	1964	120 (6.1%)	LTB4R2; NQO1; POLR3G; IL24; KLK8; S100A12; CAV1; LHX1; CNGB1; PRNP; APBB2; PTGER3; INHBB; FADD; CDK5R1; SLITRK6; TCAP; LIPG; FPR1; FPR2; FLRT3; PIK3C2G; HMGCR; ABLIM2; SNAI2; AKR1B10; CXCL14; CTSV; CXCL1; CXCL5; CCND1; CXCL8; MASP1; CSF2; MEFV; STC1; CPS1; SCN3B; ACTA1; ENAH; ITGA6; EDNRA; SERPINE1; SERPINE2; NT5E; SOX15; JUP; OSM; ATG9B; EPHB3; TUBB3; PPARD; HIST1H2BG; VEGFC; HIST1H2BC; F12; BNI…	4.29e-07
GO:0031226 intrinsic component of plasma membrane	1338	91 (6.8%)	SLC6A2; LTB4R2; TPBG; APCDD1; CAV2; CAV1; SLC39A14; CNGB1; PTGER3; PERP; SCN4B; FCAR; NRG1; FLRT3; BDKRB2; SLC15A1; GPR1; PRRG1; CSPG4; OLFM2; HCN2; ULBP3; SCN3B; MMP16; MMP17; EPGN; SLC7A8; ITGA3; LRP12; ITGA6; SLC7A1; EDNRA; EREG; MFSD2A; OSM; CEACAM4; PROCR; EPHB3; EPHB4; MME; SLC39A2; SLC39A6; GJA1; CDHR1; SLC22A4; SLC22A3; EFNB2; EFNB3; EFNB1; TENM2; CLCA2; SLC6A11; HAS2; HAS3; EFNA3; XG; CO…	4.44e-07
GO:0005887 integral component of plasma membrane	1286	88 (6.9%)	SLC6A2; LTB4R2; TPBG; APCDD1; CAV2; CAV1; SLC39A14; CNGB1; PTGER3; PERP; SCN4B; FCAR; NRG1; FLRT3; FLRT2; SLC15A1; GPR1; PRRG1; CSPG4; OLFM2; HCN2; SCN3B; MMP16; MMP17; EPGN; SLC7A8; ITGA3; LRP12; ITGA6; SLC7A1; EDNRA; EREG; MFSD2A; OSM; CEACAM4; PROCR; EPHB3; EPHB4; MME; SLC39A2; SLC39A6; GJA1; CDHR1; SLC22A4; SLC22A3; EFNB2; EFNB3; EFNB1; TENM2; CLCA2; SLC6A11; HAS2; HAS3; EFNA3; XG; COL17A1; B…	4.72e-07
GO:0044763 single-organism cellular process	11644	501 (4.3%)	LTB4R2; SCG5; PCSK1; BPIFB1; LHX1; PRNP; SLC5A10; APBB2; PTGER3; SPTLC3; SCN4B; SLITRK6; GPR153; ALOXE3; PPP2R2C; PAPPA; F3; PIK3C2G; ABLIM2; CXCL14; MYL12B; AKAP6; RAB11FIP5; CCND1; HCN2; KLC3; MMP16; ACTA1; MMP10; ATP2A1; MMP13; ITGA3; ANO1; ITGA6; EDNRA; SPTSSA; SERPINE1; SERPINE2; TNNT1; TNNT3; SOX15; AGPAT4; FURIN; PLEK2; GUCY2C; THSD4; THSD1; COL4A6; PPARD; COL4A1; SLC39A2; SLC39A6; BNIP3; …	4.93e-07
GO:0009611 response to wounding	1204	85 (7.1%)	IL36B; ATP2A1; PTK7; NOS1; ITGA3; EGFR; SAA2; HIF1A; MSX2; RAPGEF4; KLK8; BMPR1B; FABP5; EHD2; IL24; EDNRA; IL1B; S100A12; TNFRSF12A; SERPINE1; SERPINE2; GNAI1; MYH2; RPS6KA4; AFAP1L2; SLC16A1; PTX3; NT5E; SOX15; SLC7A8; PTGER3; CXCR2; CXCR1; AHNAK2; OSM; NDEL1; ANXA8; NRG1; CDH3; CAV1; AJUBA; SAA1; PROCR; CXCL1; SLC7A5; ITGB4; GJA1; DOCK6; FPR2; KANK1; PROK2; PLAU; PPARD; F3; ITGA6; HMGCR; IL1RA…	5.21e-07
GO:0006935 chemotaxis	647	56 (8.7%)	EFNB2; EFNB3; CDH13; EFNB1; VEGFC; RALBP1; EPHB3; LTB4R2; ENAH; EGFR; SAA1; TENM2; BMPR1B; EDNRA; IL1B; S100A12; SERPINE1; LHX1; DEFB4A; PRNP; APBB2; NCAM1; KLF7; CXCR2; CXCR1; FOSL1; CDK5R1; S100A7; SPON2; EXT1; FPR1; FPR2; EFNA3; TUBB3; PLAU; COL5A3; FLRT3; PIK3C2G; COL4A1; ABLIM2; RPS6KA4; CXCL14; ETV4; CXCL1; SEMA3C; F3; CXCL5; MYL12B; PROK2; FEZ1; CXCL8; PLXNA4; MEG3; F2RL1; SCN3B; MYO10	5.56e-07
GO:0005615 extracellular space	1234	84 (6.9%)	CRLF1; CDH13; ACTA1; MMP10; VEGFC; MMP13; KLK12; ACTC1; PCSK1; EGFR; SAA2; KLK14; MASP1; LAMC2; KRT1; PRG4; CHI3L2; KLK8; IL1B; DKK3; KRT9; SERPINE2; FURIN; TGFA; PVR; KLK5; LYPD3; LGALS7B; WISP3; PTX3; KRT34; PTHLH; HIST1H2BC; SERPINE1; INHBA; WFDC1; OSM; ENDOU; FGFBP1; CXCL8; NRG1; IL36B; FSTL3; KLK11; IL36RN; QSOX1; CRISP3; LIPG; KRT10; SEMA3C; PLAU; PAPPA; DMKN; SELE; IGFBP6; SAA1; TNC; TGFBI…	7.52e-07
GO:0065008 regulation of biological quality	2989	165 (5.5%)	STX1A; SCG5; PCSK1; RAPGEF4; S100A12; FURIN; SLC39A14; PALMD; CNGB1; DSC2; PTGER3; INHBA; INHBB; FADD; CDK5R1; MYC; SCN4B; PYGL; PLK2; SHC1; LIPG; ALOXE3; HTR7; BDKRB2; MEG3; HMGCR; KLK8; AKAP6; RAB11FIP5; CCND1; LIMA1; HCN2; RCOR1; TFPI2; SFN; PID1; STC1; MYO5A; CPS1; SCN3B; ATP2A1; SLC7A8; ITGA3; DOCK6; KCND3; HIF1A; EDNRA; TNFRSF12A; SERPINE1; SERPINE2; PLIN5; ITGA6; CYP26B1; TMEM79; JUP; OSM;…	7.57e-07
GO:0051674 localization of cell	738	58 (7.9%)	EFNB2; CDH13; EFNB1; PTK7; EPHB3; ITGA3; EGFR; ITGA6; PRSS3; TBX1; PITX2; APCDD1; IL1B; S100A12; TNFRSF12A; CAV1; LHX1; PVR; SLC7A8; CXCR1; APBB2; CXCR2; JUP; CDK5R1; NRG1; MSX2; AJUBA; SAA1; S100A2; CXCL1; SLC7A5; ITGB4; EPHB4; PLAU; DNAH17; PPARD; FERMT1; HIF1A; VEGFC; NDEL1; SNAI2; CXCL14; FSCN1; DNER; BDKRB1; SEMA3C; CXCL5; CSPG4; SLC3A2; CXCL8; TNFAIP1; SLC7A11; SLC16A1; ARC; SELE; F2RL1; SH…	7.57e-07
GO:0043616 keratinocyte proliferation	31	11 (35.5%)	EFNB2; CDH13; TWIST2; SFN; KLK8; PPARD; FERMT1; FST; EREG; SNAI2; CDH3	7.89e-07
GO:0009653 anatomical structure morphogenesis	2254	131 (5.8%)	MDFI; TGM1; KLK14; KLK8; CAV1; LHX1; PRNP; APBB2; INHBA; PERP; MYC; IRX2; SLITRK6; NGEF; SHC1; EXT1; LDB3; FLRT3; MEG3; ABLIM2; SNAI2; SERPINB5; TUFT1; CSPG4; CXCL8; ROBO4; SPON2; PID1; MYO5A; SCN3B; ACTA1; EPGN; MMP13; ENAH; HIF1A; EDNRA; TNFRSF12A; SERPINE1; SERPINE2; TGFA; CYP26B1; PALMD; JUP; CDK5R1; CDC42EP2; DLX1; DLX3; EPHB3; EPHB4; TUBB3; HOXC13; COL4A1; LAMC3; BNIP3; GJA1; RPS6KA4; ETV4;…	1.18e-06
GO:0070161 anchoring junction	226	27 (11.9%)	TGM1; CDSN; DSC2; ENAH; DES; ITGA6; PKP3; PKP1; FBLIM1; PPFIA1; TLN2; AJAP1; DSC1; FHL2; JUP; PERP; CDH3; DSG1; AJUBA; TNS4; GJA1; AIF1L; FERMT1; S100A7; ACTN2; ACTN1; LIMA1	1.36e-06
GO:0043062 extracellular structure organization	368	37 (10.1%)	MMP16; MMP10; COL4A1; MMP13; ITGA3; ITGA6; LAMB3; SERPINE1; FURIN; TLL1; TFAP2A; COL27A1; APBB2; NCAM1; NID1; HAS2; HAS3; LAMA3; ITGB4; LTBP1; THSD4; FBN2; COL4A6; TNC; KLK7; LAMC2; LAMC3; SERPINB5; CTSV; COL17A1; ACTN1; COL5A3; COL13A1; TGFBI; MMP3; PXDN; MMP1	2.32e-06
GO:0008092 cytoskeletal protein binding	746	60 (8.0%)	STX1A; SLC6A2; ANXA8; ACTA1; MYO1H; ACTC1; ENAH; DES; NEB; MYO1B; MAP2; HSPB7; FBLIM1; TLN2; CORO6; MYH2; TNNT3; KIF13A; DYNC1I1; BAIAP2L2; PRNP; FAM110C; MYOZ1; KIRREL; TPPP3; TNNI2; TNNI1; HOMER2; AJUBA; EGFR; TNNT1; PLS3; CRYAB; ABLIM2; AIF1L; EPB41L4B; LDB3; SMTN; NDEL1; SYNPO2L; KIF3C; FSCN1; TCAP; ACTN2; ACTN1; KLC3; RAB11FIP5; DAAM1; FEZ1; LIMA1; SPIRE1; SSFA2; NEFM; MEFV; MYBPC2; MYBPC1; …	2.46e-06
GO:0042221 response to chemical	3679	191 (5.2%)	SLC6A2; GSTA4; NQO1; IL24; S100A12; CAV2; SQLE; CAV1; LHX1; PRNP; FSTL3; APBB2; PTGER3; INHBA; INHBB; CYP39A1; FGFBP1; FADD; SLC47A2; MYC; IL36RN; NGEF; SHC1; EXT1; FPR1; FPR2; PAPPA; HOMER1; FLRT3; PIK3C2G; HMGCR; ABLIM2; SNAI2; MSX2; CTSV; CXCL1; AKAP6; HOMER2; CXCL5; IL31RA; CCND1; CXCL8; HCN2; CSF2; PID1; STC1; MYO5A; CPS1; SCN3B; CPT1A; ACTA1; SLC7A8; SPON2; ENAH; ITGA3; WFDC1; HIF1A; EDNRA;…	3.01e-06
GO:0030198 extracellular matrix organization	367	37 (10.1%)	MMP16; MMP10; COL4A1; MMP13; ITGA3; ITGA6; LAMB3; SERPINE1; FURIN; TLL1; TFAP2A; COL27A1; APBB2; NCAM1; NID1; HAS2; HAS3; LAMA3; ITGB4; LTBP1; THSD4; FBN2; COL4A6; TNC; KLK7; LAMC2; LAMC3; SERPINB5; CTSV; COL17A1; ACTN1; COL5A3; COL13A1; TGFBI; MMP3; PXDN; MMP1	4.4e-06
GO:0042060 wound healing	672	54 (8.0%)	ATP2A1; PTK7; ITGA3; DOCK6; ITGA6; SLC7A11; RAPGEF4; KRT1; EHD2; IL24; AJUBA; TNFRSF12A; SERPINE1; SERPINE2; GNAI1; MYH2; SLC7A8; SOX15; NRG1; MSX2; CAV1; HMGCR; SAA1; PROCR; NOS1; SLC7A5; SHC1; TGFA; ANXA8; CDH3; PLAU; PPARD; HIF1A; TNC; AHNAK2; F12; TUBA4A; KIF3C; ACTN2; ACTN1; F3; BNC1; VEGFC; SLC3A2; SELE; RCOR1; TFPI2; SLC16A1; EREG; KANK1; F2RL3; F2RL2; F2RL1; MMP1	8.9e-06
GO:0022617 extracellular matrix disassembly	124	19 (15.3%)	TLL1; MMP16; LAMA3; MMP10; COL5A3; MMP13; COL17A1; FBN2; COL4A6; NID1; COL13A1; COL4A1; KLK7; LAMC2; LAMB3; FURIN; MMP3; CTSV; MMP1	1.28e-05
GO:0005578 proteinaceous extracellular matrix	336	32 (9.6%)	MMP16; MMP17; MMP10; TNC; MMP13; ITGA6; PTPRZ1; ADAMTS15; LAMB3; COL27A1; NID1; LAD1; CRISP3; SPON2; LAMA3; ITGB4; LTBP1; THSD4; FBN2; COL4A6; FLRT3; FLRT2; COL4A1; LAMC2; LAMC3; COL17A1; COL5A3; TFPI2; TGFBI; MMP3; PXDN; MMP1	1.3e-05
GO:0005911 cell-cell junction	308	30 (9.7%)	TGM1; CDSN; PTK7; TLN2; DES; ITGA6; TENM2; PKP3; PKP1; GJB6; CLDN17; BAIAP2L2; GJB3; GJB2; DSC2; DSC1; JUP; PERP; KIRREL; CDH3; SCN4B; AJUBA; AKAP6; CALB2; COL17A1; GJA1; ACTN1; DSG1; CCND1; COL13A1	1.73e-05
GO:0005200 structural constituent of cytoskeleton	96	16 (16.7%)	ACTA1; TUBB6; NEFM; EPB41L4B; DES; TLN2; TUBB3; KRT17; KRT16; KRT14; KRT6B; KRT6A; TUBA4A; KRT9; TUBB2A; TUBA1C	2.93e-05
GO:0030057 desmosome	24	8 (33.3%)	CDSN; DSC2; DSC1; JUP; PERP; PKP3; PKP1; DSG1	3.09e-05
GO:0051239 regulation of multicellular organismal process	2073	118 (5.7%)	POLR3G; KLK8; FURIN; LHX1; DSC2; FSTL3; PTGER3; INHBA; INHBB; FADD; MYC; SCN4B; TRPV3; IL36RN; NGEF; LIPG; BDKRB2; ITGA3; HMGCR; SNAI2; SERPINB7; AKAP6; CCND1; RCOR1; CSF2; SFN; MEFV; PROCR; CPS1; SCN3B; ATP2A1; AFAP1L2; KCNJ12; DES; HIF1A; PRG4; EDNRA; TNFRSF12A; SERPINE1; SERPINE2; TNNT1; TNNT3; SOX15; CYP26B1; TMEM79; JUP; CDK5R1; CAV1; DLX1; ATP1A2; EPHB3; CHRM3; PPARD; VEGFC; F12; GJA1; RPS6…	7.61e-05
GO:0034329 cell junction assembly	195	23 (11.8%)	CDH13; CLDN17; ITGA6; LAMC2; PKP3; FBLIM1; LAMB3; PVR; GJB2; TLN2; JUP; CDH3; DSG1; AJUBA; LAMA3; ITGB4; GJA1; SNAI2; COL17A1; ACTN2; ACTN1; KRT14; FLNC	7.86e-05
GO:0030029 actin filament-based process	536	43 (8.0%)	KIRREL; ACTA1; EHD2; PTK7; LIMA1; ACTC1; ENAH; DES; NEB; MYO1B; MYL1; CORO6; MYH2; TNNT3; PPFIA1; BAIAP2L2; TNNI2; TNNI1; CDK5R1; PLEK2; MYBPC2; TNNT1; SHC1; CDC42EP2; EPB41L4B; LDB3; ABLIM2; MYO5A; FSCN1; CXCL1; ACTN2; ACTN1; DAAM1; SELE; TNFAIP1; TCAP; KLHL41; ATP1A2; MYBPC1; KANK1; F2RL1; MYOZ1; SPIRE1	8.43e-05
GO:0034330 cell junction organization	219	24 (11.0%)	CDH13; CLDN17; ITGA6; LAMC2; PKP3; FBLIM1; LAMB3; PVR; GJB2; TLN2; JUP; PERP; CDH3; DSG1; AJUBA; LAMA3; ITGB4; GJA1; SNAI2; COL17A1; ACTN2; ACTN1; KRT14; FLNC	8.75e-05
GO:0050673 epithelial cell proliferation	290	28 (9.7%)	EFNB2; CDH13; EPGN; EGFR; HIF1A; KLK8; TBX1; FST; EDNRA; CAV2; CAV1; TGFA; TWIST2; CDH3; PPARD; WFDC1; VEGFC; SNAI2; SERPINB5; MYC; F3; BNC1; ETV4; CCND1; SFN; FERMT1; EREG; CDK6	0.000139
GO:0050878 regulation of body fluid levels	664	49 (7.4%)	ATP2A1; SLC7A8; ITGA3; DOCK6; HIF1A; SLC7A11; RAPGEF4; KRT1; EHD2; SERPINE1; SERPINE2; GNAI1; SLC22A4; SLC16A1; PTGER3; TMEM79; CAV1; ALOX12B; SAA1; PROCR; NOS1; SLC7A5; SHC1; GJA1; ALOXE3; ANXA8; CHRM3; ABCA12; PLAU; ITGA6; VEGFC; F12; TUBA4A; KIF3C; ACTN2; ACTN1; F3; CCND1; SELE; RCOR1; TFPI2; SFN; SLC3A2; HAS2; FLG2; F2RL3; F2RL2; F2RL1; MMP1	0.000139
GO:0045103 intermediate filament-based process	36	9 (25.0%)	KRT17; NEFM; KRT3; KRT16; KRT14; KRT6C; PKP1; NDEL1; KRT9	0.000139
GO:0031143 pseudopodium	15	6 (40.0%)	ACTN2; ACTN1; LDB3; KLHL41; F2RL1; MYOZ1	0.000166
GO:0045104 intermediate filament cytoskeleton organization	35	9 (25.7%)	KRT17; NEFM; KRT3; KRT16; KRT14; KRT6C; PKP1; NDEL1; KRT9	0.000244
GO:0030055 cell-substrate junction	146	17 (11.6%)	ACTN2; ACTN1; ITGB4; PPFIA1; LIMA1; ENAH; TLN2; AIF1L; ITGA6; FHL2; JUP; FERMT1; FBLIM1; S100A7; COL17A1; AJUBA; TNS4	0.000273
GO:0005604 basement membrane	93	13 (14.1%)	COL4A1; LAMA3; ITGB4; ITGA6; COL4A6; NID1; LAD1; TNC; LAMC3; LAMC2; TGFBI; LAMB3; COL17A1	0.000273
GO:0098602 single organism cell adhesion	342	29 (8.5%)	CDSN; KIRREL; EGFR; ITGA6; TENM2; BMPR1B; PKP3; PKP1; FBLIM1; IL1B; NCAM1; SERPINE2; PVR; DSC2; FSTL3; JUP; PERP; CDK5R1; CDH3; DSG1; HAS2; EPHB3; SHC1; SNAI2; SELE; SLC7A11; COL13A1; KANK1; MYO10	0.000281
GO:0042995 cell projection	1415	82 (5.8%)	STX1A; SLC6A2; CDH13; CTTN; AFAP1L1; EPHB3; KIRREL; ENAH; ITGA3; MYO1B; HIF1A; MAP2; TENM2; DNAH17; ACOT7; CLTB; KLHL41; AJUBA; TNFRSF12A; SLC39A6; CAV1; LPHN1; SLC39A14; TTLL11; CNGB1; TLN2; FSTL3; APBB2; SHANK2; ENKUR; PALMD; STON2; FOSL1; FSCN1; FADD; NRG1; CDK5R1; SLC6A11; HOMER2; S100A1; PLEK2; SLC6A14; NOS1; KCND3; PLK2; NGEF; PLA2G4F; CHRM3; AIF1L; SPRY4; HOMER1; FERMT1; IGHMBP2; ITGA6; ND…	0.0003
GO:0051240 positive regulation of multicellular organismal process	601	45 (7.5%)	ATP2A1; AFAP1L2; EGFR; HIF1A; POLR3G; BMPR1B; FST; EDNRA; IL1B; SERPINE1; CAV1; LHX1; TFAP2A; INHBB; PTGER3; INHBA; JUP; FADD; NRG1; MSX2; IL36B; ALOX12B; NOS1; LIPG; FBN2; CHRM3; PPARD; SAA1; F12; MYC; SERPINB7; GJA1; AKAP6; F3; PROK2; HMGA2; CA2; CD276; CSF2; DKK1; KRT17; EREG; F2RL1; CPS1; SCN3B	0.000472
GO:0042127 regulation of cell proliferation	1330	81 (6.1%)	EFNB2; CDH13; EFNB1; EPGN; TNC; CRLF1; VIPR1; EGFR; HIF1A; DHCR7; PNP; SOX15; TBX1; IL24; PITX2; EDNRA; IL1B; GJB6; CAV2; ODC1; AKR1C2; CAV1; TGFA; LHX1; KLF10; INHBA; TFAP2A; TWIST2; PRNP; PTHLH; SERPINE1; CXCR2; JUP; OSM; MYC; FGFBP1; KRT6A; NRG1; FOSL1; CDH3; JAG1; HAS2; GUCY2C; SHC1; IL31RA; FADD; CTNNBIP1; HMGA2; SERPINE2; PPARD; WFDC1; IGFBP6; PLAU; HMGCR; SNAI2; CXCL5; PTPRZ1; SERPINB5; MS…	0.000477
GO:0005912 adherens junction	207	21 (10.1%)	ACTN2; ACTN1; PPFIA1; GJA1; TLN2; ENAH; DES; DSC2; AIF1L; ITGA6; FHL2; JUP; FERMT1; TGM1; AJAP1; LIMA1; FBLIM1; CDH3; AJUBA; S100A7; TNS4	0.000499
GO:0044430 cytoskeletal part	1390	81 (5.8%)	STX1A; KRT75; RAB11FIP5; ACTA1; AFAP1L1; MYO1H; ACTC1; USP2; DES; CRYAB; MYO1B; FAM110C; KRT3; KRT1; IFFO2; CASP14; PKP1; MYL1; FBLIM1; KRT9; AJUBA; GNAI1; MYH2; TNNT3; NEFM; KIF13A; DYNC1I1; EML1; TPPP3; FERMT1; SHANK2; DNAH17; GSDMC; JUP; ARC; KRT6B; KRT6C; KRT6A; HOMER1; TNNI2; MYC; HOMER2; CCT6A; ENAH; PROCR; FBXO45; TNNT1; PLK2; TUBB6; CDK5R1; TNNI1; TUBB3; KRT34; MAP7D3; MAP2; TFAP2A; TUBA1…	0.000499
GO:0005882 intermediate filament	196	20 (10.3%)	KRT75; KRT17; IFFO2; NEFM; DES; KRT34; KRT1; SHANK2; KRT3; KRT16; JUP; KRT14; KRT6B; KRT6C; PKP1; KRT6A; CASP14; KRT9; MYO5A; KRT10	0.000499
GO:0016337 single organismal cell-cell adhesion	303	28 (9.2%)	CDSN; KIRREL; EGFR; ITGA6; TENM2; BMPR1B; PKP3; PKP1; FBLIM1; IL1B; NCAM1; SERPINE2; PVR; DSC2; FSTL3; JUP; PERP; CDK5R1; CDH3; DSG1; HAS2; EPHB3; SHC1; SNAI2; SELE; SLC7A11; COL13A1; MYO10	0.000541
GO:0003013 circulatory system process	391	33 (8.5%)	VEGFC; NOS1; RCAN1; ACTC1; DES; EGFR; HSPB7; MYL1; EDNRA; CAV1; CASQ2; KCNK6; DSC2; CXCR2; JUP; SCN4B; S100A1; KCNJ12; PLCB3; CHRM3; HTR7; PPARD; HMGCR; BDKRB1; GJA1; BDKRB2; TCAP; ATP1A2; CTNNBIP1; MME; F2RL1; CPS1; SCN3B	0.000541
GO:0005913 cell-cell adherens junction	47	9 (19.1%)	GJA1; ACTN1; TGM1; TLN2; DES; DSC2; ITGA6; JUP; CDH3	0.00055
GO:0051270 regulation of cellular component movement	577	43 (7.5%)	CDH13; MMP10; ITGA3; EGFR; HIF1A; ROBO4; IL24; PITX2; EDNRA; SERPINE1; SERPINE2; TFAP2A; SCN4B; DSC2; FAM110C; CXCR2; JUP; FADD; S100A7; JAG1; AJUBA; HAS2; LAMA3; KANK1; PLAU; PPARD; VEGFC; SNAI2; BDKRB1; GJA1; ACTN1; F3; CXCL8; IRS1; PLXNA4; KRT16; RRAS2; ATP1A2; CDK6; SELE; F2RL1; MMP3; SCN3B	0.000651
GO:0043005 neuron projection	713	48 (6.7%)	STX1A; SLC6A2; CDH13; CTTN; EPHB3; KIRREL; ITGA3; DNER; MAP2; TENM2; NCAM1; LPHN1; NEFM; FSTL3; APBB2; PALMD; FOSL1; FADD; NRG1; CDK5R1; HOMER2; S100A1; STON2; NOS1; KCND3; PLK2; NGEF; CHRM3; HOMER1; IGHMBP2; NDEL1; ACOT7; SHANK2; CTSV; BNIP3; BDKRB1; ACTN2; ACTN1; FEZ1; CA2; LYNX1; CNGB1; ARC; ATP1A2; MME; MYO5A; KLC3; MYO10	0.000658
GO:0008283 cell proliferation	1746	95 (5.5%)	CRLF1; DHCR7; POLR3G; IL24; CAV2; FURIN; PRNP; INHBA; FGFBP1; FADD; OSM; MYC; SHC1; IL31RA; MEG3; HMGCR; SNAI2; SERPINB5; SERPINB7; CXCL1; CXCL5; CSPG4; KLK8; CXCL8; CSF2; SFN; CCND1; PID1; EPGN; HIF1A; PRG4; EDNRA; SERPINE1; SERPINE2; TGFA; SOX15; JUP; CDK5R1; CAV1; GUCY2C; PPARD; IGFBP6; VEGFC; WFDC1; GJA1; ETV4; PROK2; AZGP1; CD276; KRT16; KLHL41; EFNB2; EFNB1; TBX1; FST; IL1B; AKR1C2; FOSL1; …	0.000797
GO:0044291 cell-cell contact zone	51	9 (17.6%)	GJA1; ACTN1; TLN2; BAIAP2L2; DES; DSC2; AKAP6; JUP; SCN4B	0.000908
GO:0042476 odontogenesis	114	15 (13.2%)	PERP; TFAP2A; CA2; ITGA6; TUFT1; INHBA; TBX1; FST; MYO5A; TNC; PITX2; EDNRA; MSX2; DLX1; DLX3	0.000913
GO:0044057 regulation of system process	367	31 (8.4%)	ATP2A1; NOS1; DES; EGFR; HSPB7; IL1B; CAV1; TNNT1; TNNT3; CASQ2; DSC2; INHBB; INHBA; JUP; TNNI1; SCN4B; S100A1; KCNJ12; CHRM3; SLN; HMGCR; KLK8; GJA1; AKAP6; BDKRB2; PROK2; PPARD; ATP1A2; F2RL1; CPS1; SCN3B	0.000913
GO:0042303 molting cycle	106	14 (13.3%)	KRT16; EGFR; PPARD; DKK1; KRT17; INHBA; HOXC13; KRT14; FST; MYO5A; APCDD1; CDH3; MSX2; TRPV3	0.000932
GO:0005861 troponin complex	8	4 (50.0%)	TNNT1; TNNT3; TNNI2; TNNI1	0.000988
GO:0032879 regulation of localization	1787	99 (5.5%)	STX1A; SCG5; PCSK1; RAPGEF4; IL24; PLIN5; CAV1; DSC2; INHBA; FAM110C; FADD; CDK5R1; CDH3; SCN4B; TRPV3; LIPG; HOMER1; HMGCR; SNAI2; AKAP6; RAB11FIP5; CXCL8; HCN2; ROBO4; SFN; RRAS2; IL11; PID1; MYO5A; SCN3B; MMP10; KCNJ12; ITGA3; HIF1A; EDNRA; SERPINE1; SERPINE2; JUP; OSM; PPARD; VEGFC; GJA1; ABCA12; KRT16; STON2; MDFI; EHD2; IL1B; NCAM1; PTX3; NEDD4; INHBB; FHL1; S100A7; S100A1; HAS2; LAMA3; EGF…	0.00107
GO:0003779 actin binding	383	33 (8.6%)	ANXA8; MYO1H; ENAH; NEB; MYO1B; CORO6; MYH2; TNNT3; TLN2; TNNI2; TNNI1; HOMER2; AJUBA; TNS4; PLS3; EGFR; AIF1L; SMTN; ABLIM2; SYNPO2L; FSCN1; ACTN2; ACTN1; DAAM1; LIMA1; SPIRE1; SSFA2; MEFV; MYBPC2; MYBPC1; MYO5A; FLNC; MYO10	0.00125
GO:0042633 hair cycle	106	14 (13.3%)	KRT16; EGFR; PPARD; DKK1; KRT17; INHBA; HOXC13; KRT14; FST; MYO5A; APCDD1; CDH3; MSX2; TRPV3	0.00138
GO:0097458 neuron part	879	54 (6.2%)	STX1A; SLC6A2; CDH13; CTTN; EPHB3; KIRREL; EEF1A2; ITGA3; DNER; NQO1; MAP2; TENM2; DPF1; NCAM1; LPHN1; CNGB1; FSTL3; APBB2; PALMD; FOSL1; FADD; NRG1; CDK5R1; HOMER2; S100A1; STON2; FBXO45; NOS1; KCND3; PLK2; NGEF; CHRM3; HOMER1; IGHMBP2; NDEL1; ACOT7; SHANK2; CTSV; BNIP3; BDKRB1; ACTN2; ACTN1; FEZ1; CA2; LYNX1; NEFM; ARC; ATP1A2; RDH12; CDHR1; MME; MYO5A; KLC3; MYO10	0.00142
GO:0043230 extracellular organelle	2485	125 (5.1%)	TGM1; KLK12; KRT34; KLK14; NQO1; BPIFB1; CASP14; PKP1; FURIN; PRNP; JUP; DSC1; TPPP3; FSCN1; CD276; CREB5; PCDHGC3; PCDHGC5; SLC5A10; ACOT7; SERPINB5; CTSV; CSPG4; ROBO4; SFN; CNFN; RRAS2; PRSS23; ACTA1; CYB5R1; BBOX1; ITGA3; ANO1; SAA1; SPRR1B; ENDOD1; MGAM; NT5E; NID1; S100A16; PROCR; EPHB4; TUBB6; THSD4; LGALS7B; EPN3; HIST1H2BG; IGFBP6; HIST1H2BC; F12; TUBB2A; GJA1; SLC3A2; SLURP1; SBSN; LYNX…	0.00142
GO:0031982 vesicle	3252	157 (4.8%)	TGM1; KLK12; SCG5; PCSK1; KRT34; KLK14; NQO1; BPIFB1; CASP14; PKP1; RAB38; CAV2; FURIN; PRNP; JUP; DSC1; TPPP3; FSCN1; CD276; AKR1B10; ENTPD7; CREB5; PCDHGC3; PCDHGC5; KLK7; ACOT7; SERPINB5; CTSV; SYT8; CSPG4; ROBO4; SFN; CNFN; RRAS2; PRSS23; MYO5A; SLC5A10; ACTA1; CYB5R1; BBOX1; ITGA3; ANO1; SAA1; CLTB; KRT75; SPRR1B; KRT9; SERPINE2; TGFA; ENDOD1; MGAM; NT5E; NID1; ATG9B; CAV1; PROCR; EPHB4; TUB…	0.00142
GO:0007267 cell-cell signaling	1040	64 (6.2%)	EFNB2; EFNB3; EFNB1; NOS1; HOMER1; PCSK1; EGFR; NQO1; RAPGEF4; PLK2; NPTX2; SMPD3; IL1B; CAV2; SERPINE2; GNAI1; LHX1; LPHN1; KLF10; CASQ2; TFAP2A; WISP3; KCNK6; GJB2; NEDD4; PTHLH; SHANK2; INHBA; JUP; STON2; FGFBP1; VIPR1; NRG1; SLC6A11; EREG; KCNJ12; KCND3; PLCB3; SLC6A2; KCNJ15; GJA1; HMGA2; EPHB3; EFNA3; KCNK7; HTR7; MEG3; RAB3B; TNC; KLK8; CXCL14; ACTN2; CXCL5; RAB11FIP5; IL11; HCN2; STX1A; D…	0.00149
GO:0097485 neuron projection guidance	380	31 (8.2%)	JUP; ITGB4; ITGA6; COL17A1	0.00161
GO:0030056 hemidesmosome	9	4 (44.4%)	EFNB2; EFNB3; EFNB1; SPON2; ENAH; EGFR; TENM2; BMPR1B; NCAM1; LHX1; PRNP; APBB2; KLF7; CDK5R1; EPHB3; EXT1; EFNA3; TUBB3; COL5A3; FLRT3; MEG3; COL4A1; ABLIM2; ETV4; SEMA3C; RPS6KA4; MYL12B; FEZ1; PLXNA4; SCN3B; MYO10	0.00161
GO:0044765 single-organism transport	3343	161 (4.8%)	SLC6A2; KCNK7; SCG5; PCSK1; RAPGEF4; KIF13A; EXOC6B; ATP2C2; S100A12; CAV1; SLC39A14; CNGB1; SLC5A10; PTGER3; INHBA; INHBB; SLC47A2; CDH3; SCN4B; TRPV3; LIPG; HOMER1; MEG3; HMGCR; SNAI2; SLC15A1; SYT8; AKAP6; RAB11FIP5; SLC2A9; CCND1; CXCL8; HCN2; CSF2; SFN; IL11; PID1; MYO5A; KLC3; SCN3B; ATP2A1; SLC7A8; KCNJ12; SLC7A5; ANO1; HIF1A; SLC7A1; EDNRA; ARL4D; SERPINE1; SERPINE2; HAS2; HEPHL1; TUBA1C;…	0.00172
GO:0050900 leukocyte migration	295	24 (8.2%)	SLC7A8; SLC7A5; ITGA6; EDNRA; IL1B; S100A12; SERPINE1; CAV1; CXCR2; CXCR1; FADD; S100A7; ITGA3; SHC1; SAA1; VEGFC; BDKRB1; SLC3A2; CXCL8; SLC7A11; SLC16A1; SELE; F2RL1; MMP1	0.00172
GO:0042641 actomyosin	58	10 (17.2%)	STX1A; ACTA1; MYL12B; DAAM1; ACTC1; ENAH; LIMA1; FBLIM1; MYO5A; FSCN1	0.00182
GO:0010033 response to organic substance	2324	121 (5.2%)	NQO1; IL24; CAV2; SQLE; FURIN; LHX1; PTGER3; INHBA; INHBB; FGFBP1; FADD; MYC; IL36RN; NGEF; SHC1; IL31RA; PAPPA; HOMER1; MEG3; HMGCR; SNAI2; HSD17B2; CTSV; AKAP6; HOMER2; CCND1; CXCL8; HCN2; CSF2; PID1; STC1; MYO5A; CPS1; PXDN; CPT1A; ACTA1; HSPB7; ITGA3; HIF1A; EDNRA; SERPINE1; CYP26B1; JUP; IL22RA1; CAV1; ATP1A2; PMEPA1; COL4A6; PPARD; VEGFC; F12; GJA1; RPS6KA4; MB; SLC3A2; COL4A1; RCAN1; ACTC1…	0.00182
GO:0005916 fascia adherens	13	5 (38.5%)	GJA1; ACTN1; DES; TLN2; JUP	0.00188
GO:0009887 organ morphogenesis	827	53 (6.4%)	TGM1; KLK12; KRT34; KLK14; NQO1; BPIFB1; CASP14; PKP1; FURIN; PRNP; JUP; DSC1; TPPP3; FSCN1; CREB5; PCDHGC3; PCDHGC5; SLC5A10; ACOT7; SERPINB5; CTSV; CSPG4; ROBO4; SFN; CNFN; RRAS2; PRSS23; ACTA1; CYB5R1; BBOX1; ITGA3; ANO1; SAA1; SPRR1B; ENDOD1; MGAM; NT5E; NID1; S100A16; PROCR; EPHB4; TUBB6; THSD4; LGALS7B; EPN3; HIST1H2BG; IGFBP6; HIST1H2BC; F12; TUBB2A; GJA1; FLRT2; SLC3A2; CD276; SBSN; LYNX1…	0.00189
GO:0048729 tissue morphogenesis	509	37 (7.3%)	EFNB2; MDFI; VEGFC; PTK7; MMP13; ACTC1; ITGA6; IRX2; BMPR1B; TBX1; FST; CDSN; PITX2; EDNRA; PERP; LHX1; HEYL; HAS2; TFAP2A; TWIST2; NEDD4; PTHLH; GJB6; FHL2; INHBA; FHL1; TNNI1; NRG1; MSX2; JAG1; DLX1; TUFT1; DLX3; SLITRK6; EPHB4; FBN2; HOXC13; HIF1A; TNC; SNAI2; KLK14; SERPINB5; MYC; TCAP; SEMA3C; ETV4; CA2; DKK1; COL13A1; TGM1; EREG; MYO5A; CYP26B1	0.00189
GO:0003151 outflow tract morphogenesis	51	9 (17.6%)	COL4A1; PTK7; ACTC1; ENAH; EGFR; HIF1A; TBX1; FST; PITX2; EDNRA; VEGFC; LHX1; HEYL; CXCR2; TFAP2A; PTHLH; INHBA; JUP; TNNI1; NRG1; MSX2; JAG1; AJUBA; IRX2; HMGA2; KLK14; TNC; SNAI2; SERPINB5; MYC; TCAP; SEMA3C; ETV4; CA2; DKK1; KRT17; CTNNBIP1	0.00189
GO:0065010 extracellular membrane-bounded organelle	2485	125 (5.1%)	SEMA3C; TFAP2A; NEDD4; HEYL; HIF1A; TBX1; PITX2; MSX2; JAG1	0.00189
GO:0048878 chemical homeostasis	790	52 (6.6%)	MT2A; ATP2A1; SLC7A8; EGFR; HIF1A; EDNRA; RAB38; CAV1; FLG2; HMOX2; SLC39A14; CASQ2; CNGB1; PRNP; PTHLH; PTGER3; CXCR2; TMEM79; FHL1; HOMER1; ABCA12; MYC; HOMER2; ALOX12B; HAS2; NOS1; LIPG; ALOXE3; CALB2; MLLT11; SAA1; ATP6V1C2; SLC39A6; BDKRB1; GJA1; AKAP6; BDKRB2; RAB11FIP5; TPCN2; PROK2; CA2; IRS1; MTL5; STEAP4; SFN; ATP1A2; F2RL3; STC1; F2RL1; CPS1; SCN3B; PYGL	0.00208
GO:0007517 muscle organ development	335	28 (8.4%)	EFNB2; ACTA1; RCAN1; ACTC1; USP2; NEB; TBX1; PITX2; CAV2; CAV1; HEYL; SOX15; CYP26B1; FHL1; TNNI1; NRG1; CRYAB; MURC; HOMER1; SMTN; MEG3; HMGCR; DNER; TCAP; GJA1; AKAP6; DKK1; KLHL41	0.00223
GO:0051094 positive regulation of developmental process	815	53 (6.5%)	EFNB2; IL36B; VEGFC; USP2; HIF1A; BMPR1B; TBX1; FST; EDNRA; IL1B; TNFRSF12A; SERPINE1; SERPINE2; EHD2; LHX1; LPHN1; KLF10; CXCR2; TFAP2A; SOX15; CYP26B1; INHBA; JUP; FADD; NRG1; SFN; MYC; JAG1; DNMT3B; EPHB3; HMGA2; CTNNBIP1; FBN2; HEYL; PPARD; MEG3; HMGCR; NDEL1; SNAI2; MSX2; BNIP3; AKAP6; F3; FEZ1; CA2; CD276; RCOR1; CSF2; DKK1; KRT17; TMEM79; PNP; CCRN4L	0.00223
GO:2000026 regulation of multicellular organismal development	1304	76 (5.8%)	EFNB2; IL36B; MYC; VEGFC; PTK7; USP2; ITGA3; HIF1A; PTPRZ1; PGLYRP3; SOX15; BMPR1B; TBX1; FST; FSTL3; PGLYRP4; EDNRA; IL1B; PLXNA4; TNFRSF12A; SERPINE1; SERPINE2; CAV1; KRT17; LPHN1; KLF10; CXCR2; NEFM; TWIST2; NEDD4; PTHLH; CYP26B1; INHBA; JUP; CDK5R1; FADD; NRG1; CDH3; DUSP6; KLHL41; DLX1; DNMT3B; EPHB3; LAMA3; NGEF; LHX1; HMGA2; CTNNBIP1; FBN2; HEYL; PPARD; MEG3; FEZ1; HMGCR; NDEL1; SNAI2; MSX…	0.0024
GO:0031988 membrane-bounded vesicle	3176	153 (4.8%)	TGM1; KLK12; SCG5; PCSK1; KRT34; KLK14; NQO1; BPIFB1; CASP14; PKP1; RAB38; CAV2; FURIN; PRNP; JUP; DSC1; TPPP3; FSCN1; AKR1B10; ENTPD7; CREB5; PCDHGC3; PCDHGC5; KLK7; ACOT7; SERPINB5; CTSV; SYT8; CSPG4; ROBO4; SFN; CNFN; RRAS2; PRSS23; MYO5A; SLC5A10; ACTA1; CYB5R1; BBOX1; ITGA3; ANO1; SAA1; CLTB; KRT75; SPRR1B; KRT9; SERPINE2; ENDOD1; MGAM; NT5E; NID1; CAV1; PROCR; EPHB4; TUBB6; THSD4; LGALS7B; …	0.00252
GO:0001525 angiogenesis	386	30 (7.8%)	EFNB2; CDH13; EPGN; VEGFC; HIF1A; KRT1; TBX1; PITX2; EDNRA; IL1B; TNFRSF12A; SERPINE1; CAV1; TGFA; CXCR2; S100A7; JAG1; EPHB3; SHC1; EPHB4; MEG3; PLCD3; COL4A1; F3; CSPG4; PROK2; CXCL8; ROBO4; EREG; TGFBI	0.00254
GO:0048646 anatomical structure formation involved in morphogenesis	906	54 (6.0%)	EFNB2; CDH13; ACTA1; EPGN; VEGFC; PTK7; EPHB3; ACTC1; ENAH; HIF1A; KRT1; TBX1; EHD2; PITX2; EDNRA; IL1B; TNFRSF12A; SERPINE1; CAV1; TGFA; LHX1; HEYL; CXCR2; TFAP2A; PTHLH; FHL2; INHBA; CDK5R1; MSX2; JAG1; IRX2; NOS1; SHC1; EPHB4; HMGA2; FBN2; LDB3; MEG3; PLCD3; COL4A1; SNAI2; S100A7; TCAP; SEMA3C; F3; CSPG4; PROK2; CXCL8; ROBO4; DKK1; KLHL41; EREG; TGFBI; MYOZ1	0.00289
GO:0030574 collagen catabolic process	75	11 (14.7%)	MMP16; MMP10; MMP13; COL17A1; COL4A6; COL13A1; COL4A1; FURIN; MMP3; COL5A3; MMP1	0.00301
GO:0060485 mesenchyme development	146	16 (11.0%)	SEMA3C; EFNB1; PTK7; SNAI2; HMGA2; NEDD4; HEYL; HIF1A; PITX2; TBX1; NRG1; EDNRA; MSX2; JAG1; TFAP2A; HAS2	0.00327
GO:0016042 lipid catabolic process	259	23 (8.9%)	SMPD3; SLC27A4; IL1B; PLIN5; PNLIPRP3; AKR1B10; CYP26B1; PNPLA1; CYP39A1; CPT1A; PLCB3; LIPG; LIPK; LIPN; PPARD; PLCD3; PLA2G2F; ACOT7; PLA2G4F; PLA2G4E; PLA2G4D; IRS1; CPS1	0.00327
GO:0009966 regulation of signal transduction	2320	120 (5.2%)	CRLF1; PLK2; KLK14; RAPGEF4; BPIFB1; IL24; APCDD1; S100A12; CAV2; FURIN; CNGB1; PRNP; FSTL3; INHBA; FAM110C; FGFBP1; FADD; CDK5R1; MYC; IL36RN; NGEF; SHC1; IL31RA; FPR1; HOMER1; BDKRB2; MEG3; KLK5; HMGCR; SNAI2; AKAP6; CDH3; CSPG4; CCND1; CXCL8; CSF2; SFN; PID1; MYO5A; PXDN; EPGN; AFAP1L2; HIF1A; EDNRA; TNFRSF12A; SERPINE1; SERPINE2; TGFA; PLIN5; CYP26B1; JUP; OSM; TRAF3IP2; CAV1; DLX1; EPHB3; G0…	0.00327
GO:0044259 multicellular organismal macromolecule metabolic process	119	14 (11.8%)	MMP16; MMP10; COL5A3; MMP13; COL17A1; HIF1A; COL4A6; PPARD; COL13A1; COL4A1; FURIN; MMP3; SERPINB7; MMP1	0.00372
GO:0061061 muscle structure development	472	34 (7.2%)	EFNB2; ACTA1; RCAN1; ACTC1; USP2; NEB; TBX1; PITX2; CAV2; CAV1; CYP26B1; HEYL; SOX15; FHL2; FHL1; TNNI1; NRG1; JAG1; NOS1; CRYAB; MURC; HOMER1; SMTN; MEG3; HMGCR; DNER; TCAP; GJA1; AKAP6; MYOZ1; LDB3; DKK1; KLHL41; FLNC	0.00372
GO:0051373 FATZ binding	3	3 (100.0%)	TCAP; ACTN2; MYOZ1	0.00377
GO:0016459 myosin complex	64	9 (14.1%)	MYH2; MYL12B; MYO1H; MYO1B; MYBPC2; MYBPC1; MYL1; MYO5A; MYO10	0.00385
GO:0005610 laminin-5 complex	4	3 (75.0%)	LAMC2; LAMB3; LAMA3	0.0039
GO:0014704 intercalated disc	45	8 (17.8%)	GJA1; ACTN1; TLN2; DES; DSC2; AKAP6; JUP; SCN4B	0.0039
GO:0070062 extracellular vesicular exosome	2485	125 (5.1%)	TGM1; KLK12; KRT34; KLK14; NQO1; BPIFB1; CASP14; PKP1; FURIN; PRNP; JUP; DSC1; TPPP3; FSCN1; CREB5; PCDHGC3; PCDHGC5; SLC5A10; ACOT7; SERPINB5; CTSV; CSPG4; ROBO4; SFN; CNFN; RRAS2; PRSS23; ACTA1; CYB5R1; BBOX1; ITGA3; ANO1; SAA1; SPRR1B; ENDOD1; MGAM; NT5E; NID1; S100A16; PROCR; EPHB4; TUBB6; THSD4; LGALS7B; EPN3; HIST1H2BG; IGFBP6; HIST1H2BC; F12; TUBB2A; GJA1; FLRT2; SLC3A2; CD276; SBSN; LYNX1…	0.0039
GO:0005865 striated muscle thin filament	17	5 (29.4%)	TNNT1; TNNT3; ACTA1; TNNI2; TNNI1	0.00399
GO:0009719 response to endogenous stimulus	1322	72 (5.5%)	CDH13; ACTA1; TNC; RCAN1; ITGA3; CRYAB; NQO1; PITX2; TBX1; ME1; FURIN; EDNRA; IL1B; CAV2; SERPINE1; AKR1C2; CAV1; LHX1; HEYL; KLF10; SLC7A11; CASQ2; INHBB; RPS6KB2; FHL2; INHBA; JUP; FOSL1; FGFBP1; NRG1; MSX2; DUSP6; HAS2; EREG; DNMT3B; HMGCS1; SHC1; LTBP1; EGFR; HOMER2; MMP3; FBN2; PMEPA1; PAPPA; HOMER1; COL4A6; PPARD; WFDC1; COL4A1; ATP6V1C2; SNAI2; CPEB2; MYC; CTSV; GNAI1; GJA1; AKAP6; DSG1; M…	0.00411
GO:0036379 myofilament	20	5 (25.0%)	TNNT1; TNNT3; ACTA1; TNNI2; TNNI1	0.00425
GO:0010035 response to inorganic substance	364	28 (7.7%)	ACTA1; MT2A; PRNP; EEF1A2; CRYAB; MTL5; NQO1; CAV1; CASQ2; TFAP2A; NEDD4; FSTL3; FOSL1; HOMER1; MT1E; S100A16; HMGCS1; EGFR; BNIP3; MB; CCND1; CA2; KRT16; KRT14; KRT10; PPIF; CPS1; PXDN	0.00437
GO:0023051 regulation of signaling	2579	129 (5.0%)	STX1A; CRLF1; SCG5; PCSK1; KLK14; RAPGEF4; BPIFB1; IL24; APCDD1; S100A12; CAV2; FURIN; CNGB1; PRNP; FSTL3; INHBA; FAM110C; FGFBP1; FADD; CDK5R1; MYC; IL36RN; PLK2; NGEF; SHC1; IL31RA; FPR1; HOMER1; BDKRB2; MEG3; KLK5; HMGCR; SNAI2; AKAP6; CDH3; CSPG4; CCND1; CXCL8; CSF2; SFN; PID1; MYO5A; PXDN; EPGN; AFAP1L2; HIF1A; EDNRA; TNFRSF12A; SERPINE1; SERPINE2; TGFA; PLIN5; CYP26B1; JUP; OSM; TRAF3IP2; C…	0.00455
GO:0048468 cell development	1699	91 (5.4%)	MFSD2A; KLK8; CAV2; LHX1; PRNP; APBB2; INHBB; SLITRK6; NGEF; EXT1; HOMER1; FLRT3; MEG3; ABLIM2; SNAI2; AKAP6; SCN3B; ACTA1; ENAH; ITGA3; HIF1A; EDNRA; TNFRSF12A; SERPINE2; SOX15; TMEM79; JUP; CDK5R1; DLX1; EPHB3; TUBB3; VEGFC; LAMC3; DNER; GJA1; RPS6KA4; ETV4; KLHL41; FLNC; EFNB2; EFNB3; EFNB1; COL4A1; RCAN1; ACTC1; TENM2; TBX1; IL1B; NCAM1; HEYL; NEDD4; FHL2; HAS2; EGFR; EFNA3; COL5A3; TCAP; SEM…	0.0047
GO:0098609 cell-cell adhesion	192	18 (9.4%)	CDH13; AMIGO2; CLDN17; PCDHGB2; DSC2; LGALS7B; PCDHGA10; LPHN1; DSC1; CDHR1; TENM2; PCDHGC3; PCDHGB7; PCDHGC5; SELE; CDH3; DSG1; AJUBA	0.00477
GO:0040012 regulation of locomotion	563	38 (6.8%)	EFNB2; CDH13; MMP10; ITGA3; EGFR; HIF1A; ROBO4; IL24; PITX2; EDNRA; SERPINE1; SERPINE2; TFAP2A; PTX3; CXCR2; FAM110C; FADD; S100A7; JAG1; AJUBA; HAS2; LAMA3; KANK1; PLAU; PPARD; VEGFC; SNAI2; BDKRB1; F3; CXCL8; IRS1; PLXNA4; KRT16; RRAS2; CDK6; SELE; F2RL1; MMP3	0.00477
GO:0001942 hair follicle development	86	11 (12.8%)	EGFR; PPARD; DKK1; KRT17; INHBA; HOXC13; FST; MYO5A; APCDD1; CDH3; MSX2	0.00477
GO:0022404 molting cycle process	86	11 (12.8%)	EGFR; PPARD; DKK1; KRT17; INHBA; HOXC13; FST; MYO5A; APCDD1; CDH3; MSX2	0.00477
GO:0001568 blood vessel development	427	31 (7.3%)	EFNB2; CDH13; EPGN; COL4A1; HIF1A; DHCR7; TBX1; PITX2; EDNRA; TNFRSF12A; SERPINE1; CAV1; TGFA; NEDD4; FOSL1; S100A7; JAG1; HAS2; DLX3; EPHB3; SHC1; EPHB4; PLCD3; VEGFC; SEMA3C; CSPG4; PROK2; CXCL8; ROBO4; EREG; TGFBI	0.00478
GO:0005342 organic acid transmembrane transporter activity	102	13 (12.9%)	SLC7A5; SLC10A6; SLC7A8; SLC3A2; SLC16A2; SLC13A5; SLC7A1; SLC22A4; SLC16A1; SLC7A11; SLC6A11; SLC6A15; SLC6A14	0.0048
GO:0051015 actin filament binding	90	12 (13.3%)	ACTN2; ACTN1; CORO6; LIMA1; EGFR; MYO1B; AIF1L; ANXA8; MYO5A; AJUBA; FSCN1; MYO10	0.0048
GO:0005102 receptor binding	1289	75 (5.8%)	EFNB2; EFNB3; EFNB1; EPGN; RAET1G; CRLF1; TLN2; CHGB; ITGA3; EGFR; RAET1L; HIF1A; NRIP1; TENM2; IL24; IL1B; S100A12; CAV2; SERPINE1; SERPINE2; GNAI1; TGFA; WISP3; NEDD4; PTHLH; INHBB; FHL2; INHBA; CDC42EP2; OSM; FADD; NRG1; CDK5R1; S100A7; JAG1; SAA1; ULBP3; IL36RN; LAMA3; SHC1; CAV1; FPR1; EFNA3; SEMA3C; SSFA2; HOMER1; ITGA6; VEGFC; TGFBI; IL36B; RUNDC3A; CXCL14; ENDOU; DNER; CXCL1; ACTN2; ACTN1…	0.00484
GO:0016298 lipase activity	106	13 (12.3%)	PNLIPRP3; BDKRB2; LIPG; PLA2G2F; CHRM3; PLCB3; PLCD3; SMPD3; F2RL2; EDNRA; PLA2G4F; PLA2G4E; PLA2G4D	0.00485
GO:0044243 multicellular organismal catabolic process	81	11 (13.6%)	GJA1; GJB3; GJB2; CALB2; GJB6; DSC1	0.00512
GO:0005921 gap junction	31	6 (19.4%)	MMP16; MMP10; MMP13; COL17A1; COL4A6; COL13A1; COL4A1; FURIN; MMP3; COL5A3; MMP1	0.00512
GO:0050891 multicellular organismal water homeostasis	34	7 (20.6%)	FLG2; ABCA12; ALOXE3; SFN; TMEM79; ALOX12B; HAS2	0.0052
GO:0010646 regulation of cell communication	2588	130 (5.0%)	STX1A; CRLF1; SCG5; PCSK1; KLK14; RAPGEF4; BPIFB1; IL24; APCDD1; S100A12; CAV2; FURIN; CNGB1; PRNP; FSTL3; INHBA; FAM110C; FGFBP1; FADD; CDK5R1; MYC; IL36RN; PLK2; NGEF; SHC1; IL31RA; FPR1; HOMER1; BDKRB2; MEG3; KLK5; HMGCR; SNAI2; AKAP6; CDH3; CSPG4; CCND1; CXCL8; CSF2; SFN; PID1; MYO5A; PXDN; EPGN; AFAP1L2; HIF1A; EDNRA; TNFRSF12A; SERPINE1; SERPINE2; TGFA; PLIN5; CYP26B1; JUP; OSM; TRAF3IP2; C…	0.0052
GO:0044236 multicellular organismal metabolic process	132	14 (10.6%)	MMP16; MMP10; COL5A3; MMP13; COL17A1; HIF1A; COL4A6; PPARD; COL13A1; COL4A1; FURIN; MMP3; SERPINB7; MMP1	0.00549
GO:0032432 actin filament bundle	50	8 (16.0%)	ACTA1; MYL12B; LIMA1; ENAH; CRYAB; DAAM1; FBLIM1; FSCN1	0.00573
GO:0048585 negative regulation of response to stimulus	1031	61 (5.9%)	MDFI; NT5E; EGFR; ITGA6; MASP1; KLK8; BPIFB1; FST; SPRY4; APCDD1; IL1B; PLIN5; CAV2; SERPINE1; SERPINE2; CAV1; HEYL; RGS20; DKK3; TFAP2A; NEDD4; FSTL3; PRNP; CYP26B1; JUP; DDIT4L; NRG1; DUSP7; DUSP6; AJUBA; DLX1; SAA1; IL36RN; LTBP1; HMGA2; KANK1; FBN2; PMEPA1; PPARD; MEG3; HIF1A; HMGCR; SNAI2; DUSP14; KLK14; MYC; BDKRB2; CCND1; CXCL8; CD276; TNFAIP1; IRS1; CSF2; DKK1; MEFV; CDK6; CTNNBIP1; PID1;…	0.00577
GO:0006812 cation transport	946	57 (6.0%)	ATP2A1; SLC7A8; KCNJ12; ANO1; TMEM63C; SLC7A1; ATP2C2; EDNRA; SERPINE2; CAV1; TRPV3; SCNN1D; HEPHL1; CASQ2; CNGB1; KCNK6; KCNK7; NEDD4; SLC5A10; FHL1; SLC39A14; HOMER1; SCN4B; S100A1; SLC6A15; CPT1A; NOS1; KCND3; KCNJ15; GJA1; SLC13A5; SLC24A3; SLN; RAB3B; ATP6V1C2; SLC39A2; SLC15A1; SLC39A6; SLC10A6; BDKRB1; ACTN2; AKAP6; NIPAL4; SLC20A2; TPCN2; SLC3A2; HCN2; TCN1; SLC22A4; NIPAL1; ATP1A2; SLC22…	0.00577
GO:0023057 negative regulation of signaling	903	55 (6.1%)	MDFI; PRNP; PLK2; EGFR; ITGA6; DKK3; BPIFB1; FST; SPRY4; APCDD1; IL1B; PLIN5; CAV2; SERPINE1; SERPINE2; CAV1; HEYL; RGS20; TFAP2A; NEDD4; FSTL3; SHANK2; CYP26B1; JUP; DDIT4L; NRG1; MYC; DUSP6; AJUBA; DLX1; IL36RN; LTBP1; HMGA2; KANK1; FBN2; PMEPA1; MEG3; HIF1A; HMGCR; SNAI2; DUSP14; KLK14; DUSP7; BDKRB2; CCND1; CXCL8; TNFAIP1; IRS1; CSF2; DKK1; CTNNBIP1; PID1; PPIF; F2RL1; PXDN	0.00577
GO:0031672 A band	32	6 (18.8%)	MYH2; MYOM3; ATP2A1; FHL2; KLHL41; S100A1	0.00581
GO:0006811 ion transport	1384	77 (5.6%)	STX1A; SLC16A2; ATP2A1; SLC7A8; KCNJ12; SLC7A5; ANO1; TMEM63C; SLC7A1; CLCA2; TMC7; ATP2C2; EDNRA; IL1B; SLC39A2; SERPINE2; CAV1; TRPV3; SCNN1D; HEPHL1; CASQ2; CNGB1; KCNK6; KCNK7; NEDD4; MFSD2A; PTGER3; SLC5A10; FHL1; SLC39A14; HOMER1; ABCA12; SLC6A11; SCN4B; S100A1; SLC6A15; SLC6A14; CPT1A; NOS1; KCND3; KCNJ15; GJA1; SLC7A11; CA12; SLC13A5; PPARD; RAB3B; ATP6V1C2; SLC27A4; SLC24A3; SLC15A1; PLA…	0.00605
GO:0048514 blood vessel morphogenesis	359	27 (7.5%)	EFNB2; CDH13; EPGN; COL4A1; HIF1A; TBX1; PITX2; EDNRA; TNFRSF12A; SERPINE1; CAV1; TGFA; NEDD4; S100A7; JAG1; HAS2; EPHB3; SHC1; EPHB4; PLCD3; VEGFC; CSPG4; PROK2; CXCL8; ROBO4; EREG; TGFBI	0.00615
GO:0044325 ion channel binding	79	11 (13.9%)	TCAP; ACTN2; ACTN1; AKAP6; NOS1; KCND3; FHL1; HOMER1; SCN4B; SCN3B; RIMS3	0.00617
GO:0001726 ruffle	147	14 (9.6%)	ACTN1; CTTN; SPRY4; TLN2; AIF1L; MEFV; FERMT1; CDK6; KANK1; KLHL41; MYO5A; TNFRSF12A; PLA2G4F; MYO10	0.00626
GO:0070435 Shc-EGFR complex	2	2 (100.0%)	EGFR; SHC1	0.00692
GO:0048583 regulation of response to stimulus	3034	146 (4.8%)	MDFI; CRLF1; PLK2; KLK14; RAPGEF4; POLR3G; BPIFB1; IL24; KLK8; S100A12; CAV2; FURIN; CNGB1; PRNP; FSTL3; PTGER3; INHBA; FAM110C; FGFBP1; FADD; CDK5R1; MYC; IL36RN; NGEF; SHC1; IL31RA; FPR1; HOMER1; BDKRB2; MEG3; KLK5; HMGCR; SNAI2; AKAP6; CDH3; CSPG4; CCND1; CXCL8; MASP1; CSF2; SFN; MEFV; ULBP3; PID1; MYO5A; PXDN; EPGN; AFAP1L2; ENAH; HIF1A; APCDD1; EDNRA; TNFRSF12A; SERPINE1; SERPINE2; TGFA; PLI…	0.00693
GO:0050879 multicellular organismal movement	29	6 (20.7%)	TNNT1; TCAP; TNNT3; MB; TNNI2; HOMER1	0.00702
GO:0050817 coagulation	540	36 (6.7%)	ATP2A1; SLC7A8; ITGA3; DOCK6; SAA1; SLC7A11; RAPGEF4; KRT1; EHD2; SERPINE1; SERPINE2; GNAI1; CAV1; PROCR; NOS1; SLC7A5; SHC1; ANXA8; PLAU; ITGA6; VEGFC; F12; TUBA4A; KIF3C; ACTN2; ACTN1; F3; SLC3A2; SELE; RCOR1; TFPI2; SLC16A1; F2RL3; F2RL2; F2RL1; MMP1	0.00702
GO:0032989 cellular component morphogenesis	1133	64 (5.7%)	EFNB2; EFNB3; ACTA1; EPHB3; ACTC1; ENAH; ABLIM2; EGFR; HIF1A; PTPRZ1; MAP2; KLK8; BMPR1B; EFNB1; FBLIM1; PLXNA4; TNFRSF12A; NCAM1; LHX1; HEYL; NEFM; NEDD4; APBB2; PRNP; KLF7; PALMD; JUP; CDK5R1; CDC42EP2; NRG1; MSX2; HAS2; SLITRK6; SPON2; NGEF; EXT1; HMGA2; EFNA3; TUBB3; TFCP2L1; LDB3; FLRT3; MEG3; COL4A1; NDEL1; SNAI2; LAMC3; COL5A3; ETV4; TCAP; GJA1; SEMA3C; RPS6KA4; MYL12B; TENM2; FEZ1; DKK1; …	0.00708
GO:0022405 hair cycle process	86	11 (12.8%)	EGFR; PPARD; DKK1; KRT17; INHBA; HOXC13; FST; MYO5A; APCDD1; CDH3; MSX2	0.00716
GO:0055001 muscle cell development	130	14 (10.8%)	TCAP; ACTA1; LDB3; RCAN1; ACTC1; MYOZ1; FHL2; HOMER1; KLHL41; MEG3; PITX2; FLNC; CAV2; DNER	0.0073
GO:0031252 cell leading edge	312	23 (7.4%)	CTTN; ENAH; SPRY4; TNFRSF12A; SLC39A14; TLN2; KLHL41; APBB2; AJUBA; PLEK2; ITGB4; AIF1L; FERMT1; NDEL1; PLA2G4F; SLC39A6; ACTN1; CSPG4; MEFV; CDK6; KANK1; MYO5A; MYO10	0.00767
GO:0048518 positive regulation of biological process	4156	191 (4.6%)	MDFI; CRLF1; PLK2; KLK14; NQO1; POLR3G; BPIFB1; IL24; S100A12; CAV2; FURIN; LHX1; PRNP; JUP; APBB2; PTGER3; INHBA; FAM110C; PERP; FGFBP1; FADD; CDK5R1; MYC; SCN4B; TRPV3; NGEF; SHC1; LIPG; FPR1; CREB5; MURC; AHRR; ARRDC4; HOMER1; MEG3; KLK5; HMGCR; ABLIM2; SNAI2; MOSPD1; SERPINB7; AKAP6; CXCL5; CSPG4; CCND1; CXCL8; MASP1; CSF2; SFN; PID1; CPS1; SCN3B; CPT1A; EPGN; ATP2A1; AFAP1L2; CCRN4L; ENAH; I…	0.00773
GO:0009612 response to mechanical stimulus	172	16 (9.3%)	BDKRB1; GJA1; ACTA1; RCAN1; EGFR; INHBB; TCAP; JUP; FOSL1; ATP1A2; TNC; FADD; EDNRA; IL1B; SERPINE2; BNIP3	0.00798
GO:1901700 response to oxygen-containing compound	1186	66 (5.6%)	DNMT3B; HMGCR; PTK7; SESN3; ACTC1; CRYAB; NQO1; SNAI2; ATP6V1C2; TBX1; ME1; IL24; EDNRA; IL1B; DKK1; SERPINE1; AKR1C2; CAV1; S100A7; INHBB; PTGER3; CYP26B1; INHBA; JUP; WFDC1; FOSL1; HOMER1; HSD17B2; DSG1; CPT1A; HMGCS1; SHC1; GNAI1; EGFR; HOMER2; KANK1; COL4A6; PPARD; KLF10; CCRN4L; COL4A1; PPIF; TNC; CPEB2; MSX2; CTSV; BNIP3; BDKRB1; GJA1; AKAP6; JAG1; RAB11FIP5; MB; CCND1; CXCL8; HCN2; IRS1; C…	0.00804
GO:0007160 cell-matrix adhesion	163	16 (9.8%)	ACTN2; ACTN1; ITGB4; PPFIA1; ITGA3; CDH13; ITGA6; COL5A3; NID1; COL13A1; PLAU; CDK6; COL17A1; AJUBA; SERPINE1; LYPD3	0.00809
GO:0060537 muscle tissue development	321	25 (7.8%)	EFNB2; ACTA1; RCAN1; ACTC1; USP2; TBX1; PITX2; CAV2; CAV1; CYP26B1; HEYL; SOX15; FHL2; TNNI1; NRG1; SEMA3C; HOMER1; MEG3; HMGCR; DNER; TCAP; GJA1; AKAP6; DKK1; KLHL41	0.00844
GO:2000145 regulation of cell motility	512	35 (6.8%)	CDH13; MMP10; ITGA3; EGFR; HIF1A; ROBO4; IL24; PITX2; EDNRA; SERPINE1; SERPINE2; TFAP2A; CXCR2; FAM110C; FADD; S100A7; JAG1; AJUBA; HAS2; LAMA3; KANK1; PLAU; PPARD; VEGFC; SNAI2; BDKRB1; F3; CXCL8; IRS1; KRT16; RRAS2; CDK6; SELE; F2RL1; MMP3	0.00844
GO:0010038 response to metal ion	250	21 (8.4%)	ACTA1; MT2A; CASQ2; CCND1; CA2; EGFR; NEDD4; MTL5; PRNP; HOMER1; KRT16; KRT14; FSTL3; S100A16; KRT10; TFAP2A; MT1E; BNIP3; CPS1; PPIF; CAV1	0.00844
GO:1901615 organic hydroxy compound metabolic process	470	32 (6.8%)	MSMO1; CYB5R2; CYB5R1; HMGCS1; SEC14L2; HIF1A; DHCR7; FABP5; SMPD3; IL1B; DKK3; SQLE; GDPD2; AKR1B10; BBOX1; CYP39A1; CDH3; EBPL; CPT1A; ALDH3B2; PLCB3; PPARD; PLCD3; HMGCR; PLA2G2F; SNAI2; PLA2G4F; PLA2G4E; PLA2G4D; IMPA2; SLC22A4; MYO5A	0.00858
GO:0043197 dendritic spine	89	10 (11.2%)	ACTN2; ACTN1; CTTN; NOS1; TENM2; ARC; CDK5R1; ATP1A2; PALMD; SHANK2	0.00866
GO:0042634 regulation of hair cycle	19	5 (26.3%)	KRT17; CDH3; FST; MSX2; TRPV3	0.00927
GO:0007596 blood coagulation	536	36 (6.7%)	ATP2A1; SLC7A8; ITGA3; DOCK6; SAA1; SLC7A11; RAPGEF4; KRT1; EHD2; SERPINE1; SERPINE2; GNAI1; CAV1; PROCR; NOS1; SLC7A5; SHC1; ANXA8; PLAU; ITGA6; VEGFC; F12; TUBA4A; KIF3C; ACTN2; ACTN1; F3; SLC3A2; SELE; RCOR1; TFPI2; SLC16A1; F2RL3; F2RL2; F2RL1; MMP1	0.00927
GO:0048584 positive regulation of response to stimulus	1484	80 (5.4%)	MDFI; CDH13; MYC; EPGN; VEGFC; AFAP1L2; CRLF1; PRNP; KRT1; PLK2; EGFR; HIF1A; MSX2; PGLYRP3; POLR3G; BMPR1B; TBX1; NCAM1; IL24; PGLYRP4; EDNRA; IL1B; S100A12; CAV2; SERPINE1; AKR1C2; CAV1; MYH2; PVR; KLK5; INHBA; TNFRSF12A; NEDD4; FAM110C; PTGER3; CXCR2; JUP; OSM; FGFBP1; FADD; NRG1; TRAF3IP2; CDH3; DUSP6; ALOX12B; ENAH; TGFA; G0S2; INHBB; SHC1; IL31RA; NDEL1; FPR1; KANK1; HMGA2; BPIFB1; HOMER1; …	0.00937
GO:0005924 cell-substrate adherens junction	138	13 (9.4%)	ACTN2; ACTN1; PPFIA1; LIMA1; ENAH; TLN2; AIF1L; FHL2; FERMT1; FBLIM1; S100A7; AJUBA; TNS4	0.00953
GO:0016043 cellular component organization	4941	219 (4.4%)	TGM1; ANXA8; PLK2; EPB41L4B; KLK8; KIF13A; PKP3; PKP1; COL27A1; PLIN5; CAV2; CAV1; LHX1; CCNA1; SPON2; CNGB1; PRNP; NID1; APBB2; INHBA; TPPP3; PERP; HIST1H2BG; FADD; CDK5R1; MYC; SLITRK6; TCAP; NGEF; SHC1; EXT1; DAAM1; LDB3; FLRT3; ITGA3; HMGCR; KLK7; SNAI2; SERPINB5; CTSV; CDA; CXCL1; AKAP6; LIMA1; CSF2; SFN; NOS1; PID1; MYO5A; SCN3B; CPT1A; MMP16; ACTA1; MMP10; ATP2A1; MMP13; ENAH; DES; WFDC1; …	0.00958
GO:0050881 musculoskeletal movement	29	6 (20.7%)	TNNT1; TCAP; TNNT3; MB; TNNI2; HOMER1	0.0099
GO:0001944 vasculature development	560	37 (6.6%)	EFNB2; CDH13; EPGN; VEGFC; HIF1A; DHCR7; KRT1; TBX1; PITX2; EDNRA; IL1B; TNFRSF12A; SERPINE1; CAV1; TGFA; NEDD4; CXCR2; FOSL1; S100A7; JAG1; HAS2; DLX3; EPHB3; SHC1; EPHB4; MEG3; PLCD3; COL4A1; SERPINB7; SEMA3C; F3; CSPG4; PROK2; CXCL8; ROBO4; EREG; TGFBI	0.0101
GO:0007599 hemostasis	541	36 (6.7%)	ATP2A1; SLC7A8; ITGA3; DOCK6; SAA1; SLC7A11; RAPGEF4; KRT1; EHD2; SERPINE1; SERPINE2; GNAI1; CAV1; PROCR; NOS1; SLC7A5; SHC1; ANXA8; PLAU; ITGA6; VEGFC; F12; TUBA4A; KIF3C; ACTN2; ACTN1; F3; SLC3A2; SELE; RCOR1; TFPI2; SLC16A1; F2RL3; F2RL2; F2RL1; MMP1	0.0101
GO:0046942 carboxylic acid transport	257	21 (8.2%)	CPT1A; STX1A; BDKRB2; SLC7A5; SLC10A6; SLC13A5; SLC3A2; PLA2G4F; SLC16A2; MFSD2A; SLC7A8; SLC7A1; SLC22A4; SLC16A1; PPARD; SLC7A11; SLC27A4; IL1B; SLC6A11; SLC6A15; SLC6A14	0.0105
GO:0042391 regulation of membrane potential	321	24 (7.5%)	DSC2; POU3F1; CAV1; CASQ2; CNGB1; KCNK6; NEDD4; JUP; FHL1; SCN4B; RIMS3; KCND3; GJA1; MLLT11; ANO1; PPARD; BNIP3; ACTN2; AKAP6; TPCN2; HCN2; PID1; MYO5A; SCN3B	0.0106
GO:0006629 lipid metabolic process	1226	67 (5.5%)	MSMO1; CYB5R2; CYB5R1; HMGCS1; SEC14L2; EGFR; DHCR7; FABP5; ME1; SMPD3; ACOT7; IL1B; PLIN5; SPTSSA; SQLE; AKR1C2; CAV1; GDPD2; PNLIPRP3; AKR1B10; CERS3; CRABP2; PTPLA; RDH16; DKK3; FHL2; PC; PNPLA1; CYP39A1; HSD17B2; EBPL; ALOX12B; SPTLC3; CPT1A; ALDH3B2; G0S2; PLCB3; SULT2B1; LIPG; ALOXE3; LIPK; TFCP2L1; LIPN; IMPA2; PIK3C2G; PLCD3; HMGCR; PLA2G2F; SNAI2; SLC27A4; ARSI; PLA2G4F; PLA2G4E; PLA2G4D…	0.0107
GO:0031589 cell-substrate adhesion	249	20 (8.0%)	ACTN2; ACTN1; ITGB4; PPFIA1; PPARD; AJUBA; EPHB3; ITGA3; CDH13; ITGA6; COL5A3; NID1; COL13A1; PLAU; CDK6; KANK1; COL17A1; TNFRSF12A; SERPINE1; LYPD3	0.0109
GO:0001503 ossification	343	25 (7.3%)	MMP13; RRAS2; EGFR; HIF1A; FSTL3; BMPR1B; KLF10; TFAP2A; TWIST2; PTHLH; FHL2; MSX2; EXT1; MN1; FBN2; CCRN4L; TNC; SNAI2; TUFT1; DDX21; CD276; COL13A1; CDK6; CTNNBIP1; STC1	0.0109
GO:0002178 palmitoyltransferase complex	8	3 (37.5%)	ZDHHC9; SPTSSA; SPTLC3	0.0111
GO:0015849 organic acid transport	259	21 (8.1%)	CPT1A; STX1A; BDKRB2; SLC7A5; SLC10A6; SLC13A5; SLC3A2; PLA2G4F; SLC16A2; MFSD2A; SLC7A8; SLC7A1; SLC22A4; SLC16A1; PPARD; SLC7A11; SLC27A4; IL1B; SLC6A11; SLC6A15; SLC6A14	0.0113
GO:0050793 regulation of developmental process	1731	89 (5.2%)	KLK8; CAV1; LHX1; TMEM79; FSTL3; INHBA; FADD; MYC; IL36B; NGEF; MEG3; HMGCR; SNAI2; SERPINB7; AKAP6; CCND1; RCOR1; CSF2; SFN; PID1; FBLIM1; ITGA3; HIF1A; EDNRA; TNFRSF12A; SERPINE1; SERPINE2; SOX15; CYP26B1; PALMD; JUP; CDK5R1; DLX1; EPHB3; PPARD; VEGFC; BNIP3; GJA1; ETV4; CD276; KRT17; KLHL41; EFNB2; EHD2; RCAN1; KRT1; TBX1; FST; IL1B; HEYL; NEDD4; DUSP6; LAMA3; HMGA2; CDH3; F3; MYL12B; PLXNA4; …	0.0113
GO:0005515 protein binding	8455	360 (4.3%)	SCG5; SSFA2; PRNP; APBB2; FSCN1; SCN4B; TCAP; ALOXE3; PPP2R2C; F3; ABLIM2; CXCL14; MYL12B; AKAP6; TPCN2; CCND1; HCN2; KLC3; ACTA1; ATP2A1; MMP13; ITGA3; ANO1; ITGA6; EDNRA; SPTSSA; SERPINE1; SERPINE2; TNNT1; TNNT3; FURIN; GUCY2C; HOXC13; TGFBI; COL4A1; BNIP3; RPS6KA4; DNAJC6; KRT17; KRT16; KRT14; SLC22A3; FLNC; RALBP1; RCAN1; TLL1; PTX3; NEDD4; INHBB; S100A7; S100A1; RIMS3; LAMA3; BDKRB1; BDKRB2;…	0.0116
GO:0051050 positive regulation of transport	607	39 (6.4%)	STX1A; EHD2; EGFR; HIF1A; S100A1; EDNRA; IL1B; SERPINE1; CAV1; PTX3; NEDD4; INHBB; INHBA; JUP; FHL1; CDK5R1; HOMER1; CDH3; SCN4B; ALOX12B; SAA1; NOS1; LIPG; KANK1; ABCA12; PPARD; RAB3B; VEGFC; BDKRB1; ACTN2; AKAP6; CA2; IRS1; SFN; TRPV3; SELE; F2RL3; F2RL1; SCN3B	0.0117
GO:0001550 ovarian cumulus expansion	2	2 (100.0%)	BMPR1B; EREG	0.012
GO:0005901 caveola	65	8 (12.3%)	CDH13; AKAP6; SELE; IRS1; EHD2; ATP1A2; CAV2; CAV1	0.0122
GO:1901861 regulation of muscle tissue development	110	12 (10.9%)	EFNB2; GJA1; AKAP6; USP2; SOX15; DKK1; CYP26B1; KLHL41; TBX1; MEG3; HMGCR; NRG1	0.0123
GO:0072358 cardiovascular system development	736	45 (6.1%)	EFNB2; CDH13; EPGN; VEGFC; ACTC1; ITGA3; HIF1A; DHCR7; TBX1; PITX2; EDNRA; TNFRSF12A; SERPINE1; CAV1; TGFA; HEYL; TFAP2A; NEDD4; FHL2; JUP; FOSL1; TNNI1; NRG1; MSX2; JAG1; HAS2; DLX3; EPHB3; SHC1; EPHB4; PPARD; PLCD3; COL4A1; SNAI2; S100A7; TCAP; GJA1; SEMA3C; CSPG4; MB; CXCL8; PROK2; ROBO4; EREG; TGFBI	0.0124
GO:0072359 circulatory system development	736	45 (6.1%)	EFNB2; CDH13; EPGN; VEGFC; ACTC1; ITGA3; HIF1A; DHCR7; TBX1; PITX2; EDNRA; TNFRSF12A; SERPINE1; CAV1; TGFA; HEYL; TFAP2A; NEDD4; FHL2; JUP; FOSL1; TNNI1; NRG1; MSX2; JAG1; HAS2; DLX3; EPHB3; SHC1; EPHB4; PPARD; PLCD3; COL4A1; SNAI2; S100A7; TCAP; GJA1; SEMA3C; CSPG4; MB; CXCL8; PROK2; ROBO4; EREG; TGFBI	0.0124
GO:0033993 response to lipid	674	42 (6.2%)	ACTA1; PTK7; RCAN1; CRYAB; NQO1; WFDC1; TBX1; IL24; PITX2; EDNRA; IL1B; SERPINE1; AKR1C2; CAV1; PTGER3; CYP26B1; INHBA; FOSL1; HSD17B2; DSG1; CITED4; CPT1A; HMGCS1; EGFR; PAPPA; PPARD; SELE; CCRN4L; TNC; SNAI2; S100A7; MSX2; CTSV; BDKRB1; CCND1; CA2; CSF2; DKK1; CXCL8; PID1; STC1; CPS1	0.0124
GO:0045110 intermediate filament bundle assembly	6	3 (50.0%)	NEFM; KRT14; PKP1	0.0128
GO:0023056 positive regulation of signaling	1087	61 (5.6%)	MDFI; CDH13; EPGN; AFAP1L2; CRLF1; PLK2; EGFR; HIF1A; BMPR1B; TBX1; IL24; EDNRA; IL1B; S100A12; CAV2; NCAM1; AKR1C2; CAV1; TGFA; TNFRSF12A; NEDD4; FAM110C; SHANK2; INHBA; JUP; OSM; SERPINE2; FGFBP1; FADD; NRG1; TRAF3IP2; CDH3; JAG1; ALOX12B; G0S2; INHBB; SHC1; IL31RA; FPR1; HOMER1; PPARD; KLK14; HMGCR; TPD52L1; S100A7; MSX2; GJA1; AKAP6; F3; AJUBA; CSPG4; PROK2; IL11; IRS1; CSF2; DKK1; EREG; KANK…	0.0134
GO:0022804 active transmembrane transporter activity	303	24 (7.9%)	SLC6A2; ATP2A1; ATP2C2; SLC10A6; MFSD2A; SLC47A2; SLC6A11; SLC6A15; SLC6A14; SLC13A5; SLC24A3; SEC61G; SLC15A1; SLC20A2; ABCA12; SLC2A9; SLC3A2; SLC16A2; SLC7A11; SLC22A4; SLC16A1; ATP1A2; SLC22A3; ATP6V1C2	0.0135
GO:0003007 heart morphogenesis	194	17 (8.8%)	TCAP; SEMA3C; TFAP2A; EPHB4; SNAI2; ACTC1; NEDD4; HEYL; HIF1A; FHL2; PITX2; TBX1; TNNI1; NRG1; MSX2; JAG1; HAS2	0.0135
GO:0086065 cell communication involved in cardiac conduction	32	6 (18.8%)	GJA1; CASQ2; DSC2; JUP; SCN4B; SCN3B	0.0135
GO:0046875 ephrin receptor binding	29	6 (20.7%)	EFNB2; EFNB3; EFNB1; SHC1; EFNA3; CDK5R1	0.0137
GO:0015291 secondary active transmembrane transporter activity	188	17 (9.0%)	SLC20A2; SLC6A2; SLC24A3; SLC10A6; SLC2A9; SLC3A2; SLC16A2; MFSD2A; SLC13A5; SLC22A4; SLC16A1; SLC7A11; SLC47A2; SLC6A11; SLC15A1; SLC6A15; SLC6A14	0.0137
GO:0016653 oxidoreductase activity, acting on NAD(P)H, heme protein as acceptor	12	4 (33.3%)	NOS1; CYB5R2; CYB5R1; NQO1	0.0137
GO:0008307 structural constituent of muscle	41	7 (17.1%)	TCAP; ACTN2; NEB; SMTN; MYBPC2; MYBPC1; MYL1	0.0138
GO:0006066 alcohol metabolic process	359	26 (7.2%)	MSMO1; CYB5R2; CYB5R1; ALDH3B2; SEC14L2; DHCR7; FABP5; SMPD3; IL1B; DKK3; SQLE; AKR1B10; CYP39A1; EBPL; HMGCS1; PLCB3; PPARD; PLCD3; HMGCR; PLA2G2F; SNAI2; PLA2G4F; PLA2G4E; PLA2G4D; IMPA2; GDPD2	0.0139
GO:0005925 focal adhesion	132	13 (9.8%)	ACTN2; ACTN1; PPFIA1; LIMA1; ENAH; TLN2; AIF1L; FHL2; FERMT1; FBLIM1; S100A7; AJUBA; TNS4	0.0144
GO:0015711 organic anion transport	362	26 (7.2%)	STX1A; SLC7A8; SLC7A5; SLC7A1; IL1B; SLC10A6; MFSD2A; PTGER3; SLC6A11; SLC6A15; SLC6A14; CPT1A; SLC13A5; CA12; PPARD; SLC27A4; PLA2G4F; GJA1; ABCA12; BDKRB2; SLC3A2; CA2; SLC16A2; SLC7A11; SLC22A4; SLC16A1	0.0148
GO:0044463 cell projection part	663	39 (5.9%)	CTTN; KIRREL; ITGA3; MAP2; TENM2; DNAH17; CLTB; NCAM1; LPHN1; CNGB1; FSTL3; APBB2; PLA2G4F; PALMD; CDK5R1; HOMER1; PLEK2; SLC6A14; NOS1; NGEF; CHRM3; AIF1L; SPRY4; FERMT1; IGHMBP2; SLC27A4; SHANK2; SLC39A6; ACTN2; ACTN1; CSPG4; CDHR1; ARC; ATP1A2; KANK1; MME; MYO5A; KLC3; MYO10	0.016
GO:0031225 anchored component of membrane	148	13 (8.8%)	RAET1L; CDH13; MMP17; LYPD3; NT5E; LYPD5; PRNP; LYNX1; FCGR3B; LY6D; ULBP3; EFNA3; NCAM1	0.016
GO:0031224 intrinsic component of membrane	5548	239 (4.3%)	SLC6A2; KCNK7; APCDD1L; RAET1G; TGM1; LTB4R2; HS3ST3A1; RAET1L; DHCR7; TPBG; TMC7; PCDHGB7; ATP2C2; APCDD1; ESYT3; CAV2; SQLE; LEMD1; FURIN; CERS3; SLC39A14; TMEM79; CNGB1; POPDC3; PRNP; PTGER3; TSPAN10; PERP; SPTLC3; EVA1A; ENTPD7; MFAP3L; CDH3; SCN4B; UNC93A; TRPV3; FCAR; VSIG10L; EXT1; FPR1; FPR2; AKAP6; HTR7; FLRT3; BDKRB2; PCDHGC5; HMGCR; SLC15A1; RNF222; SYT8; GPR1; DISP2; PRRG1; CSPG4; PCD…	0.016
GO:0008083 growth factor activity	164	15 (9.3%)	CXCL1; TGFA; EPGN; IL11; CSF2; DKK1; INHBA; INHBB; OSM; EREG; VEGFC; WISP3; NRG1; JAG1; ENDOU	0.0162
GO:0008236 serine-type peptidase activity	178	16 (9.0%)	KLK11; KLK5; KLK12; KLK10; PCSK1; MASP1; PLAU; KLK8; PRSS3; KLK14; KLK7; F12; KLK9; PRSS23; ENDOU; FURIN	0.0162
GO:0034220 ion transmembrane transport	794	47 (5.9%)	ATP2A1; SLC7A8; KCNJ12; SLC7A5; ANO1; SLC7A1; CLCA2; ATP2C2; TRPV3; SLC39A14; CASQ2; CNGB1; FHL1; KCNK6; KCNK7; NEDD4; SCNN1D; HOMER1; SCN4B; S100A1; SLC6A15; SLC6A14; CPT1A; NOS1; KCND3; KCNJ15; GJA1; SLC13A5; SLC24A3; SLN; ATP6V1C2; SLC39A2; SLC39A6; SLC20A2; ACTN2; AKAP6; TPCN2; SLC16A1; HCN2; SLC7A11; SLC22A4; SLC3A2; ATP1A2; SLC22A3; PPIF; MYO5A; SCN3B	0.0163
GO:0048165 fused antrum stage	2	2 (100.0%)	BMPR1B; EREG	0.0163
GO:0021644 vagus nerve morphogenesis	2	2 (100.0%)	TBX1; PLXNA4	0.0163
GO:0005737 cytoplasm	9800	401 (4.1%)	SCG5; PCSK1; SSFA2; SQLE; PRNP; APBB2; SPTLC3; ALOXE3; MEG3; ABLIM2; CXCL14; CDA; AKAP6; RAB11FIP5; POLR3G; CCND1; KLC3; MMP16; ACTA1; ATP2A1; BBOX1; ITGA3; ANO1; MTL5; GOLGA7B; SPTSSA; SERPINE1; SERPINE2; TNNT1; TNNT3; SOX15; FKBP9; AGPAT4; FURIN; PLEK2; GUCY2C; THSD1; COL4A6; COL4A1; SLC39A2; SLC39A6; BNIP3; PLA2G2F; RPS6KA4; ZDHHC9; DNAJC6; SBSN; KRT17; KRT14; KRT10; FLNC; GSDMC; RALBP1; RCAN1…	0.0166
GO:0035150 regulation of tube size	134	13 (9.8%)	GJA1; BDKRB2; NOS1; EGFR; CHRM3; HTR7; PPARD; ATP1A2; HMGCR; EDNRA; F2RL1; CPS1; CAV1	0.0172
GO:0098590 plasma membrane region	418	27 (6.5%)	SLC7A8; SLC7A5; EGFR; ITGA6; CLTB; CLCA2; CAV1; TGFA; MGAM; NEDD4; AJAP1; GJB6; JUP; NRG1; DSG1; ITGA3; ITGB4; CHRM3; SLC13A5; F2RL2; SHANK2; CSPG4; SLC3A2; CA2; SLC22A4; CDHR1; STC1	0.0173
GO:0046903 secretion	907	52 (5.7%)	STX1A; VEGFC; SCG5; PCSK1; HIF1A; RAPGEF4; OLFM2; SMPD3; EDNRA; IL1B; S100A12; ARL4D; SERPINE2; CAV1; TMEM79; SERPINE1; INHBA; INHBB; OSM; NRG1; TRAF3IP2; SLC6A11; FURIN; ALOX12B; SAA1; IL11; CPT1A; HMGA2; CHRM3; ABCA12; PPARD; RAB3D; MEG3; RAB3B; HMGCR; TUBA4A; PLA2G4F; F2RL1; SYT8; ACTN2; ACTN1; BDKRB2; NCAM1; RAB11FIP5; CCND1; CA2; EXOC6B; IRS1; SLC22A4; PNP; MYO5A; RIMS3	0.0182
GO:0043587 tongue morphogenesis	7	3 (42.9%)	CYP26B1; HOXC13; TBX1	0.0182
GO:0044309 neuron spine	90	10 (11.1%)	ACTN2; ACTN1; CTTN; NOS1; TENM2; ARC; CDK5R1; ATP1A2; PALMD; SHANK2	0.0182
GO:0016528 sarcoplasm	62	8 (12.9%)	NOS1; AKAP6; ATP2A1; CASQ2; SRL; SLN; FLNC; S100A1	0.0182
GO:0070080 titin Z domain binding	2	2 (100.0%)	TCAP; ACTN2	0.0183
GO:1901617 organic hydroxy compound biosynthetic process	185	16 (8.6%)	MSMO1; HMGCS1; CYB5R2; CYB5R1; BBOX1; SEC14L2; SQLE; DKK3; DHCR7; IMPA2; FABP5; MYO5A; HMGCR; SNAI2; CDH3; IL1B	0.0185
GO:0043256 laminin complex	10	3 (30.0%)	LAMC2; LAMB3; LAMA3	0.0194
GO:0006954 inflammatory response	553	35 (6.3%)	AFAP1L2; EGFR; SAA2; HIF1A; BMPR1B; EDNRA; IL1B; S100A12; SERPINE1; SELE; PTX3; NT5E; PTGER3; CXCR2; CXCR1; OSM; IL36B; CXCL1; FPR2; PPARD; F3; SAA1; IL1RAP; F12; BDKRB1; GJA1; BDKRB2; RPS6KA4; PROK2; CXCL8; CD276; MASP1; MEFV; CTNNBIP1; F2RL1	0.0198
GO:0044242 cellular lipid catabolic process	153	14 (9.2%)	CPT1A; AKR1B10; LIPG; IRS1; PLA2G4F; CYP26B1; PPARD; SMPD3; ACOT7; SLC27A4; PLIN5; CPS1; PLA2G4E; PLA2G4D	0.0202
GO:0006810 transport	4038	180 (4.5%)	SLC6A2; KCNK7; SCG5; PCSK1; RAPGEF4; KIF13A; EXOC6B; ATP2C2; S100A12; CAV2; FURIN; SLC39A14; CNGB1; SLC5A10; PTGER3; INHBA; INHBB; SLC47A2; CDH3; SCN4B; TRPV3; NACAD; LIPG; HOMER1; MEG3; HMGCR; SNAI2; SLC15A1; SYT8; AKAP6; RAB11FIP5; SLC2A9; CCND1; CXCL8; HCN2; CSF2; SFN; IL11; PID1; MYO5A; KLC3; SCN3B; ATP2A1; SLC7A8; KCNJ12; ENAH; SLC7A5; ANO1; HIF1A; SLC7A1; PRG4; CLTB; EDNRA; ARL4D; SERPINE1;…	0.0204
GO:0051049 regulation of transport	1342	71 (5.3%)	MDFI; STX1A; CDH13; KCNK7; VEGFC; NOS1; SCG5; PCSK1; CRYAB; HIF1A; RAPGEF4; EHD2; S100A1; EDNRA; IL1B; SERPINE1; SERPINE2; CAV1; PID1; TRPV3; LIPG; CASQ2; KCNK6; PTX3; NEDD4; INHBB; NCAM1; INHBA; JUP; FHL1; OSM; NRG1; CDK5R1; CDH3; SCN4B; ALOX12B; SAA1; CPT1A; KCNJ12; KCND3; KCNJ15; GJA1; EGFR; KANK1; CHRM3; ABCA12; HOMER1; PPARD; SELE; RAB3B; HMGCR; SNAI2; SLN; MYO5A; BDKRB1; ACTN2; AKAP6; TPCN2…	0.0211
GO:0061337 cardiac conduction	36	6 (16.7%)	GJA1; CASQ2; DSC2; JUP; SCN4B; SCN3B	0.0211
GO:0031175 neuron projection development	791	46 (5.8%)	KIRREL; ACTA1; EHD2; PTK7; ACTC1; ENAH; DES; NEB; MYO1B; MAP2; PKP1; KRT9; CORO6; PPFIA1; NEFM; BAIAP2L2; TLN2; TPPP3; JUP; ARC; CDK5R1; KRT6C; CDC42EP2; PLEK2; TCAP; PLK2; SHC1; CRYAB; ABLIM2; EPB41L4B; MAP7D3; LDB3; MAP7D1; NDEL1; TUBA4A; FSCN1; CXCL1; KRT3; ACTN1; DAAM1; SLC16A1; LIMA1; TNFAIP1; KRT17; KRT16; KLHL41; KRT14; KANK1; F2RL1; MYOZ1; SPIRE1	0.0223
GO:0007010 cytoskeleton organization	909	51 (5.6%)	FHL2; MYOM3; KLHL41; S100A1	0.0223
GO:0031430 M band	20	4 (20.0%)	EFNB2; EFNB3; EFNB1; TNC; PTK7; EPHB3; NEDD4; ENAH; ITGA3; EGFR; PTPRZ1; MAP2; TENM2; BMPR1B; TNFRSF12A; NCAM1; LHX1; NEFM; PRNP; APBB2; KLF7; CDK5R1; SLITRK6; SPON2; NGEF; EXT1; EFNA3; TUBB3; COL5A3; FLRT3; MEG3; COL4A1; NDEL1; KLK8; ETV4; GJA1; SEMA3C; RPS6KA4; MYL12B; FEZ1; PLXNA4; MICALL1; KANK1; ABLIM2; SCN3B; MYO10	0.0223
GO:0055082 cellular chemical homeostasis	497	32 (6.4%)	MT2A; ATP2A1; HIF1A; EDNRA; RAB38; CAV1; SLC39A14; CASQ2; CNGB1; PRNP; PTGER3; CXCR2; MYC; NOS1; CALB2; SAA1; ATP6V1C2; SLC39A6; BDKRB1; GJA1; AKAP6; BDKRB2; RAB11FIP5; TPCN2; PROK2; CA2; MTL5; HMOX2; ATP1A2; F2RL3; STC1; F2RL1	0.0225
GO:0022898 regulation of transmembrane transporter activity	123	12 (9.8%)	ACTN2; AKAP6; CASQ2; NEDD4; SLN; FHL1; HOMER1; PPIF; MYO5A; SCN4B; S100A1; SCN3B	0.0228
GO:0034762 regulation of transmembrane transport	301	22 (7.3%)	KCNJ12; CASQ2; KCNK6; KCNK7; NEDD4; FHL1; HOMER1; SCN4B; S100A1; TRPV3; NOS1; KCND3; KCNJ15; SLN; ACTN2; AKAP6; TPCN2; CA2; HCN2; PPIF; MYO5A; SCN3B	0.0229
GO:0046879 hormone secretion	264	20 (7.6%)	CPT1A; STX1A; INHBB; SMPD3; RAB11FIP5; HMGA2; IL11; SCG5; PCSK1; CHRM3; IRS1; HIF1A; RAPGEF4; INHBA; PPARD; OSM; HMGCR; MEG3; IL1B; MYO5A	0.0232
GO:0042493 response to drug	387	26 (6.8%)	CPT1A; MT2A; NOS1; ACTC1; ITGA3; EGFR; IL1B; TGFA; INHBA; FOSL1; SLC47A2; MYC; DUSP6; DNMT3B; HMGCS1; SLC6A2; HMGA2; VEGFC; WFDC1; SLC6A11; SEMA3C; CDH3; CCND1; PNP; SLC22A3; CPS1	0.0243
GO:0005605 basal lamina	21	4 (19.0%)	LAMC2; LAMB3; LAMA3; NID1	0.0252
GO:0010043 response to zinc ion	38	6 (15.8%)	GJA1; GJB3; GJB2; GJB6	0.0259
GO:0005922 connexon complex	21	4 (19.0%)	MT2A; CA2; KRT16; KRT14; MT1E; CPS1	0.0259
GO:0044700 single organism signaling	5709	244 (4.3%)	MDFI; KCNK7; SLC6A2; LTB4R2; SCG5; PCSK1; KLK14; NQO1; RAPGEF4; KLK8; BPIFB1; CASP14; IL24; PKP1; APCDD1; S100A12; CAV2; CAV1; LHX1; CNGB1; CRLF1; DSC2; FSTL3; APBB2; PTGER3; INHBA; FAM110C; PERP; FGFBP1; FADD; CDK5R1; CDH3; SCN4B; GPR153; IL36RN; PLK2; NGEF; SHC1; EXT1; ALOXE3; FPR1; FPR2; AKAP6; PPP2R2C; AHRR; HTR7; IMPA2; BDKRB2; PIK3C2G; KLK5; HMGCR; SNAI2; HOMER3; CXCL1; GPR1; HOMER2; CXCL5;…	0.0261
GO:0042592 homeostatic process	1278	67 (5.3%)	MT2A; ATP2A1; SLC7A8; QSOX1; EGFR; HIF1A; KRT1; EDNRA; IL1B; RAB38; CAV1; FLG2; HAS2; INHBA; SLC39A14; CASQ2; CNGB1; PRNP; PTHLH; RCOR1; PTGER3; CXCR2; TMEM79; FHL1; FADD; HOMER1; ABCA12; CDH3; HOMER2; ALOX12B; GYLTL1B; NOS1; RDH12; LIPG; ALOXE3; IL31RA; CALB2; MLLT11; SAA1; HMGCR; ATP6V1C2; MYC; SLC39A6; BDKRB1; GJA1; AKAP6; BDKRB2; RAB11FIP5; TPCN2; MB; AZGP1; CA2; PROK2; IRS1; MTL5; STEAP4; SF…	0.0264
GO:0007154 cell communication	5799	250 (4.3%)	MDFI; KCNK7; SLC6A2; LTB4R2; SCG5; PCSK1; KLK14; NQO1; RAPGEF4; KLK8; BPIFB1; CASP14; IL24; PKP1; APCDD1; S100A12; CAV2; CAV1; LHX1; CNGB1; CRLF1; DSC2; FSTL3; APBB2; PTGER3; INHBA; FAM110C; PERP; FGFBP1; FADD; CDK5R1; CDH3; SCN4B; GPR153; IL36RN; PLK2; NGEF; SHC1; EXT1; ALOXE3; FPR1; FPR2; AKAP6; PPP2R2C; AHRR; HTR7; IMPA2; BDKRB2; PIK3C2G; KLK5; HMGCR; SNAI2; HOMER3; CTSV; CXCL1; GPR1; HOMER2; …	0.0264
GO:0009914 hormone transport	268	20 (7.5%)	CPT1A; STX1A; INHBB; SMPD3; RAB11FIP5; HMGA2; IL11; SCG5; PCSK1; CHRM3; IRS1; HIF1A; RAPGEF4; INHBA; PPARD; OSM; HMGCR; MEG3; IL1B; MYO5A	0.0267
GO:0055085 transmembrane transport	1201	64 (5.3%)	SLC6A2; SLC16A2; ATP2A1; SLC7A8; KCNJ12; SLC7A5; ANO1; SLC7A1; CLCA2; SEC61G; ATP2C2; SLC39A2; TRPV3; SLC10A6; SLC39A14; CASQ2; CNGB1; FHL1; GJB3; GJB2; NEDD4; MFSD2A; SLC5A10; SCNN1D; HOMER1; SLC47A2; SLC6A11; SCN4B; S100A1; SLC6A15; SLC6A14; CPT1A; NOS1; KCND3; KCNJ15; GJA1; KCNK7; SLC13A5; SLN; SLC16A1; ATP6V1C2; SLC27A4; SLC24A3; SLC15A1; SLC39A6; SLC20A2; ACTN2; AKAP6; ABCG4; SLC2A9; TPCN2; …	0.0267
GO:0017171 serine hydrolase activity	180	16 (8.9%)	KLK11; KLK5; KLK12; KLK10; PCSK1; MASP1; PLAU; KLK8; PRSS3; KLK14; KLK7; F12; KLK9; PRSS23; ENDOU; FURIN	0.0275
GO:0034698 response to gonadotropin	27	5 (18.5%)	HMGCS1; PAPPA; ITGA3; CTSV; INHBA	0.0275
GO:0008233 peptidase activity	624	37 (6.0%)	TGFA; ACTN2; HEYL; EPGN; SHC1; PLAU; EREG; MYO5A; SERPINE1	0.0671
GO:0010469 regulation of receptor activity	82	9 (11.0%)	PLK2; SNAI2; MYL1; CAV1; CNGB1; DSC2; PTGER3; INHBA; INHBB; CDH3; SCN4B; SLITRK6; TCAP; ALOXE3; VIPR1; AKAP6; HTR7; MEG3; HMGCR; KLK8; KCNJ12; MYO5A; CPS1; SCN3B; ACTA1; ATP2A1; HSPB7; DES; HIF1A; PRNP; EDNRA; SERPINE2; TNNT1; TNNT3; JUP; SCNN1D; PLCB3; PPARD; VEGFC; LAMC3; GJA1; MB; AZGP1; KLHL41; MYBPC2; MYBPC1; RCAN1; ACTC1; NEB; TBX1; IL1B; MYH2; FOSL1; S100A1; HAS2; ITGA3; EGFR; SMTN; BDKRB1…	0.0277
GO:0003008 system process	1777	88 (5.0%)	KRT75; KRT6A; KRT3; KRT16; KRT1; KRT14; KRT6B; KRT6C; KRT10; CASP14	0.0293
GO:0045095 keratin filament	99	10 (10.2%)	GJA1; CDH13; EFNB1; AKAP6; SLC6A2; FURIN; PRNP; FADD; EGFR; IRS1; EHD2; ATP1A2; SELE; GNAI1; CAV2; CAV1	0.0294
GO:0045121 membrane raft	219	16 (7.3%)	TGFA; SEMA3C; ETV4; CCND1; HMGA2; EGFR; IRS1; HIF1A; PTHLH; PITX2; TBX1; TFCP2L1; TNC; NRG1; MSX2; DKK3; SERPINB5; FSTL3; SERPINE2; CAV1	0.0295
GO:0048732 gland development	276	20 (7.2%)	CDH13; MT2A; ATP2A1; KIRREL; USP2; ITGA3; EGFR; MYO1B; MOSPD1; EHD2; CAV2; CAV1; TGFA; DYNC1I1; GSDMA; NEDD4; INHBB; CDK5R1; MT1E; NOS1; KCND3; DOCK6; EPN3; LDB3; CCRN4L; RAB3B; TPD52L1; LAMC2; GALNT6; AKAP6; SELE; SPIRE1; RNF128	0.0297
GO:0048471 perinuclear region of cytoplasm	539	33 (6.1%)	MMP16; MMP10; MMP13; NDEL1; SNAI2; PKP1; LAMB3; COL17A1; FURIN; TLL1; NID1; NRG1; DSG1; LAMA3; FBN2; COL4A6; SLN; COL4A1; KLK7; LAMC2; CTSV; BNIP3; COL5A3; LIMA1; COL13A1; F2RL1; MMP3; MMP1	0.0299
GO:0022411 cellular component disassembly	437	28 (6.4%)	KIRREL; NEB; EDNRA; TNFRSF12A; CAV1; NEFM; CDK5R1; CDC42EP2; NOS1; EGFR; CHRM3; HTR7; PPARD; RAB3B; HMGCR; NDEL1; GJA1; BDKRB2; LIMA1; PLXNA4; ATP1A2; KANK1; F2RL1; CPS1	0.0299
GO:0090066 regulation of anatomical structure size	356	24 (6.8%)	ULBP3; RAET1G; RAET1L	0.0299
GO:0046703 natural killer cell lectin-like receptor binding	8	3 (37.5%)	STX1A; EVA1A; SCG5; PCSK1; DHCR7; TPBG; IL24; ATP2C2; RAB38; CAV2; FKBP9; FURIN; OCIAD2; CERS3; SLC39A14; FNDC4; PRNP; FSTL3; PTGER3; NAV3; PERP; CYP39A1; KLK11; EXT1; FPR1; ARRDC4; KLK5; HMGCR; KLK7; CXCL14; SYT8; AKAP6; SLC2A9; CSPG4; ELOVL1; MYO5A; PXDN; MMP16; ATP2A1; QSOX1; LRP12; GOLGA7B; CLTB; EDNRA; SPTSSA; SERPINE1; SERPINE2; MFSD2A; SQLE; CYP26B1; COL27A1; AGPAT4; ANXA8; CAV1; GUCY2C; G…	0.0306
GO:0012505 endomembrane system	3287	147 (4.5%)	MSMO1; ATP2A1; SLC7A8; PTPLA; ITGA3; EGFR; ITGA6; DHCR7; CLTB; CLCA2; ESYT3; SPTSSA; SQLE; CAV1; TGFA; LRRC59; CERS3; CASQ2; MGAM; NEDD4; RDH16; AJAP1; GJB6; CYP26B1; JUP; CYP39A1; EVA1A; NRG1; HSD17B2; DSG1; SPTLC3; SEC61G; GUCY2C; SLC7A5; ITGB4; EXT1; CYP4F22; ELOVL1; CHRM3; SLC13A5; MFSD2A; SLN; NAV3; HMGCR; STC1; SLC27A4; FKBP9; SHANK2; GJA1; AKAP6; CSPG4; SLC3A2; CA2; EBPL; HMOX2; SLC22A4; Z…	0.0306
GO:0098589 membrane region	1250	63 (5.1%)	LHX1; EXT1; HMGA2; PTHLH; DKK1; INHBA; ARC	0.0306
GO:0007492 endoderm development	53	7 (13.2%)	ACTN2; AKAP6; CASQ2; NEDD4; SLN; FHL1; HOMER1; PPIF; MYO5A; SCN4B; S100A1; SCN3B	0.0319
GO:0032409 regulation of transporter activity	134	12 (9.0%)	MT2A; ATP2A1; QSOX1; HIF1A; EDNRA; RAB38; CAV1; SLC39A14; CASQ2; CNGB1; PRNP; PTGER3; CXCR2; ABCA12; MYC; GYLTL1B; NOS1; CALB2; SAA1; ATP6V1C2; SLC39A6; BDKRB1; GJA1; AKAP6; BDKRB2; RAB11FIP5; TPCN2; PROK2; CA2; MTL5; HMOX2; ATP1A2; F2RL3; STC1; F2RL1	0.0326
GO:0019725 cellular homeostasis	587	35 (6.0%)	ATP2A1; HIF1A; PGLYRP3; F12; KRT1; PGLYRP4; SERPINE1; SERPINE2; FURIN; TNNT1; TWIST2; PRNP; CDH3; TRPV3; PROCR; IL36RN; PLAU; PPARD; HMGCR; KLK8; GJA1; RPS6KA4; MEFV; ATP1A2; F2RL1	0.0326
GO:0051241 negative regulation of multicellular organismal process	371	25 (6.7%)	SLC6A2; RAET1G; RAET1L; NQO1; RAPGEF4; POLR3G; BPIFB1; CASP14; IL24; KLK8; S100A12; CAV1; PRNP; PTGER3; INHBA; INHBB; FADD; MYC; IL36B; TRPV3; TCAP; SHC1; IL31RA; FPR2; BDKRB2; IGHMBP2; HMGCR; SNAI2; IL22RA1; CTSV; CXCL1; CDH3; CCND1; CXCL8; MASP1; TFPI2; SFN; MEFV; ULBP3; STC1; CPS1; PXDN; ATP2A1; AFAP1L2; SPON2; ITGA3; DOCK6; SAA2; HIF1A; IRS1; EDNRA; TNFRSF12A; SERPINE1; SERPINE2; HSPB3; TGFA;…	0.0327
GO:0006950 response to stress	3377	151 (4.5%)	SEMA3C; HEYL; HIF1A; FHL2; PITX2; TBX1; TNNI1; NRG1; MSX2; JAG1	0.0336
GO:0003206 cardiac chamber morphogenesis	102	10 (9.8%)	MMP16; MMP17; MMP10; MMP13; KLK12; KLK10; PCSK1; KLK14; KLK8; PRSS3; ADAMTS15; USP43; FURIN; TLL1; CPA4; CTSV; OTUB2; USP2; KLK11; THSD4; ASPRV1; PLAU; PAPPA; KLK5; KLK7; F12; KLK9; UCHL3; ENDOU; MASP1; MMP3; PRSS23; MME; CASP14; CPS1; MMP1	0.0342
GO:0070011 peptidase activity, acting on L-amino acid peptides	594	36 (6.1%)	PITX2; KLHL41; SOX15	0.0343
GO:0051450 myoblast proliferation	10	3 (30.0%)	CYP26B1; HOXC13; TBX1; EGFR	0.0349
GO:0043586 tongue development	18	4 (22.2%)	BDKRB1; CDH13; F3; TFAP2A; CXCL8; ITGA3; EGFR; IRS1; HIF1A; FADD; CXCR2; FAM110C; RRAS2; VEGFC; SELE; SNAI2; EDNRA; F2RL1; S100A7; SERPINE1; HAS2	0.0352
GO:0005328 neurotransmitter:sodium symporter activity	19	4 (21.1%)	EFNB3; EPHB4; LTBP1; EPHB3; EGFR; EFNA3; BMPR1B; PTK7; CRIM1	0.0671
GO:0040017 positive regulation of locomotion	297	21 (7.1%)	PNP; PYGL	0.0361
GO:0030414 peptidase inhibitor activity	172	14 (8.2%)	IL36RN; PXDN	0.0671
GO:0019199 transmembrane receptor protein kinase activity	82	9 (11.0%)	EFNB2; EFNB3; EFNB1; EPHB3; NEDD4; ENAH; ABLIM2; EGFR; HIF1A; PTPRZ1; MAP2; KLK8; BMPR1B; FBLIM1; PLXNA4; TNFRSF12A; NCAM1; LHX1; HEYL; NEFM; PRNP; APBB2; KLF7; PALMD; JUP; CDK5R1; CDC42EP2; NRG1; MSX2; HAS2; SLITRK6; SPON2; NGEF; EXT1; HMGA2; EFNA3; TUBB3; TFCP2L1; COL5A3; FLRT3; MEG3; COL4A1; NDEL1; SNAI2; LAMC3; ETV4; GJA1; SEMA3C; RPS6KA4; MYL12B; TENM2; FEZ1; DKK1; ARC; KANK1; SCN3B; MYO10	0.0367
GO:0002060 purine nucleobase binding	3	2 (66.7%)	TCAP; ACTA1; ACTC1; LDB3; KLHL41; MYOZ1	0.0368
GO:0005152 interleukin-1 receptor antagonist activity	3	2 (66.7%)	MSMO1; CYB5R2; CYB5R1; SEC14L2; DHCR7; FABP5; IL1B; PLIN5; SPTSSA; SQLE; CERS3; PTPLA; CYP39A1; HSD17B2; ALOX12B; SPTLC3; HMGCS1; ALOXE3; TFCP2L1; PPARD; PIK3C2G; HMGCR; PLA2G2F; SNAI2; ACOT7; PLA2G4F; PLA2G4E; PLA2G4D; AJUBA; DKK3; ELOVL4; AGPAT4; ELOVL1; MYO5A; AGPAT9	0.0368
GO:0000902 cell morphogenesis	1067	57 (5.4%)	COL5A3; FBN2; TFPI2; COL4A6; COL27A1; COL4A1; TUFT1; PXDN	0.0379
GO:0030239 myofibril assembly	42	6 (14.3%)	SLC6A2; SLC16A2; ATP2A1; SLC7A8; SLC7A5; ANO1; SLC7A1; CLCA2; ATP2C2; SLC39A2; TRPV3; SLC10A6; SLC39A14; CNGB1; GJB3; GJB2; MFSD2A; SCNN1D; SLC47A2; SLC6A11; SCN4B; SLC6A15; SLC6A14; KCNJ12; KCND3; KCNJ15; NIPAL1; KCNK7; SLC13A5; SEC61G; SLC24A3; SLC15A1; SLC3A2; SLC39A6; SLC20A2; GJA1; TMEM63C; NIPAL4; SLC2A9; TPCN2; AZGP1; ABCA12; HCN2; SLC7A11; SLC22A4; SLC16A1; ATP1A2; SLC22A3; ATP6V1C2; KCNK…	0.0387
GO:0008610 lipid biosynthetic process	585	35 (6.0%)	DNAH17; KLK12; KLK10; KLK11; KLK14; CASP14; CHI3L2; KLK9; ATP2C2; FURIN; PTPLA; NAV3; ENTPD7; PCSK1; LIPG; LIPK; PAPPA; IMPA2; IGHMBP2; KLK5; KLK7; KLK8; ACOT7; CTSV; MASP1; PRSS23; MYO5A; KLC3; CPS1; MMP16; MMP17; MMP10; ATP2A1; MMP13; RRAS2; EDNRA; DHX32; TNNT3; TUBA1C; MGAM; NT5E; CPA4; PNPLA1; PLCB3; USP43; TUBB6; THSD4; TUBB3; F12; TUBB2A; KIF3C; RHOD; ABCA12; ABCG4; AZGP1; DNAJC6; ASPRV1; E…	0.0387
GO:0005201 extracellular matrix structural constituent	68	8 (11.8%)	ACTN2; ACTN1; PVR; CLDN17; GJA1; GJB2; TLN2; CDH13; JUP; PERP; PKP3; SNAI2; CDH3; DSG1; AJUBA	0.0396
GO:0022857 transmembrane transporter activity	930	51 (5.5%)	BDKRB1; NOS1; AKAP6; INHBA; HMGCR; TPCN2; CASQ2; CA2; HIF1A; PTGER3; CXCR2; FHL1; CDK6; FADD; F2RL3; EDNRA; IL1B; MLLT11; MYC; SCN3B; CAV1	0.0396
GO:0015075 ion transmembrane transporter activity	791	44 (5.6%)	EFNB2; EFNB3; CDH13; EFNB1; TNC; PTK7; EPHB3; PRNP; ENAH; ITGA3; EGFR; ITGA6; PTPRZ1; MAP2; TENM2; BMPR1B; TNFRSF12A; NCAM1; LHX1; NEFM; BAIAP2L2; NEDD4; APBB2; KLF7; FAM110C; CDK5R1; AJUBA; SLITRK6; SPON2; NGEF; ITGB4; EXT1; GJA1; CDC42EP2; ABLIM2; EFNA3; TUBB3; COL5A3; FLRT3; MEG3; COL4A1; NDEL1; KLK8; ETV4; ACTN2; SEMA3C; RPS6KA4; MYL12B; FEZ1; LIMA1; PLXNA4; MICALL1; KLHL41; KANK1; F2RL1; SCN…	0.0506
GO:0016787 hydrolase activity	2440	115 (4.7%)	F3; PLAU; KRT1; F12; F2RL1; PROCR; SERPINE1; SERPINE2; CAV1	0.0396
GO:0045216 cell-cell junction organization	187	15 (8.0%)	ACTN2; KCND3; KCNK7; KCNJ15; CASQ2; CNGB1; KCNK6; HCN2; NEDD4; AKAP6; FHL1; KCNJ12	0.0398
GO:0032844 regulation of homeostatic process	307	21 (6.8%)	GSTA4; NQO1; IL24; S100A12; CAV2; FURIN; LHX1; FSTL3; INHBA; INHBB; CYP39A1; FGFBP1; FADD; MYC; IL36RN; NGEF; SHC1; IL31RA; MEG3; SNAI2; CXCL14; CXCL1; AKAP6; CXCL5; CCND1; CXCL8; HCN2; CSF2; PID1; STC1; MYO5A; CPS1; PXDN; CPT1A; HIF1A; EDNRA; IL1R2; ITGA6; CYP26B1; JUP; MT1E; IL22RA1; CAV1; PMEPA1; COL4A6; PPARD; VEGFC; BNIP3; RPS6KA4; SULT2B1; KRT10; COL4A1; TBX1; IL1B; NCAM1; AKR1C2; HEYL; NED…	0.0409
GO:0030030 cell projection organization	1086	57 (5.3%)	EFNB2; CDH13; F3; CXCL8; PLXNA4; CXCR2; VEGFC; EDNRA; F2RL1; S100A7; SERPINE1	0.0409
GO:0050818 regulation of coagulation	86	9 (10.5%)	KIRREL; ACTA1; EHD2; PTK7; ACTC1; ENAH; NEB; MYO1B; CORO6; PPFIA1; BAIAP2L2; CDK5R1; CDC42EP2; PLEK2; TCAP; SHC1; EPB41L4B; LDB3; ABLIM2; FSCN1; CXCL1; ACTN1; DAAM1; LIMA1; TNFAIP1; KLHL41; KANK1; F2RL1; MYOZ1; SPIRE1	0.041
GO:0071804 cellular potassium ion transport	140	12 (8.6%)	INHBA; INHBB; EREG; NRIP1	0.0415
GO:0070887 cellular response to chemical stimulus	2172	103 (4.8%)	CPT1A; DNMT3B; TNC; PTK7; MMP3; CYP26B1; COL4A6; TBX1; COL4A1; PID1; CPS1; AKR1C2	0.0415
GO:0050920 regulation of chemotaxis	119	11 (9.2%)	MDFI; GJB3; EGFR; HIF1A; PPARD; FOSL1; CSF2; PLCD3; STC1; HSD17B2; CTSV; DLX3	0.0423
GO:0030036 actin cytoskeleton organization	485	30 (6.2%)	STX1A; SCG5; PCSK1; HIF1A; DKK3; RAPGEF4; SMPD3; IL1B; AKR1C2; FURIN; CRABP2; CYP26B1; INHBA; INHBB; OSM; CPT1A; CHRM3; HMGA2; PPARD; MEG3; HMGCR; RAB11FIP5; IL11; IRS1; RDH12; MME; MYO5A	0.0423
GO:0030728 ovulation	21	4 (19.0%)	DNAH17; RAPGEF4; PLIN5; FURIN; CYP39A1; PYGL; PYGM; NGEF; LIPG; LIPK; LIPN; IMPA2; IGHMBP2; ACOT7; CSPG4; NOS1; CPS1; PXDN; MMP16; MMP10; ATP2A1; MMP13; RRAS2; DOCK6; HIF1A; ARL4D; TNNT3; TUBA1C; NT5C; NT5E; CYP26B1; PNPLA1; ATG9B; EPHB3; PLCB3; TUBB6; TUBB3; COL4A6; PPARD; COL4A1; TUBB2A; RHOD; ABCA12; ABCG4; HMOX2; EHD2; RALBP1; ACTC1; SMPD3; IL1B; GNAI1; AKR1B10; DNMBP; RABGEF1; UPP1; SRL; COL…	0.0442
GO:0071229 cellular response to acid	137	12 (8.8%)	BMPR1B; EREG	0.0445
GO:0032403 protein complex binding	729	41 (5.6%)	ACTA1; RCAN1; CRYAB; ITGA6; NQO1; WFDC1; EDNRA; IL1B; CAV1; CASQ2; INHBA; JUP; FOSL1; HOMER1; MSX2; DUSP6; CITED4; CPT1A; HMGCS1; LY6D; EGFR; HOMER2; AKAP6; PAPPA; PPARD; SLC16A1; TNC; SNAI2; PLA2G4F; CTSV; DDX21; DSG1; CCND1; CA2; HCN2; SLC7A11; SLC3A2; ATP1A2; STC1; CPS1	0.0789
GO:0001890 placenta development	142	12 (8.5%)	COL4A1; PTK7; ENAH; EGFR; HIF1A; PITX2; EDNRA; LHX1; TFAP2A; PTHLH; CXCR2; JUP; MSX2; JAG1; AJUBA; IRX2; VEGFC; SNAI2; SERPINB5; MYC; SEMA3C; ETV4; CA2; KRT17; CTNNBIP1; TNC	0.0449
GO:0032990 cell part morphogenesis	776	43 (5.6%)	CDH13; AMIGO2; DSC2; PCDHGA10; DSC1; PCDHGB2; PCDHGC3; PCDHGB7; PCDHGC5; CDHR1; CDH3; DSG1	0.0504
GO:0030547 receptor inhibitor activity	11	3 (27.3%)	BDKRB1; CXCL8; FADD; CXCR2; VEGFC; SELE; EDNRA; F2RL1; S100A7; SERPINE1	0.0508
GO:0050786 RAGE receptor binding	11	3 (27.3%)	ACTN2; KCND3; KCNK7; KCNJ15; CASQ2; CNGB1; KCNK6; HCN2; NEDD4; AKAP6; FHL1; KCNJ12	0.0523
GO:0048019 receptor antagonist activity	11	3 (27.3%)	EFNB2; CDH13; VEGFC; EGFR; SAA1; SNAI2; KRT1; EDNRA; IL1B; S100A12; SERPINE1; SERPINE2; CAV1; CNGB1; NT5E; SOX15; PTGER3; CXCR2; OSM; S100A7; PLAU; PPARD; HMGCR; NDEL1; F12; F3; KLK8; CXCL8; CD276; MASP1; PLXNA4; MEFV; SELE; F2RL1	0.0523
GO:0032846 positive regulation of homeostatic process	75	8 (10.7%)	KLF10; MMP13; TBX1; CD276; FBN2; HIF1A; TFAP2A; BMPR1B; FAM83H; MSX2; TUFT1	0.0509
GO:0010817 regulation of hormone levels	434	27 (6.2%)	EFNB2; IL36B; EHD2; PTK7; RCAN1; ITGA3; HIF1A; PTPRZ1; PGLYRP3; KLK8; BMPR1B; TBX1; FST; PGLYRP4; PLXNA4; TNFRSF12A; SERPINE2; CAV1; LHX1; HEYL; KLF10; KANK1; NEFM; TWIST2; NEDD4; PTHLH; CYP26B1; INHBA; JUP; CDK5R1; FADD; NRG1; MSX2; DUSP6; DLX1; DNMT3B; EPHB3; NGEF; HMGA2; CTNNBIP1; FBN2; PPARD; MEG3; FEZ1; VEGFC; NDEL1; SNAI2; MYC; AKAP6; JAG1; CCND1; CA2; CD276; RCOR1; CSF2; DKK1; SFN; TFAP2A;…	0.0449
GO:0044712 single-organism catabolic process	1869	90 (4.8%)	CTTN; EPHB3; KIRREL; PLK2; DNER; MAP2; TENM2; PALMD; CDK5R1; HOMER1; HOMER2; NOS1; KCND3; CHRM3; SHANK2; BNIP3; ACTN2; ACTN1; FEZ1; LYNX1; ARC; ATP1A2; MME	0.0449
GO:0022605 oogenesis stage	4	2 (50.0%)	EFNB2; EFNB3; EFNB1; EPHB3; NEDD4; ENAH; ABLIM2; EGFR; PTPRZ1; MAP2; TENM2; BMPR1B; TNFRSF12A; NCAM1; LHX1; NEFM; PRNP; APBB2; KLF7; CDK5R1; SLITRK6; SPON2; NGEF; EXT1; EFNA3; TUBB3; COL5A3; FLRT3; MEG3; COL4A1; NDEL1; KLK8; ETV4; GJA1; SEMA3C; RPS6KA4; MYL12B; FEZ1; PLXNA4; KANK1; PID1; SCN3B; MYO10	0.0472
GO:0086091 regulation of heart rate by cardiac conduction	21	4 (19.0%)	SLC6A2; SLC16A2; ATP2A1; SLC7A8; SLC7A5; ANO1; SLC7A1; CLCA2; ATP2C2; TRPV3; SLC10A6; SLC39A14; CNGB1; KCNK6; KCNK7; SCNN1D; SLC6A11; SCN4B; SLC6A15; SLC6A14; KCNJ12; KCND3; KCNJ15; NIPAL1; SLC13A5; SLC24A3; SLC39A2; SLC15A1; SLC39A6; SLC20A2; GJA1; TMEM63C; NIPAL4; SLC2A9; TPCN2; SLC16A1; HCN2; SLC7A11; SLC22A4; SLC3A2; ATP1A2; SLC22A3; ATP6V1C2; SCN3B	0.0511
GO:0014070 response to organic cyclic compound	704	40 (5.7%)	IL36RN; PXDN; DKK1	0.0473
GO:0005125 cytokine activity	215	16 (7.4%)	STX1A; TCAP; SHC1; IVL; BAIAP2L2; IRS1; FLRT3; FLRT2; HOMER1; SPRR1A; SPRR1B; FSCN1	0.0523
GO:0030425 dendrite	352	23 (6.5%)	HMGCS1; MT2A; PNP; CHRM3; PPARD; PPIF; PYGL; FKBP9; FSCN1	0.0503
GO:0002009 morphogenesis of an epithelium	407	26 (6.4%)	BDKRB1; AKAP6; CA2; PTGER3; F2RL3; EDNRA; IL1B; CAV1	0.0482
GO:0007156 homophilic cell adhesion	139	12 (8.6%)	JUP; SCN4B; DSC2; SCN3B	0.0483
GO:0022891 substrate-specific transmembrane transporter activity	847	46 (5.4%)	PPARD; MSX2; MYO5A	0.0789
GO:0048858 cell projection morphogenesis	760	42 (5.5%)	SNAI2; MSX2; HEYL	0.0558
GO:0002685 regulation of leukocyte migration	107	10 (9.4%)	FPR1; S100A7; S100A12	0.0497
GO:0002054 nucleobase binding	4	2 (50.0%)	IL36RN; PXDN; DKK1	0.0789
GO:0035672 oligopeptide transmembrane transport	4	2 (50.0%)	CXCL1; IL36RN; CXCL5; CRLF1; CXCL8; SLURP1; CSF2; INHBA; INHBB; OSM; IL24; IL11; NRG1; IL1B; IL36B; CXCL14	0.0563
GO:0060278 regulation of ovulation	4	2 (50.0%)	TNNT1; TNNI2	0.0563
GO:0031014 troponin T binding	4	2 (50.0%)	HOMER2; SHANK2	0.0523
GO:0030160 GKAP/Homer scaffold activity	4	2 (50.0%)	SLPI; WFDC12; WFDC5; CST6; TFPI2; SERPINB7; WFDC1; SPINK6; CRIM1; SERPINB5; SERPINE1; SERPINE2; FURIN	0.0523
GO:0060090 binding, bridging	144	12 (8.3%)	EFNB2; EFNB3; EFNB1; EPHB3; NEDD4; ENAH; ABLIM2; EGFR; PTPRZ1; MAP2; TENM2; BMPR1B; TNFRSF12A; NCAM1; LHX1; NEFM; PRNP; APBB2; KLF7; CDK5R1; SLITRK6; SPON2; NGEF; EXT1; EFNA3; TUBB3; COL5A3; FLRT3; MEG3; COL4A1; NDEL1; KLK8; ETV4; GJA1; SEMA3C; RPS6KA4; MYL12B; FEZ1; PLXNA4; KANK1; SCN3B; MYO10	0.0508
GO:0071805 potassium ion transmembrane transport	140	12 (8.6%)	CA2; SLC15A1	0.0497
GO:0086009 membrane repolarization	22	4 (18.2%)	INHBA; INHBB	0.0579
GO:0071604 transforming growth factor beta production	22	4 (18.2%)	KCND3; SCN4B; AKAP6; CASQ2	0.0579
GO:0030155 regulation of cell adhesion	317	21 (6.6%)	CDH3; SERPINB7; HIF1A; FURIN	0.058
GO:0004866 endopeptidase inhibitor activity	165	13 (8.0%)	EPHB3; CDH13; LAMA3; CDK6; SAA1; CXCL8; ITGA3; FSTL3; ITGA6; SNAI2; NID1; HAS2; PLAU; TNC; KANK1; NRG1; TGFBI; IL1B; SERPINE1; SERPINE2; MYO10	0.0537
GO:0032101 regulation of response to external stimulus	578	34 (5.9%)	HMGCS1; CCND1; EGFR; SNAI2; PPARD; TNC; PITX2; STC1	0.0497
GO:0033273 response to vitamin	79	8 (10.3%)	CPT1A; SLC22A4; BBOX1	0.0597
GO:0042640 anagen	12	3 (25.0%)	PITX2; JUP; HEYL	0.0515
GO:0003272 endocardial cushion formation	12	3 (25.0%)	CPT1A; STX1A; INHBB; HMGA2; IL11; SCG5; PCSK1; CHRM3; IRS1; HIF1A; RAPGEF4; INHBA; PPARD; OSM; HMGCR; IL1B	0.0515
GO:0009437 carnitine metabolic process	12	3 (25.0%)	STX1A; SLC7A8; SLC7A5; ANO1; SLC7A1; CLCA2; IL1B; SLC10A6; MFSD2A; PTGER3; SLC6A11; SLC6A15; SLC6A14; CPT1A; SLC13A5; CA12; PPARD; SLC27A4; PLA2G4F; SLC20A2; GJA1; ABCA12; BDKRB2; SLC3A2; CA2; SLC16A2; SLC7A11; SLC22A4; SLC16A1	0.0598
GO:0003171 atrioventricular valve development	12	3 (25.0%)	MSMO1; CYB5R2; CYB5R1; BBOX1; CKM; SEC14L2; DHCR7; FABP5; IL1B; SQLE; PTPLA; ALOXE3; CYP39A1; ALOX12B; HMGCS1; UGDH; IMPA2; HMGCR; SNAI2; ACOT7; PLA2G4F; CSPG4; PNP; DKK3; ELOVL4; ELOVL1; MYO5A; CPS1	0.0598
GO:0046883 regulation of hormone secretion	220	16 (7.3%)	CPT1A; STX1A; INHBB; SMPD3; RAB11FIP5; HMGA2; CA2; PCSK1; CHRM3; IRS1; HIF1A; RAPGEF4; PPARD; HMGCR; IL1B; SLC15A1; MYO5A	0.0598
GO:0006820 anion transport	485	29 (6.0%)	SELE; LPHN1; AMIGO2; LGALS7B; TENM2	0.0598
GO:0044283 small molecule biosynthetic process	464	28 (6.0%)	SEMA3C; EFNB1; SNAI2; HEYL; HMGA2; KLF10; HIF1A; PITX2; TBX1; NRG1; EDNRA; MSX2; JAG1; TFAP2A; HAS2	0.0598
GO:0008144 drug binding	95	9 (9.5%)	EFNB2; CDH13; EPHB4; PPARD; PRSS3; FERMT1; S100A2	0.0508
GO:0015833 peptide transport	240	17 (7.1%)	MMP16; MMP17; MMP10; MMP13; KLK12; KLK10; PCSK1; KLK14; KLK8; PRSS3; ADAMTS15; USP43; FURIN; TLL1; CPA4; CTSV; NDEL1; OTUB2; USP2; KLK11; THSD4; ASPRV1; PLAU; PAPPA; KLK5; KLK7; F12; KLK9; UCHL3; ENDOU; MASP1; MMP3; PRSS23; MME; CASP14; CPS1; MMP1	0.0598
GO:0007157 heterophilic cell-cell adhesion	35	5 (14.3%)	SLC6A2; SLC6A11; SLC6A15; SLC6A14	0.0598
GO:0031214 biomineral tissue development	123	11 (8.9%)	SLPI; WFDC12; WFDC5; PI15; CST6; TFPI2; SERPINB7; WFDC1; SPINK6; CRIM1; SERPINB5; SERPINE1; SERPINE2; FURIN	0.0497
GO:0048864 stem cell development	203	15 (7.4%)	TLN2; ITGA3; EGFR; MYO1B; ITGA6; FCGR3B; MAP2; FST; PKP1; LAMB3; CORO6; GNAI1; KIF13A; DYNC1I1; PRNP; FSTL3; RAB38; FSCN1; ANXA8; MYC; AJUBA; FCAR; SHC1; CRYAB; HMGA2; AIF1L; NDEL1; KIF3C; CTSV; ACTN2; ACTN1; CCND1; LIMA1; IRS1; NEFM; KRT14; TGFBI; MYO5A; KLC3; CPS1; MYO10	0.0622
GO:0045595 regulation of cell differentiation	1250	64 (5.1%)	SLC6A2; SLC16A2; ATP2A1; SLC7A8; SLC7A5; ANO1; SLC7A1; CLCA2; ATP2C2; TRPV3; SLC10A6; SLC39A14; CNGB1; KCNK6; KCNK7; SCNN1D; SLC6A11; SCN4B; SLC6A15; SLC6A14; KCNJ12; KCND3; KCNJ15; NIPAL1; SLC13A5; SLC24A3; SEC61G; SLC39A2; SLC15A1; SLC3A2; SLC39A6; SLC20A2; GJA1; TMEM63C; NIPAL4; SLC2A9; TPCN2; AZGP1; HCN2; SLC7A11; SLC22A4; SLC16A1; ATP1A2; SLC22A3; ATP6V1C2; SCN3B	0.0499
GO:0090132 epithelium migration	64	7 (10.9%)	PNP; PYGL	0.0622
