# Supplementary material for: Gene expression analysis of TIL rich HPV-driven head and neck tumors reveals a distinct B-cell signature when compared to HPV independent tumors
Source: Oncotarget. 2016 Jul 22;7(35):56781–97. doi: 10.18632/oncotarget.10788 (PMC5302866; doi:10.18632/oncotarget.10788)
Supplement: Supplementary file 5 [file oncotarget-07-56781-s005.xlsx]

## Sheet: Sheet1
Supplementary Table S4 Pathway analysis of DEGs expressed to a geater extent in HPV(+) vs HPV(-) tumors
DEGs identified with a the FDR adjusted p-value <0.05 (i.e., q-value <0.05) and a fold change of >2 or <-2.
Genes expressed to a greater extent in HPV(+) compared to HPV(-) tumors
Pathway Name	Set Size	Candidates	Pathway Source	Members_Input_Overlap	q-value
Primary immunodeficiency - Homo sapiens (human)	36	18 (50.0%)	KEGG	CD40LG; IL2RG; TNFRSF13B; RFX5; TNFRSF13C; CD4; LCK; PTPRC; JAK3; CIITA; CD8A; ZAP70; CD79A; CD8B; CD3D; CD3E; BTK; CD19	1.23e-12
TCR	244	43 (17.7%)	NetPath	MAP4K1; RASGRP2; EVL; GRAP2; DOCK2; SKAP1; CD4; CD5; CD247; CD2; PSTPIP1; PIK3AP1; PTPN22; ARHGEF6; TRAT1; SLA2; CD84; DOK1; ARHGDIB; JAK3; ATP1A3; FCRL3; ZAP70; CD28; CARD11; LY9; ENO2; SIT1; CD8A; WAS; PTPN6; INPP5D; VAV1; CD3E; SYK; CD7; PTPRC; LAT; SLAMF6; WIPF1; CD3D; LCK; CD3G	1.27e-12
Cell adhesion molecules (CAMs) - Homo sapiens (human)	145	32 (22.5%)	KEGG	CD40LG; ITGA4; CD4; CD6; VTCN1; CD226; CD2; ICOSLG; SELPLG; ICAM3; SPN; HLA-DQB1; CLDN3; HLA-DOA; HLA-DPB1; ITGB2; ITGB7; CD22; VCAM1; CD8A; CD8B; PTPRC; CD28; NRXN3; TIGIT; ITGAL; ITGAM; HLA-DOB; PDCD1; HLA-DMB; HLA-DQA2; HLA-DMA	3.27e-12
Adaptive Immune System	569	66 (11.6%)	Reactome	CD74; RASGRP3; NCF1; BTLA; CD40LG; ASB16; NCF4; RASGRP2; ITGA4; CD4; CD28; CD247; CD226; HCST; CD200; EVL; ICOSLG; CD79B; PIK3AP1; CD79A; ASB2; LILRB4; ITGAL; LILRB1; TYROBP; WAS; TRAT1; CD19; GRAP2; ICAM3; ZAP70; HLA-DQB1; PDCD1; CTSH; HLA-DPB1; ITGB2; SYK; ITGB7; CARD11; PRKCB; CYBB; UBA7; ICAM4; VCAM1; CD8A; CD8B; KLRG1; PTPN6; BTK; CRTAM; INPP5D; CTSS; CD96; CD3D; TNFRSF14; CD3E; VAV1; PTPRC;…	4.58e-11
TCR signaling in naïve CD4+ T cells	68	21 (30.9%)	PID	RASGRP2; MAP4K1; CD28; INPP5D; CD3E; CD247; CD3D; CARD11; PRKCB; SLA2; LCK; CD4; VAV1; GRAP2; PTPRC; ZAP70; LAT; TRPV6; WAS; PTPN6; CD3G	1.16e-10
TCR signaling in naïve CD8+ T cells	55	19 (34.5%)	PID	RASGRP2; TRPV6; CD3E; CD247; CARD11; PRKCB; VAV1; PRF1; LCK; CD8A; CD28; GRAP2; PTPRC; ZAP70; LAT; CD8B; CD3D; PTPN6; CD3G	1.28e-10
Intestinal immune network for IgA production - Homo sapiens (human)	49	17 (36.2%)	KEGG	HLA-DPB1; CD28; CD40LG; ITGB7; TNFRSF13B; ITGA4; IL15; TNFRSF17; HLA-DQB1; HLA-DOA; HLA-DOB; CXCR4; ICOSLG; HLA-DMB; TNFRSF13C; HLA-DQA2; HLA-DMA	7.72e-10
BCR	129	27 (20.9%)	NetPath	RASGRP3; CD72; LAT2; CD5; CD79B; CD79A; BTLA; SLA2; STAP1; DOK1; ZAP70; HCLS1; BANK1; CD22; CARD11; PRKCB; BLK; PTPN6; CR2; TCL1A; PTPN18; LIME1; VAV1; SYK; LCK; BTK; CD19	1.03e-09
Immune System	1007	90 (9.0%)	Reactome	ASB16; LAT2; AGER; CD226; ASB2; CD8B; TYROBP; CTSH; HLA-DPB1; CD28; IL2RB; CTSS; CD4; INPP5D; SYK; TLR7; LAT; TLR9; CD3D; CD3E; CD3G; RASGRP2; RASGRP3; EVL; ITGA4; TNFRSF14; HCST; CD200; ICOSLG; LY86; LILRB4; LILRB1; GRAP2; HLA-DQB1; JAK3; UBA7; KLRG1; PTPN6; CR1; CD96; GZMM; ITGAL; ITGAM; SIGIRR; LCK; BTK; CD19; CD74; NCF1; CD40LG; NCF4; TLR10; CCR6; PSTPIP1; CD79B; PIK3AP1; CD79A; BTLA; ICAM4; …	2.31e-09
Immunoregulatory interactions between a Lymphoid and a non-Lymphoid cell	116	24 (20.9%)	Reactome	CD40LG; ITGA4; CD247; CD226; HCST; CD200; LILRB4; LILRB1; TYROBP; ICAM4; ICAM3; ITGB2; ITGB7; VCAM1; CD8A; CD8B; KLRG1; CRTAM; CD96; ITGAL; CD19; CD3D; CD3E; CD3G	1.23e-08
Generation of second messenger molecules	36	14 (38.9%)	Reactome	HLA-DPB1; CD247; EVL; CD3D; CD3E; CD4; GRAP2; HLA-DQB1; ZAP70; LAT; WAS; LCK; HLA-DQA2; CD3G	1.23e-08
IL12-mediated signaling events	64	18 (28.1%)	PID	CD4; NOS2; GZMA; IL2RG; TBX21; IL2RB; CD3E; EOMES; IL12RB1; CD247; FASLG; CCR5; MAP2K6; CD8A; CD8B; CD3D; LCK; CD3G	1.3e-08
TCR signaling	65	18 (27.7%)	Reactome	HLA-DPB1; CD247; INPP5D; CD3D; CARD11; TRAT1; CD3E; CD4; HLA-DQB1; GRAP2; PTPRC; ZAP70; LAT; EVL; WAS; LCK; HLA-DQA2; CD3G	1.6e-08
Hematopoietic cell lineage - Homo sapiens (human)	88	20 (22.7%)	KEGG	CR2; CR1; CD37; ITGA2B; MS4A1; ITGA4; CD8A; CD19; CD4; CD5; CD7; FLT3LG; ITGAM; CD2; CD22; IL11RA; CD8B; CD3D; CD3E; CD3G	6.88e-08
Cytokine-cytokine receptor interaction - Homo sapiens (human)	265	36 (13.6%)	KEGG	TNFSF11; CD40LG; IL10RA; TNFSF15; CCL5; TNFRSF17; TNFRSF14; CCR5; CCR6; CCR7; AMH; IL12RB1; CXCR3; TNFRSF8; TNFRSF9; CXCR5; CXCR4; TNFRSF4; CCL20; TNFSF4; CXCR6; CD27; LTB; LTA; FLT3LG; IL22RA2; TNFRSF13B; TNFRSF13C; IL2RB; IL2RG; IL21R; IL15; IL11RA; FASLG; IL17RB; LIFR	8.73e-08
TCR Signaling Pathway	92	20 (21.7%)	Wikipathways	MAP4K1; TNFRSF9; CD28; CCR5; GRAP2; IRF4; VAV1; CD3D; CARD11; SKAP1; CD4; CD8A; CD247; ZAP70; LAT; PSTPIP1; CD83; WAS; CD3E; CD3G	1.39e-07
Costimulation by the CD28 family	72	17 (23.6%)	Reactome	PDCD1; CD28; HLA-DPB1; CD247; BTLA; CD3G; PTPN6; CD4; VAV1; TNFRSF14; GRAP2; HLA-DQB1; ICOSLG; CD3D; CD3E; HLA-DQA2; LCK	5.68e-07
PD-1 signaling	28	11 (39.3%)	Reactome	HLA-DPB1; CD3E; PTPN6; CD4; CD247; HLA-DQB1; PDCD1; CD3D; LCK; HLA-DQA2; CD3G	6.74e-07
lck and fyn tyrosine kinases in initiation of tcr activation	13	8 (61.5%)	BioCarta	CD3E; CD4; CD247; PTPRC; ZAP70; CD3D; LCK; CD3G	7.8e-07
Translocation of ZAP-70 to Immunological synapse	23	10 (43.5%)	Reactome	HLA-DPB1; LCK; CD4; CD247; HLA-DQB1; ZAP70; CD3D; CD3E; HLA-DQA2; CD3G	8.87e-07
B Cell Receptor Signaling Pathway	94	19 (20.2%)	Wikipathways	MAP4K1; CR2; LAT2; PTPN18; INPP5D; RASGRP3; IRF4; SYK; CD22; CARD11; PRKCB; VAV1; PIK3AP1; PTPRC; MAP2K6; BLK; HCLS1; PTPN6; BTK	9.61e-07
Phosphorylation of CD3 and TCR zeta chains	25	10 (40.0%)	Reactome	HLA-DPB1; LCK; CD4; CD247; PTPRC; HLA-DQB1; CD3D; CD3E; HLA-DQA2; CD3G	2.13e-06
Leishmaniasis - Homo sapiens (human)	74	16 (22.2%)	KEGG	HLA-DPB1; NCF1; CR1; NCF4; PRKCB; ITGA4; NOS2; ITGB2; HLA-DQB1; ITGAM; HLA-DOB; HLA-DOA; HLA-DMB; PTPN6; HLA-DQA2; HLA-DMA	2.84e-06
NF-kappa B signaling pathway - Homo sapiens (human)	91	18 (19.8%)	KEGG	TRAF1; TNFSF11; PRKCB; CD40LG; TRAF5; SYK; CARD11; ATM; BIRC3; TNFRSF13C; LTB; LTA; VCAM1; LAT; ZAP70; LCK; BTK; BCL2	2.84e-06
Integrin cell surface interactions	66	15 (22.7%)	Reactome	ITGAX; ITGB2; COL4A3; ITGB7; ICAM3; COL9A2; ITGA2B; ITGA4; ITGAM; ICAM4; ITGAL; VCAM1; SPP1; ITGAE; COL4A4	5.04e-06
Downstream signaling in naïve CD8+ T cells	68	15 (22.1%)	PID	IL2RB; IL2RG; PTPN7; PRKCB; PRF1; EOMES; CD8A; CD247; FASLG; TNFRSF9; TNFRSF4; CD8B; CD3D; CD3E; CD3G	7.39e-06
Type I diabetes mellitus - Homo sapiens (human)	45	12 (27.9%)	KEGG	HLA-DPB1; CD28; HLA-DOA; LTA; HLA-DQB1; PRF1; HLA-DOB; FASLG; HLA-DMB; GAD1; HLA-DQA2; HLA-DMA	7.82e-06
Rheumatoid arthritis - Homo sapiens (human)	91	17 (19.1%)	KEGG	CCL20; HLA-DPB1; TNFSF11; ITGB2; CCL5; IL15; LTB; CD28; HLA-DQB1; HLA-DOA; HLA-DOB; ATP6V0D2; ITGAL; ATP6V0E2; HLA-DMB; HLA-DQA2; HLA-DMA	9.67e-06
Allograft rejection - Homo sapiens (human)	39	11 (29.7%)	KEGG	HLA-DPB1; CD28; CD40LG; PRF1; HLA-DQB1; HLA-DOA; HLA-DOB; FASLG; HLA-DMB; HLA-DQA2; HLA-DMA	1.16e-05
role of mef2d in t-cell apoptosis	30	10 (33.3%)	BioCarta	PRKCB; LCK; CD4; CD247; PTPRC; ZAP70; LAT; CD3D; CD3E; CD3G	1.18e-05
B cell receptor signaling pathway - Homo sapiens (human)	72	15 (20.8%)	KEGG	CR2; RASGRP3; INPP5D; CD72; SYK; CD22; CARD11; PRKCB; VAV1; PIK3AP1; CD79A; CD79B; PTPN6; BTK; CD19	1.37e-05
t cell receptor signaling pathway	55	13 (23.6%)	BioCarta	VAV1; PTPN7; PRKCB; LCK; CD4; ARHGAP4; CD247; PTPRC; ZAP70; LAT; CD3D; CD3E; CD3G	1.71e-05
T cell receptor signaling pathway - Homo sapiens (human)	104	18 (17.3%)	KEGG	CD247; CD40LG; CD3E; VAV1; CARD11; PTPN6; CD4; LAT; CD28; GRAP2; PTPRC; ZAP70; CD8A; CD8B; CD3G; CD3D; LCK; PDCD1	1.71e-05
Downstream TCR signaling	48	12 (25.0%)	Reactome	HLA-DPB1; INPP5D; CARD11; TRAT1; LCK; CD4; CD247; HLA-DQB1; CD3D; CD3E; HLA-DQA2; CD3G	2.31e-05
Cell surface interactions at the vascular wall	96	17 (17.7%)	Reactome	SIRPG; ITGAX; ITGB2; INPP5D; CD48; OLR1; SLC7A7; ITGA4; CD84; SELPLG; CD244; PTPN6; ITGAL; ITGAM; CD2; SPN; LCK	2.39e-05
Viral myocarditis - Homo sapiens (human)	60	13 (22.4%)	KEGG	HLA-DPB1; DMD; CD28; CD40LG; PRF1; ITGB2; ITGAL; HLA-DOA; HLA-DOB; HLA-DQB1; HLA-DMB; HLA-DQA2; HLA-DMA	2.92e-05
BCR signaling pathway	68	14 (20.6%)	PID	MAP4K1; INPP5D; CD72; SYK; CD22; CARD11; POU2F2; DOK1; PTPRC; CD19; CD79B; PTPN6; BTK; CD79A	3.27e-05
Staphylococcus aureus infection - Homo sapiens (human)	57	12 (21.8%)	KEGG	HLA-DPB1; ITGAM; HLA-DOA; SELPLG; ITGB2; HLA-DQB1; C5; HLA-DOB; ITGAL; HLA-DMB; HLA-DQA2; HLA-DMA	9.69e-05
IL2 signaling events mediated by STAT5	30	9 (30.0%)	PID	FOXP3; IL2RB; IL2RG; PRF1; LTA; FASLG; JAK3; LCK; BCL2	9.69e-05
CXCR4-mediated signaling events	87	15 (17.2%)	PID	PLCB2; INPP5D; VAV1; MMP9; CD3E; CD4; PIK3R6; PTPN6; CD247; PTPRC; BLK; CXCR4; CD3D; LCK; CD3G	0.000132
Antigen processing and presentation - Homo sapiens (human)	79	14 (18.2%)	KEGG	CD74; HLA-DPB1; CTSS; CIITA; CD4; HLA-DQB1; HLA-DOA; HLA-DOB; RFX5; CD8A; CD8B; HLA-DMB; HLA-DQA2; HLA-DMA	0.00014
Integrin	124	18 (14.5%)	INOH	ITGAX; COL10A1; DOCK8; ITGB2; ITGB7; DOCK2; COL9A2; ITGA4; VAV1; ITGAE; ARHGEF6; COL4A4; COL4A3; ITGAM; ITGA2B; ITGAL; DOCK10; LCK	0.000185
Graft-versus-host disease - Homo sapiens (human)	43	10 (24.4%)	KEGG	HLA-DPB1; CD28; HLA-DQB1; HLA-DOA; HLA-DOB; FASLG; HLA-DMA; HLA-DMB; HLA-DQA2; PRF1	0.000198
Allograft Rejection	80	14 (17.5%)	Wikipathways	FOXP3; CD28; CD40LG; CXCR5; HLA-DPB1; C5; FASLG; PRF1; HLA-DOB; HLA-DOA; HLA-DQB1; HLA-DMB; HLA-DQA2; HLA-DMA	0.000208
Tuberculosis - Homo sapiens (human)	179	22 (12.4%)	KEGG	CD74; IL10RA; CORO1A; CIITA; HLA-DQB1; ATP6V0D2; HLA-DOA; HLA-DPB1; NOS2; ITGB2; CTSS; ITGAX; CR1; SYK; RFX5; ITGAM; HLA-DOB; HLA-DMA; TLR9; HLA-DMB; HLA-DQA2; BCL2	0.000229
Autoimmune thyroid disease - Homo sapiens (human)	54	11 (21.2%)	KEGG	HLA-DPB1; CD28; CD40LG; HLA-DQB1; HLA-DOA; HLA-DOB; FASLG; HLA-DMA; HLA-DMB; HLA-DQA2; PRF1	0.000286
the co-stimulatory signal during t-cell activation	20	7 (35.0%)	BioCarta	CD28; CD3E; CD247; ICOSLG; CD3D; LCK; CD3G	0.000324
hiv-1 defeats host-mediated resistance by cem15	5	4 (80.0%)	BioCarta	CD4; APOBEC3G; APOBEC3F; CXCR4	0.000399
activation of csk by camp-dependent protein kinase inhibits signaling through the t cell receptor	45	10 (22.2%)	BioCarta	LCK; CD4; CD247; PTPRC; ZAP70; CXCR4; CD3G; CD3D; CD3E; CCR5	0.000423
Inflammatory bowel disease (IBD) - Homo sapiens (human)	67	12 (18.5%)	KEGG	HLA-DPB1; IL2RG; IL12RB1; IL21R; TBX21; HLA-DQB1; HLA-DOA; HLA-DOB; FOXP3; HLA-DMB; HLA-DQA2; HLA-DMA	0.000453
Natural killer cell mediated cytotoxicity - Homo sapiens (human)	134	18 (13.4%)	KEGG	ITGB2; CD48; SYK; SH2D1A; NCR3; PRKCB; LCK; CD244; VAV1; CD247; ITGAL; PRF1; HCST; TYROBP; LAT; FASLG; PTPN6; ZAP70	0.000453
Beta2 integrin cell surface interactions	29	8 (27.6%)	PID	ITGAX; ITGB2; CD40LG; ICAM4; ITGAL; VCAM1; ICAM3; ITGAM	0.000511
HTLV-I infection - Homo sapiens (human)	261	27 (10.4%)	KEGG	HLA-DPB1; ATM; ITGB2; SPI1; WNT10B; HLA-DQB1; JAK3; MYB; CDKN2C; CDKN2A; LTA; VCAM1; TNFRSF13C; IL2RB; E2F1; IL2RG; HLA-DMB; IL15; LCK; ITGAL; HLA-DOA; HLA-DOB; HLA-DMA; CD3D; CD3E; HLA-DQA2; CD3G	0.000525
Asthma - Homo sapiens (human)	32	8 (26.7%)	KEGG	HLA-DPB1; CD40LG; HLA-DQB1; HLA-DOA; HLA-DOB; HLA-DMB; HLA-DQA2; HLA-DMA	0.000645
Phagosome - Homo sapiens (human)	155	19 (12.4%)	KEGG	HLA-DPB1; NCF1; ITGAM; OLR1; NCF4; MARCO; CORO1A; CYBB; CTSS; ITGB2; HLA-DQB1; HLA-DOA; HLA-DOB; ATP6V0D2; ATP6V0E2; MSR1; HLA-DMB; HLA-DQA2; HLA-DMA	0.000765
IL12 signaling mediated by STAT4	32	8 (25.0%)	PID	CD28; TBX21; CD4; CD247; PRF1; CD3D; CD3E; CD3G	0.00103
Toxoplasmosis - Homo sapiens (human)	120	16 (13.6%)	KEGG	HLA-DPB1; NOS2; CD40LG; IL10RA; MAP2K6; CIITA; ALOX5; BIRC3; CCR5; HLA-DQB1; HLA-DOA; HLA-DOB; BCL2; HLA-DMB; HLA-DQA2; HLA-DMA	0.00103
Fc-epsilon receptor I signaling in mast cells	62	11 (17.7%)	PID	INPP5D; LAT2; VAV1; PRKCB; HCLS1; DOK1; LAT; SYK; WIPF1; KLRG1; BTK	0.00128
MHC class II antigen presentation	58	10 (17.2%)	Reactome	CD74; HLA-DPB1; CTSH; HLA-DQB1; HLA-DOA; HLA-DOB; CTSS; HLA-DMB; HLA-DQA2; HLA-DMA	0.00344
Folate-Alcohol and Cancer Pathway	8	4 (50.0%)	Wikipathways	CBS; ALDH1L1; ALDH1A1; CYP2E1	0.00402
il 2 signaling pathway	14	5 (35.7%)	BioCarta	SYK; IL2RB; IL2RG; LCK; JAK3	0.00407
T-Cell Receptor and Co-stimulatory Signaling	30	7 (23.3%)	Wikipathways	CD28; LCK; ZAP70; CD8A; CD8B; PTPN6; PDCD1	0.00441
ras-independent pathway in nk cell-mediated cytotoxicity	22	6 (27.3%)	BioCarta	CD28; VAV1; SYK; CD2; LAT; PTPN6	0.00486
il-7 signal transduction	15	5 (33.3%)	BioCarta	ITGA2B; IL2RG; LCK; JAK3; BCL2	0.00561
Signaling events mediated by Stem cell factor receptor (c-Kit)	52	9 (17.3%)	PID	MAP4K1; VAV1; DOK1; PTPN6; STAP1; GRAP2; PTPRO; MATK; BCL2	0.00634
Leukocyte transendothelial migration - Homo sapiens (human)	118	14 (11.9%)	KEGG	NCF1; ITGB2; NCF4; VAV1; MMP9; ITGA4; PRKCB; CYBB; RHOH; ITGAL; ITGAM; CXCR4; CLDN3; VCAM1	0.0105
Class I PI3K signaling events	45	8 (17.8%)	PID	INPP5D; SYK; PIK3R6; ZAP70; BLK; LAT; LCK; BTK	0.0107
Binding and entry of HIV virion	5	3 (60.0%)	Reactome	CD4; CCR5; CXCR4	0.0125
Rho GTPase cycle	121	14 (11.6%)	Reactome	ARHGAP25; FGD2; ARHGEF6; VAV1; ARHGAP26; SRGAP3; ARHGAP30; HMHA1; ARHGAP15; ARHGDIB; ARHGAP9; RHOH; ARHGAP4; ARHGAP33	0.0127
Signaling by Rho GTPases	121	14 (11.6%)	Reactome	ARHGAP25; FGD2; ARHGEF6; VAV1; ARHGAP26; SRGAP3; ARHGAP30; HMHA1; ARHGAP15; ARHGDIB; ARHGAP9; RHOH; ARHGAP4; ARHGAP33	0.0127
IL2 signaling events mediated by PI3K	37	7 (18.9%)	PID	IL2RB; E2F1; IL2RG; JAK3; MYB; LCK; BCL2	0.0149
il-2 receptor beta chain in t cell activation	48	8 (16.7%)	BioCarta	IL2RB; E2F1; IL2RG; FASLG; JAK3; PTPN6; IKZF3; BCL2	0.0156
Chemokine receptors bind chemokines	60	9 (15.0%)	Reactome	CCR6; CCL5; CXCR4; CXCR3; CCR5; CXCR5; CCR7; CCL20; CXCR6	0.0166
The role of Nef in HIV-1 replication and disease pathogenesis	28	6 (21.4%)	Reactome	CD28; DOCK2; CD4; CD247; CD8B; LCK	0.0167
Hemostasis	465	35 (7.5%)	Reactome	RASGRP2; DOCK8; APBB1IP; ATP2A3; ZFPM2; SLC7A7; ITGA4; CD84; CD244; CD2; DOCK10; PIK3R6; ITGA2B; SELPLG; DOCK2; SPN; SLC8A1; MYB; GNGT2; SIRPG; NOS2; ITGB2; CD48; PRKCB; PTPN6; ITGAX; KCNMB3; INPP5D; OLR1; VAV1; SYK; ITGAL; ITGAM; LAT; LCK	0.0178
NAD de novo biosynthesis	12	4 (33.3%)	HumanCyc	KMO; NMNAT3; IDO1; HAAO	0.0195
Chemokine signaling pathway - Homo sapiens (human)	189	18 (9.6%)	KEGG	RASGRP2; NCF1; PRKCB; CCR5; CXCR5; CCL5; VAV1; CXCR6; CXCR4; PLCB2; CXCR3; DOCK2; JAK3; CCR6; CCR7; CCL20; WAS; GNGT2	0.0214
Glypican 2 network	2	2 (100.0%)	PID	MDK; GPC2	0.0267
IL4-mediated signaling events	65	9 (13.8%)	PID	SPI1; CD40LG; IRF4; IL2RG; LTA; JAK3; INPP5D; MYB; PTPN6	0.0274
Innate Immune System	572	40 (7.0%)	Reactome	RASGRP2; CYFIP2; BIRC3; AGER; CD4; CD28; CD247; MAP2K6; CCR6; BCL2; PSTPIP1; LY86; CTSS; TYROBP; TRAT1; CD19; GRAP2; WIPF3; C7; C5; TLR7; ITGB2; LAT2; CARD11; UBA7; CD180; WAS; TLR10; CR1; VAV1; GZMM; SYK; ITGAM; SIGIRR; LAT; WIPF1; TLR9; LCK; BTK; CD3G	0.0284
Interleukin-2 signaling	42	7 (16.7%)	Reactome	IL2RB; INPP5D; IL2RG; SYK; LCK; JAK3; PTPN6	0.0284
Transcriptional misregulation in cancer - Homo sapiens (human)	179	17 (9.5%)	KEGG	ETV1; TRAF1; IL2RB; SPI1; LYL1; ITGB7; CDKN2C; ATM; MMP9; BIRC3; MEIS1; TLX3; PAX5; NUPR1; ITGAM; CCR7; ARNT2	0.0294
IL2-mediated signaling events	54	8 (14.8%)	PID	IL2RB; IL2RG; SYK; PRKCB; JAK3; LCK; IKZF3; BCL2	0.0297
Inflammatory Response Pathway	32	6 (18.8%)	Wikipathways	IL2RB; CD28; CD40LG; IL2RG; ZAP70; LCK	0.0301
bcr signaling pathway	32	6 (18.8%)	BioCarta	VAV1; PRKCB; SYK; CD79B; BTK; CD79A	0.0301
tryptophan degradation to 2-amino-3-carboxymuconate semialdehyde	7	3 (42.9%)	HumanCyc	KMO; IDO1; HAAO	0.0314
APOBEC3G mediated resistance to HIV-1 infection	7	3 (42.9%)	Reactome	APOBEC3G; APOBEC3F; PSIP1	0.0314
Early Phase of HIV Life Cycle	14	4 (28.6%)	Reactome	CD4; PSIP1; CCR5; CXCR4	0.0314
JNK signaling in the CD4+ TCR pathway	14	4 (28.6%)	PID	LAT; MAP4K1; GRAP2; PRKCB	0.0314
Phagosomal maturation (early endosomal stage)	33	6 (18.2%)	Reactome	NOS2; NCF4; NCF1; CYBB; ATP6V0D2; ATP6V0E2	0.0332
Latent infection of Homo sapiens with Mycobacterium tuberculosis	33	6 (18.2%)	Reactome	NOS2; NCF4; NCF1; CYBB; ATP6V0D2; ATP6V0E2	0.0332
Herpes simplex infection - Homo sapiens (human)	186	17 (9.2%)	KEGG	CD74; TRAF1; TRAF5; HLA-DPB1; CCL5; LTA; IL15; TNFRSF14; C5; HLA-DQB1; HLA-DOA; HLA-DOB; FASLG; TLR9; HLA-DMB; HLA-DQA2; HLA-DMA	0.035
Carbohydrate digestion and absorption - Homo sapiens (human)	45	7 (15.6%)	KEGG	PLCB2; AMY2B; HK3; SLC2A5; PRKCB; CACNA1D; ATP1A3	0.0372
African trypanosomiasis - Homo sapiens (human)	34	6 (17.6%)	KEGG	PLCB2; IDO1; PRKCB; FASLG; VCAM1; TLR9	0.0376
Nuclear Receptors in Lipid Metabolism and Toxicity	35	6 (17.1%)	Wikipathways	RARB; CYP4B1; CYP2E1; ABCB4; ABCD2; NR1H3	0.0432
Nef and signal transduction	8	3 (37.5%)	Reactome	DOCK2; CD247; LCK	0.0433
Cross-presentation of particulate exogenous antigens (phagosomes)	8	3 (37.5%)	Reactome	CYBB; NCF1; NCF4	0.0433
yaci and bcma stimulation of b cell immune responses	8	3 (37.5%)	BioCarta	TNFRSF17; TNFRSF13B; TRAF5	0.0433
a4b7 Integrin signaling	8	3 (37.5%)	PID	ITGA4; VCAM1; ITGB7	0.0433
Kit receptor signaling pathway	59	8 (13.6%)	Wikipathways	INPP5D; VAV1; PRKCB; MATK; DOK1; PTPN6; BTK; BCL2	0.0433
Peptide GPCRs	72	9 (12.5%)	Wikipathways	CXCR4; CXCR5; ATP8A1; CXCR3; SSTR2; CCR5; CCR6; CCR7; CXCR6	0.0436
Interleukin-3, 5 and GM-CSF signaling	47	7 (14.9%)	Reactome	IL2RB; INPP5D; IL2RG; VAV1; SYK; JAK3; PTPN6	0.0436
Small cell lung cancer - Homo sapiens (human)	86	10 (11.6%)	KEGG	TRAF1; NOS2; RARB; TRAF5; E2F1; ITGA2B; BIRC3; COL4A4; COL4A3; BCL2	0.0449
Antigen activates B Cell Receptor (BCR) leading to generation of second messengers	49	7 (14.6%)	Reactome	VAV1; SYK; PIK3AP1; CD19; CD79B; BTK; CD79A	0.0482
Arrhythmogenic right ventricular cardiomyopathy (ARVC) - Homo sapiens (human)	74	9 (12.2%)	KEGG	TCF7; DMD; ITGB7; ITGA2B; CACNA1D; CACNA1F; ITGA4; SLC8A1; CACNA2D1	0.0494
Arrhythmogenic Right Ventricular Cardiomyopathy	74	9 (12.2%)	Wikipathways	TCF7; DMD; ITGB7; ITGA2B; ITGA4; CACNA1F; CACNA1D; SLC8A1; CACNA2D1	0.0494
Osteoclast differentiation - Homo sapiens (human)	131	13 (9.9%)	KEGG	SIRPG; NCF1; SPI1; LILRB1; NCF4; TYROBP; TNFSF11; CYBB; SYK; LILRB4; MAP2K6; LCK; BTK	0.0494
Host Interactions of HIV factors	88	10 (11.4%)	Reactome	CD28; PSIP1; DOCK2; APOBEC3G; APOBEC3F; CD4; CD247; CD8B; NUP210; LCK	0.0501
Type II interferon signaling (IFNG)	37	6 (16.2%)	Wikipathways	NOS2; SPI1; IRF4; CIITA; IRF8; CYBB	0.0501
Calcineurin-regulated NFAT-dependent transcription in lymphocytes	49	7 (14.3%)	PID	FOXP3; CD40LG; E2F1; IRF4; TBX21; FASLG; IKZF1	0.0507
Malaria - Homo sapiens (human)	49	7 (14.3%)	KEGG	KLRB1; CD40LG; CR1; ITGB2; ITGAL; VCAM1; TLR9	0.0507
AlphaE beta7 integrin cell surface interactions	3	2 (66.7%)	PID	ITGAE; ITGB7	0.0542
tryptophan degradation	9	3 (33.3%)	HumanCyc	KMO; IDO1; HAAO	0.0554
IL2	76	9 (11.8%)	NetPath	IL2RB; IL2RG; VAV1; IL15; PTPN6; SYK; JAK3; LCK; BCL2	0.0554
Measles - Homo sapiens (human)	134	13 (9.7%)	KEGG	IL2RB; CD28; IL2RG; CD3G; DOK1; FASLG; TLR7; SH2D1A; TLR9; CD3D; CD3E; SLAMF1; JAK3	0.0557
Fc gamma R-mediated phagocytosis - Homo sapiens (human)	91	10 (11.0%)	KEGG	NCF1; INPP5D; SYK; PRKCB; VAV1; DOCK2; PTPRC; LAT; WAS; SCIN	0.0596
IL3	51	7 (13.7%)	NetPath	INPP5D; SYK; PRKCB; DOK1; PTPRC; PTPN6; BCL2	0.0602
Interleukin receptor SHC signaling	28	5 (17.9%)	Reactome	IL2RB; IL2RG; INPP5D; PTPN6; JAK3	0.0622
Toll-Like Receptors Cascades	138	13 (9.4%)	Reactome	ITGB2; MAP2K6; BIRC3; AGER; TLR7; TLR10; CTSS; ITGAM; SIGIRR; CD180; TLR9; BTK; LY86	0.0686
Regulation of the Fanconi anemia pathway	10	3 (30.0%)	Reactome	ATM; ZBTB32; FANCD2	0.0723
Scavenging by Class A Receptors	19	4 (21.1%)	Reactome	MARCO; FTL; APOE; MSR1	0.0745
Other semaphorin interactions	19	4 (21.1%)	Reactome	TYROBP; PTPRC; CD72; SEMA6A	0.0745
Complement	95	10 (10.5%)	Wikipathways	CR2; ITGAX; ITGB2; ITGA2B; SELPLG; CR1; C7; WAS; C5; CD19
IL-2 Signaling Pathway	42	6 (14.3%)	Wikipathways	IL2RB; IL2RG; SYK; JAK3; LCK; BCL2
RANKL-RANK Signaling Pathway	55	7 (12.7%)	Wikipathways	TRAF1; TNFSF11; SPI1; TRAF5; SYK; MAP2K6; VCAM1
