# Supplementary material for: Gene expression analysis of TIL rich HPV-driven head and neck tumors reveals a distinct B-cell signature when compared to HPV independent tumors
Source: Oncotarget. 2016 Jul 22;7(35):56781–97. doi: 10.18632/oncotarget.10788 (PMC5302866; doi:10.18632/oncotarget.10788)
Supplement: Supplementary file 6 [file oncotarget-07-56781-s006.xlsx]

## Sheet: Sheet1
Supplementary Table S5 Pathway analysis of DEGs expressed to a lesser extent in HPV(+) vs HPV(-) tumors
DEGs identified with a the FDR adjusted p-value <0.05 (i.e., q-value <0.05) and a fold change of >2 or <-2.
Genes expressed to a lesser extent in HPV(+) compared to HPV(-) tumors
Pathway Name	Set Size	Candidates	Pathway Source	Members_Input_Overlap	q-value
Striated Muscle Contraction	38	13 (34.2%)	Wikipathways	TCAP; ACTN2; TNNT3; ACTA1; ACTC1; DES; NEB; TNNT1; TNNI2; MYBPC2; MYBPC1; TNNI1; MYL1	1.71e-06
Striated Muscle Contraction	32	11 (34.4%)	Reactome	TNNT1; ACTN2; TNNT3; DES; TNNI1; NEB; TCAP; TNNI2; MYBPC2; MYBPC1; MYL1	1.52e-05
Assembly of collagen fibrils and other multimeric structures	44	12 (27.3%)	Reactome	TLL1; LAMA3; ITGB4; MMP13; ITGA6; COL4A6; COL4A1; LAMC2; LAMB3; MMP3; CTSV; MMP1	4.35e-05
Extracellular matrix organization	261	30 (11.5%)	Reactome	MMP16; MMP17; MMP10; COL4A1; MMP13; ITGA3; ITGA6; LAMB3; SERPINE1; FURIN; TLL1; COL27A1; NCAM1; NID1; LAMA3; ITGB4; LTBP1; FBN2; COL4A6; TNC; KLK7; LAMC2; LAMC3; CTSV; COL17A1; ACTN1; COL5A3; COL13A1; MMP3; MMP1	7.1e-05
Type I hemidesmosome assembly	9	6 (66.7%)	Reactome	LAMA3; ITGB4; ITGA6; LAMC2; LAMB3; COL17A1	7.64e-05
Collagen formation	88	16 (18.2%)	Reactome	TLL1; LAMA3; ITGB4; COL4A6; MMP13; ITGA6; COL5A3; COL27A1; COL13A1; COL4A1; LAMC2; LAMB3; MMP1; MMP3; CTSV; COL17A1	7.77e-05
Basigin interactions	26	9 (34.6%)	Reactome	SLC7A5; SLC7A8; SLC3A2; ITGA3; SLC7A11; ITGA6; SLC16A1; CAV1; MMP1	7.77e-05
Muscle contraction	52	12 (23.1%)	Reactome	TNNT1; ACTN2; TNNT3; DES; MYL12B; MYL1; NEB; TCAP; TNNI2; MYBPC2; MYBPC1; TNNI1	0.000119
Degradation of the extracellular matrix	84	15 (17.9%)	Reactome	TLL1; MMP16; LAMA3; MMP10; MMP13; FURIN; NID1; MMP17; KLK7; LAMC2; LAMB3; COL17A1; MMP3; CTSV; MMP1	0.000155
Laminin interactions	23	8 (34.8%)	Reactome	LAMA3; ITGB4; ITGA3; ITGA6; NID1; LAMC2; LAMC3; LAMB3	0.000231
Antagonism of Activin by Follistatin	4	4 (100.0%)	Reactome	INHBA; INHBB; FST; FSTL3	0.000284
Focal adhesion - Homo sapiens (human)	207	24 (11.6%)	KEGG	VEGFC; ITGA3; EGFR; ITGA6; LAMC2; LAMB3; CAV2; CAV1; TLN2; COL27A1; LAMA3; ITGB4; MYLK4; COL5A3; COL4A1; TNC; LAMC3; ACTN2; ACTN1; MYL12B; COL4A6; CCND1; FLNC; SHC1	0.000331
Amoebiasis - Homo sapiens (human)	109	16 (14.7%)	KEGG	CXCL1; ACTN2; ACTN1; PLCB3; COL5A3; CXCL8; CSF2; IL1B; COL4A6; COL27A1; LAMA3; COL4A1; LAMC2; LAMC3; LAMB3; IL1R2	0.000688
Cell junction organization	86	14 (16.3%)	Reactome	CDH13; PVR; ITGB4; ACTN1; ITGA6; JUP; LAMA3; CLDN17; LAMC2; FBLIM1; LAMB3; FLNC; CDH3; COL17A1	0.000699
Beta1 integrin cell surface interactions	66	12 (18.2%)	PID	LAMA3; TNC; CSPG4; ITGA3; ITGA6; COL4A6; NID1; PLAU; COL4A1; LAMC2; TGFBI; LAMB3	0.0009
Validated transcriptional targets of AP1 family members Fra1 and Fra2	37	9 (24.3%)	PID	GJA1; LAMA3; ITGB4; CCND1; CXCL8; PLAU; IVL; FOSL1; MMP1	0.000908
Activation of Matrix Metalloproteinases	30	8 (26.7%)	Reactome	MMP16; MMP17; MMP10; MMP13; MMP1; MMP3; CTSV; FURIN	0.00126
Transport of glucose and other sugars, bile salts and organic acids, metal ions and amine compounds	97	14 (14.4%)	Reactome	SLC6A2; SLC10A6; SLC39A14; SLC16A1; SLC13A5; SLC22A4; SLC39A6; SLC22A3; SLC47A2; SLC39A2; SLC2A9; SLC6A11; SLC6A15; SLC6A14	0.00223
Alpha6 beta4 integrin-ligand interactions	11	5 (45.5%)	PID	LAMC2; LAMB3; LAMA3; ITGB4; ITGA6	0.00249
Hair Follicle Development- Induction (Part 1 of 3)	43	9 (20.9%)	Wikipathways	CDH3; IVL; EGFR; GJB6; INHBA; FST; KRT10; MYC; MSX2	0.00265
Urokinase-type plasminogen activator (uPA) and uPAR-mediated signaling	44	9 (20.5%)	PID	MMP13; FPR1; FPR2; ITGA3; EGFR; PLAU; SERPINE1; MMP3; MMP1	0.00306
Cell-Cell communication	128	16 (12.5%)	Reactome	ACTN2; CDH13; PVR; ITGB4; KIRREL; ACTN1; ITGA6; JUP; LAMA3; CLDN17; LAMC2; FBLIM1; LAMB3; FLNC; CDH3; COL17A1	0.00313
a6b1 and a6b4 Integrin signaling	45	9 (20.0%)	PID	LAMA3; ITGB4; EGFR; ITGA6; SFN; LAMC2; LAMB3; SHC1; COL17A1	0.00337
Anchoring fibril formation	7	4 (57.1%)	Reactome	LAMC2; TLL1; LAMB3; LAMA3	0.00413
AP-1 transcription factor network	70	11 (15.7%)	PID	GJA1; ACTA1; MT2A; CCND1; CXCL8; HIF1A; FOSL1; CSF2; MYC; PLAU; MMP1	0.00505
Alpha6Beta4Integrin	71	11 (15.5%)	NetPath	LAMA3; ITGB4; EGFR; RTKN; ITGA6; IRS1; SFN; LAMC2; LAMB3; COL17A1; SHC1	0.00554
Formation of tubulin folding intermediates by CCT/TriC	21	6 (28.6%)	Reactome	TUBA1C; CCT6A; TUBB3; TUBB6; TUBA4A; TUBB2A	0.00602
Focal Adhesion	184	19 (10.3%)	Wikipathways	COL4A1; ACTN1; LAMA3; VEGFC; COL4A6; CCND1; ITGB4; ITGA3; EGFR; ITGA6; COL5A3; MAPK6; TNC; LAMC2; LAMC3; LAMB3; CAV2; SHC1; CAV1	0.00715
ECM-receptor interaction - Homo sapiens (human)	87	12 (13.8%)	KEGG	LAMA3; ITGB4; COL5A3; ITGA3; ITGA6; COL4A6; COL27A1; COL4A1; TNC; LAMC3; LAMB3; LAMC2	0.00759
Amino acid transport across the plasma membrane	31	7 (22.6%)	Reactome	SLC7A8; SLC3A2; SLC7A5; SLC7A11; SLC7A1; SLC6A15; SLC6A14	0.00759
Protein digestion and absorption - Homo sapiens (human)	89	12 (13.5%)	KEGG	SLC7A8; COL5A3; SLC3A2; COL27A1; COL4A6; PRSS3; COL13A1; ATP1A2; COL4A1; MME; SLC15A1; COL17A1	0.00882
Non-integrin membrane-ECM interactions	42	8 (19.0%)	Reactome	ACTN1; LAMA3; ITGB4; ITGA6; TNC; LAMC2; LAMC3; LAMB3	0.00882
SLC-mediated transmembrane transport	254	23 (9.1%)	Reactome	SLC6A2; SLC7A8; SLC7A5; SLC7A1; SLC10A6; SLC39A14; SLC47A2; SLC6A11; SLC6A15; SLC6A14; SLC24A3; SLC13A5; SLC27A4; SLC39A2; SLC15A1; SLC39A6; SLC20A2; SLC2A9; SLC3A2; SLC7A11; SLC22A4; SLC16A1; SLC22A3	0.00947
Alpha 6 Beta 4 signaling pathway	33	7 (21.2%)	Wikipathways	LAMA3; ITGB4; IRS1; ITGA6; LAMC2; LAMB3; SHC1	0.0101
Cholesterol Biosynthesis	17	5 (29.4%)	Wikipathways	MSMO1; HMGCS1; SQLE; HMGCR; DHCR7	0.0148
Formyl peptide receptors bind formyl peptides and many other ligands	10	4 (40.0%)	Reactome	FPR1; FPR2; SAA2; SAA1	0.015
agrin in postsynaptic differentiation	47	8 (17.0%)	BioCarta	ACTA1; LAMA3; EGFR; NRG1; CTTN; LAMC2; LAMC3; LAMB3	0.0166
Validated transcriptional targets of deltaNp63 isoforms	47	8 (17.0%)	PID	BDKRB2; KRT14; SEC14L2; ITGA3; RAB38; SFN; PERP; NRG1	0.0166
Prefoldin mediated transfer of substrate to CCT/TriC	27	6 (22.2%)	Reactome	TUBA1C; TUBB2A; TUBB3; TUBB6; TUBA4A; CCT6A	0.0185
Small cell lung cancer - Homo sapiens (human)	86	11 (12.8%)	KEGG	LAMA3; CDK6; CCND1; ITGA3; ITGA6; COL4A6; COL4A1; LAMC2; LAMC3; MYC; LAMB3	0.0196
Spinal Cord Injury	114	13 (11.4%)	Wikipathways	EFNB2; CXCL1; CSPG4; GJA1; CCND1; CXCL8; EGFR; PTPRZ1; NOS1; COL4A1; KLK8; IL1B; MYC	0.0196
Amino acid and oligopeptide SLC transporters	49	8 (16.3%)	Reactome	SLC7A8; SLC3A2; SLC7A5; SLC7A11; SLC7A1; SLC15A1; SLC6A15; SLC6A14	0.0196
Chaperonin-mediated protein folding	49	8 (16.3%)	Reactome	TUBB6; TUBA1C; TUBB2A; TUBB3; KIF13A; TUBA4A; CCT6A; FKBP9	0.0196
Cooperation of Prefoldin and TriC/CCT in actin and tubulin folding	28	6 (21.4%)	Reactome	TUBA1C; TUBB2A; TUBB3; TUBB6; TUBA4A; CCT6A	0.0198
prion pathway	19	5 (26.3%)	BioCarta	LAMC2; LAMC3; LAMB3; LAMA3; PRNP	0.0198
Post-chaperonin tubulin folding pathway	19	5 (26.3%)	Reactome	TUBA1C; TUBA4A; TUBB6; TUBB2A; TUBB3	0.0198
EGFR1	455	33 (7.3%)	NetPath	EFNB2; CTTN; RALBP1; KIRREL; EEF1A2; ITGA3; EGFR; PKP3; SPRY4; CAV2; CAV1; AFAP1L2; NEDD4; JUP; KRT6A; MYC; PPP1R14B; TNS4; SLITRK6; EPHB3; ITGB4; EPHB4; EPN3; PHLDB2; CDH3; COL17A1; GJA1; ACTN1; MYL12B; RIN1; KRT17; CRIM1; SHC1	0.0209
EPHB forward signaling	39	7 (17.9%)	PID	EFNB2; EPHB3; EFNB1; SHC1; EPHB4; EFNB3; MAP4K4	0.021
Bile salt and organic anion SLC transporters	12	4 (33.3%)	Reactome	SLC16A1; SLC47A2; SLC13A5; SLC10A6	0.0243
Matrix Metalloproteinases	31	6 (19.4%)	Wikipathways	MMP16; MMP17; MMP10; MMP13; MMP3; MMP1	0.0313
Signaling by Activin	13	4 (30.8%)	Reactome	INHBA; INHBB; FST; FSTL3	0.0326
Antiarrhythmic Pathway, Pharmacodynamics	55	8 (14.5%)	PharmGKB	GJA1; KCND3; ATP2A1; CASQ2; HCN2; JUP; SCN4B; SCN3B	0.0339
Validated transcriptional targets of TAp63 isoforms	55	8 (14.5%)	PID	ITGB4; ITGA3; NQO1; PERP; CLCA2; JAG1; SERPINB5; S100A2	0.0339
Protein folding	55	8 (14.5%)	Reactome	TUBB6; TUBA1C; TUBB2A; TUBB3; KIF13A; TUBA4A; CCT6A; FKBP9	0.0339
Cholesterol biosynthesis	22	5 (22.7%)	Reactome	MSMO1; HMGCS1; SQLE; HMGCR; DHCR7	0.0339
Transport of connexons to the plasma membrane	2	2 (100.0%)	Reactome	GJA1; GJB2	0.0342
Cell surface interactions at the vascular wall	96	11 (11.5%)	Reactome	ITGA3; SHC1; SLC7A8; SLC3A2; SELE; SLC7A5; SLC7A11; ITGA6; SLC16A1; CAV1; MMP1	0.0351
Collagen degradation	33	6 (18.2%)	Reactome	MMP10; MMP13; MMP1; COL17A1; MMP3; FURIN	0.0379
Peptide ligand-binding receptors	194	17 (8.8%)	Reactome	CXCL1; BDKRB1; BDKRB2; CXCL5; PROK2; FPR1; FPR2; SAA2; SAA1; F2RL2; CYP26B1; CXCR2; CXCR1; CXCL8; F2RL3; EDNRA; F2RL1	0.0462
ErbB receptor signaling network	15	4 (26.7%)	PID	NRG1; TGFA; EGFR; EREG	0.0497
superpathway of cholesterol biosynthesis	25	5 (20.0%)	HumanCyc	MSMO1; HMGCS1; SQLE; HMGCR; DHCR7	0.0543
Arrhythmogenic right ventricular cardiomyopathy (ARVC) - Homo sapiens (human)	74	9 (12.2%)	KEGG	GJA1; ACTN1; ITGA3; ITGB4; ACTN2; DES; DSC2; ITGA6; JUP	0.0543
Arrhythmogenic Right Ventricular Cardiomyopathy	74	9 (12.2%)	Wikipathways	GJA1; ACTN1; DES; ITGB4; ACTN2; ITGA3; DSC2; ITGA6; JUP	0.0543
JAK-STAT-Core	104	11 (10.6%)	Signalink	IL31RA; CRLF1; IL11; EGFR; IRS1; CSF2; OSM; IL24; IL1RAP; IL22RA1; IL1B	0.0591
Acyl chain remodelling of PI	16	4 (25.0%)	Reactome	PLA2G4D; PLA2G4F; PLA2G4E; PLA2G2F	0.0592
p73 transcription factor network	79	9 (11.5%)	PID	FBXO45; SFN; TP53AIP1; CDK6; IL1RAP; CLCA2; MYC; SERPINE1; S100A2	0.0742
Integrin	124	12 (9.7%)	INOH	SHC1; CAV1; DOCK6; ITGA3; TLN2; ITGA6; COL4A6; COL4A1; LAMC2; LAMB3; TNC; ITGB4	0.0742
Hemostasis	465	31 (6.7%)	Reactome	EHD2; SLC7A8; ITGA3; DOCK6; ITGA6; RAPGEF4; RCOR1; SERPINE1; SERPINE2; GNAI1; ATP2A1; CAV1; NOS1; SLC7A5; SHC1; PLAU; VEGFC; F12; TUBA4A; KIF3C; ACTN2; ACTN1; F3; SLC16A1; SELE; SLC7A11; SLC3A2; F2RL3; F2RL2; KLC3; MMP1	0.0742
Oncostatin M Signaling Pathway	65	8 (12.3%)	Wikipathways	SHC1; MMP13; IRS1; HIF1A; SERPINE1; OSM; MMP3; MMP1	0.0742
EGFR-dependent Endothelin signaling events	9	3 (33.3%)	PID	EDNRA; EGFR; SHC1	0.0742
pyrimidine ribonucleosides degradation	3	2 (66.7%)	HumanCyc	UPP1; CDA	0.0742
Transport of connexins along the secretory pathway	3	2 (66.7%)	Reactome	GJA1; GJB2	0.0742
Oligomerization of connexins into connexons	3	2 (66.7%)	Reactome	GJA1; GJB2	0.0742
Gap junction assembly	3	2 (66.7%)	Reactome	GJA1; GJB2	0.0742
Tandem of pore domain in a weak inwardly rectifying K+ channels (TWIK)	3	2 (66.7%)	Reactome	KCNK6; KCNK7	0.0742
Regulation of nuclear beta catenin signaling and target gene transcription	80	9 (11.2%)	PID	CCND1; CXCL8; DKK1; SFN; PITX2; KRT1; CTNNBIP1; SNAI2; MYC	0.0742
Glucocorticoid receptor regulatory network	80	9 (11.2%)	PID	SFN; CXCL8; VIPR1; CSF2; KRT17; KRT14; CDK5R1; SELE; MMP1	0.0742
TNF signaling pathway - Homo sapiens (human)	110	11 (10.0%)	KEGG	CXCL1; CXCL5; SELE; CREB5; CSF2; VEGFC; FADD; RPS6KA4; IL1B; JAG1; MMP3	0.0742
Transport of inorganic cations/anions and amino acids/oligopeptides	95	10 (10.5%)	Reactome	SLC20A2; SLC7A8; SLC3A2; SLC7A5; SLC24A3; SLC7A1; SLC7A11; SLC15A1; SLC6A15; SLC6A14	0.0742
Direct p53 effectors	142	13 (9.2%)	PID	TGFA; BDKRB2; MAP4K4; EGFR; DKK1; SFN; PERP; SNAI2; S100A2; SERPINB5; SERPINE1; SCN3B; CAV1	0.0742
Acyl chain remodelling of PS	18	4 (22.2%)	Reactome	PLA2G4D; PLA2G4F; PLA2G4E; PLA2G2F	0.0749
Transmembrane transport of small molecules	530	34 (6.4%)	Reactome	SLC6A2; ATP2A1; SLC7A8; SLC7A5; ANO1; SLC7A1; ATP2C2; SLC10A6; SLC39A14; SCNN1D; SLC47A2; SLC6A11; TRPV3; SLC6A14; ATP1A2; SLC24A3; SLC13A5; SLC27A4; SLC39A2; SLC15A1; SLC39A6; SLC20A2; ABCA12; ABCG4; TPCN2; SLC2A9; SLC16A1; SLC7A11; HMOX2; SLC22A4; SLC3A2; SLC6A15; SLC22A3; ATP6V1C2	0.0769
Pancreatic secretion - Homo sapiens (human)	96	10 (10.4%)	KEGG	PLCB3; ATP2A1; TPCN2; CA2; CHRM3; PRSS3; RAB3D; ATP1A2; PLA2G2F; CLCA2	0.0769
Cytokine-cytokine receptor interaction - Homo sapiens (human)	265	20 (7.5%)	KEGG	CXCL1; CXCL5; CXCR2; CXCR1; IL11; IL1B; EGFR; BMPR1B; CSF2; CXCL14; INHBA; INHBB; OSM; IL24; VEGFC; IL1RAP; IL22RA1; TNFRSF12A; IL1R2; CXCL8	0.0791
phospholipases	41	6 (14.6%)	HumanCyc	PLCB3; PLCD3; PLA2G2F; PLA2G4F; PLA2G4E; PLA2G4D	0.0798
p53 signaling pathway - Homo sapiens (human)	68	8 (11.8%)	KEGG	PERP; SESN3; CCND1; SFN; TP53AIP1; CDK6; SERPINB5; SERPINE1	0.0812
Gastrin-CREB signalling pathway via PKC and MAPK	214	17 (7.9%)	Reactome	BDKRB1; BDKRB2; PROK2; LTB4R2; CHRM3; FPR2; EGFR; SAA2; SAA1; FFAR2; PLCB3; F2RL2; F2RL3; EDNRA; F2RL1; MMP3; MMP1	0.0812
Activation of Gene Expression by SREBP (SREBF)	19	4 (21.1%)	Wikipathways	HMGCS1; SQLE; HMGCR; DHCR7	0.0812
Na+/Cl- dependent neurotransmitter transporters	19	4 (21.1%)	Reactome	SLC6A2; SLC6A11; SLC6A15; SLC6A14	0.0812
EGFR Transactivation by Gastrin	10	3 (30.0%)	Reactome	EGFR; MMP3; MMP1	0.0812
Zinc influx into cells by the SLC39 gene family	10	3 (30.0%)	Reactome	SLC39A2; SLC39A6; SLC39A14	0.0812
Hydrolysis of LPC	10	3 (30.0%)	Reactome	PLA2G4F; PLA2G4E; PLA2G4D	0.0812
Staphylococcus aureus infection - Homo sapiens (human)	57	7 (12.7%)	KEGG	FCAR; FPR1; FPR2; MASP1; FCGR3B; KRT10; DSG1	0.0812
vegf hypoxia and angiogenesis	30	5 (16.7%)	BioCarta	BDKRB2; ACTA1; SHC1; HIF1A; CAV1	0.0812
Inflammatory mediator regulation of TRP channels - Homo sapiens (human)	99	10 (10.1%)	KEGG	BDKRB1; BDKRB2; PLCB3; PLA2G4E; IL1B; IL1RAP; F2RL1; PLA2G4F; TRPV3; PLA2G4D	0.0812
Syndecan interactions	20	4 (20.0%)	Reactome	TNC; ACTN1; ITGB4; ITGA6	0.0812
Beta3 integrin cell surface interactions	44	6 (13.6%)	PID	PVR; COL4A1; PLAU; COL4A6; TNC; TGFBI	0.0812
Dissolution of Fibrin Clot	11	3 (27.3%)	Reactome	SERPINE2; SERPINE1; PLAU	0.0812
Serotonin Transporter Activity	11	3 (27.3%)	Wikipathways	STX1A; NOS1; IL1B	0.0812
Purine catabolism	11	3 (27.3%)	Reactome	PNP; NT5C; NT5E	0.0812
pyrimidine deoxyribonucleosides degradation	4	2 (50.0%)	HumanCyc	UPP1; CDA	0.0812
Regulation of Lipid Metabolism by Peroxisome proliferator-activated receptor alpha (PPARalpha)	4	2 (50.0%)	Wikipathways	HMGCS1; HMGCR	0.0812
Gap junction - Homo sapiens (human)	89	9 (10.1%)	KEGG	GJA1; PLCB3; TUBA1C; EGFR; TUBB3; TUBB6; TUBA4A; TUBB2A; GNAI1	0.0812
Rheumatoid arthritis - Homo sapiens (human)	91	9 (10.1%)	KEGG	CXCL1; CXCL5; IL11; CSF2; CXCL8; ATP6V1C2; IL1B; MMP3; MMP1	0.0812
