# Supplementary material for: Gene expression analysis of TIL rich HPV-driven head and neck tumors reveals a distinct B-cell signature when compared to HPV independent tumors
Source: Oncotarget. 2016 Jul 22;7(35):56781–97. doi: 10.18632/oncotarget.10788 (PMC5302866; doi:10.18632/oncotarget.10788)
Supplement: Supplementary file 7 [file oncotarget-07-56781-s007.xlsx]

## Sheet: Sheet1
Supplementary Table S6 Marker gene sets whose expression was associated with the different lymphocyte cell subsets (B-cells, NK cells and CD4+ and CD8+ T-cells)
Gene sets obtained from the following resources: CTen (9), IRIS, (10),HeamAtlas (11), Palmer et al. (12), Grigoryev et al. (13) and Whitney et al. (14)
B cells	NK cells	CD4+ T-cells	CD8+ T-cells
BACH2	ADAMTS1	TRAT1	CD8B
ZNF395	AKR1C3	ICOS	TBX21
ARHGAP17	ASCL2	TNFRSF25	CST7
IFT57	BNC2	MAL	GZMH
TSPAN13	BZRAP1	DPP4	ADRB2
CNTNAP2	CCL3	AQP3	CD8A
OPN3	CD160	BCL11B	PRF1
GGA2	CD247	GPSM3	IL2RB
FAIM3	CHST12	LEF1	DKK3
KMO	CMKLR1	LEPROTL1
SYPL1	COL13A1	SYNE2
ST6GAL1	COLQ	KLRK1
PTPRK	CX3CR1	AAK1
ABCB4	FASLG	SEMA4D
NT5E	FEZ1	TACC3
GPR18	FGFBP2	RASGRP1
FCER2	GK5	SPOCK2
CSNK1G3	GOLGA8T	LPIN2
CCR6	GZMB	IFITM1
CD40	HOPX	ZAP70
CD37	IGFBP7	UPP1
CXCR5	IL12RB2	TXK
NAPSB	KIR2DL1	TNFAIP3
SLC2A5	KIR3DL2	TIAM1
CD83	KLRC3	TCF7
E2F5	KLRD1	STAT4
SSPN	LAIR2	SORL1
ZCCHC7	LDB2	SELPLG
ZNF154	LIM2	SATB1
GLDC	LINGO2	RORA
PRKCE	LOC401321	RGS10
RAB30	LOC727787	RBMS1
HLA-DOA	MGC24103	RARRES3
CYBASC3	MYOM2	PRKCQ
SETBP1	NCAM1	PIK3R1
TEAD2	NCR1	NELL2
BTLA	NMUR1	MYBL1
TLR10	OSBPL5	SH2D1A
RALGPS2	PDGFD	LCP2
PLEKHF2	PDGFRB	LCK
SAV1	PDZD4	KLRB1
POLD4	PLEKHF1	ITPKB
BCL11A	PRSS23	ITK
SWAP70	PRSS30P	ITGA6
SP140	PTGDR	INPP4A
ADAM28	PTGDS	IL7R
STAG3	RNF165	DNAJB1
AIM2	S1PR5	GZMK
UVRAG	SGSM1	GBP2
TCF4	SH2D1B	GBP1
CD200	SIGLEC17P	GATA3
ITPR1	SPON2	GALT
IRF4	SPTSSB	FYN
IL4R	TKTL1	FYB
IGJ	TTC38	FLT3LG
IRF8	ZBTB16	CTSW
HLA-DQB1	CD244	CDC25B
HLA-DQA1	IVNS1ABP	CD28
HLA-DOB	YPEL1	CD6
CR2	KIR2DL2	CD3G
CD72	KIR2DS5	CD3E
CD22	KIR2DS1	CD3D
CD1C	KIR3DL3	CD2
ADK	TGFBR1	CCND2
KLHL14	CLIC3	APBA2
CD24	KIR2DL3	IL6ST
HIST1H2BK	KIR2DL4	MAN1C1
WDR11	KIR3DL1	FHIT
SIDT2	KLRF1	INPP4B
SNX10		PRKCA
BACE2
RRAS2
CORO1A
MTSS1
LY86
KYNU
FUBP1
ADAM19
STX7
TFEB
TPD52
SYK
SNX2
SHMT2
RNASE6
RFX5
PPP3CA
POU2F2
PMAIP1
PLCG2
PIK3C2B
ODC1
NUP88
NCF4
MEF2C
SMAD3
LRMP
LGALS9
IGL@
IGKC
IGHM
IGHG1
IGHD
HLA-DRB6
HLA-DRA
HLA-DPB1
HLA-DPA1
HLA-DMB
HLA-DMA
HHEX
GM2A
FCGR2B
CYBB
CTSH
CD74
CCNG2
BTK
BCL7A
RHOH
BIRC3
ANXA4
ALOX5
OSBPL10
BANK1
UBE2J1
VPREB3
BLNK
TCL1A
SPIB
POU2AF1
PNOC
CD79B
CD79A
CD19
BLK
TNFRSF17
TMEM156
PPAPDC1B
FCRLA
CPNE5
FAM129C
FCRL5
FCRL1
KIAA0125
PAX5
FCRL2
EAF2
QRSL1
STAP1
SEL1L3
EZR
GNG7
MS4A1
METTL21D
NGLY1
FAM46C
FKBP11
EIF2AK3
KLF6
