# Supplementary material for: Gene expression analysis of TIL rich HPV-driven head and neck tumors reveals a distinct B-cell signature when compared to HPV independent tumors
Source: Oncotarget. 2016 Jul 22;7(35):56781–97. doi: 10.18632/oncotarget.10788 (PMC5302866; doi:10.18632/oncotarget.10788)
Supplement: Supplementary file 8 [file oncotarget-07-56781-s008.xlsx]

## Sheet: Sheet1
Supplementary Table S7 A list of differentially expressed genes between HPV(+) and HPV(-) tumors identified by RNA-Seq analysis followed by correction for TIL number
*Genes that overlap with DEGs identified from uncorrected data
Gene Symbol	Gene/Protein name	Fold Change (Log)	q-value
SYCP2	synaptonemal complex protein 2	4.56985	1.86e-26	*
STAG3	stromal antigen 3	5.05484	3.29e-24	*
ZFR2	zinc finger RNA binding protein 2	5.84259	1.93e-21	*
SMC1B	structural maintenance of chromosomes 1B	5.64423	1.19e-19	*
RNF212	ring finger protein 212	5.18755	1.94e-19	*
TEX15	testis expressed 15	6.92548	8.93e-19	*
KEL	Kell blood group, metallo-endopeptidase	6.59386	7.88e-17	*
LOC254559	hypothetical LOC254559	4.13342	4.83e-15	*
MAP7D2	MAP7 domain containing 2	5.25857	5.87e-15	*
NEFH	neurofilament, heavy polypeptide	5.81554	2.69e-13	*
WNK3	WNK lysine deficient protein kinase 3	3.21643	2.07e-11	*
SLFN13	schlafen family member 13	2.31737	6.96e-11	*
TAF7L	TAF7-like RNA polymerase II, TATA box binding protein (TBP)-associated factor, 50kDa	4.40155	8.31e-10	*
SYCE2	synaptonemal complex central element protein 2	2.84098	2.32e-09	*
SOX30	SRY (sex determining region Y)-box 30	3.62758	3.28e-09	*
C14orf39	chromosome 14 open reading frame 39	5.17234	4.38e-09	*
UPB1	ureidopropionase, beta	3.90166	4.38e-09	*
SPIB	Spi-B transcription factor (Spi-1/PU.1 related)	3.80492	8.05e-09	*
ZNF541	zinc finger protein 541	4.8293	1.08e-08	*
ZYG11A	zyg-11 homolog A (C. elegans)	3.03326	1.33e-08	*
ABCA3	ATP-binding cassette, sub-family A (ABC1), member 3	3.48476	1.39e-08	*
KLHL35	kelch-like 35 (Drosophila)	3.49283	1.46e-08	*
KCNS1	potassium voltage-gated channel, delayed-rectifier, subfamily S, member 1	3.58408	1.56e-08	*
HMSD	histocompatibility (minor) serpin domain containing	3.18372	3.11e-08	*
IL17REL	interleukin 17 receptor E-like	5.51277	3.99e-08	*
LOC285084	hypothetical protein LOC285084	4.63044	5.2e-08	*
CLGN	calmegin	3.89577	1.81e-07	*
GGA2	golgi-associated, gamma adaptin ear containing, ARF binding protein 2	1.69136	1.83e-07	*
ADAM28	ADAM metallopeptidase domain 28	1.88596	2.22e-07	*
HTR2B	5-hydroxytryptamine (serotonin) receptor 2B	2.76199	4.94e-07	*
RHBDL3	rhomboid, veinlet-like 3 (Drosophila)	3.74402	5.35e-07	*
C19orf57	chromosome 19 open reading frame 57	2.11381	6.66e-07	*
LOC541473	FK506 binding protein 6, 36kDa pseudogene	2.61052	1.06e-06	*
ARHGEF33	Rho guanine nucleotide exchange factor (GEF) 33	2.69806	1.15e-06	*
WNK2	WNK lysine deficient protein kinase 2	3.675	1.18e-06	*
CD8B	CD8b molecule	2.8997	1.3e-06	*
TDRD9	tudor domain containing 9	4.49677	1.4e-06	*
C9orf172	chromosome 9 open reading frame 172	2.86951	1.47e-06	*
GPC2	glypican 2	2.36894	1.76e-06	*
EP400NL	EP400 N-terminal like	2.16708	2.24e-06	*
PDE6B	phosphodiesterase 6B, cGMP-specific, rod, beta	2.47568	2.47e-06	*
RIBC2	RIB43A domain with coiled-coils 2	2.15938	2.89e-06	*
TDRD5	tudor domain containing 5	5.3049	3.81e-06
BCL2	B-cell CLL/lymphoma 2	1.78743	3.97e-06	*
GRIN2C	glutamate receptor, ionotropic, N-methyl D-aspartate 2C	2.96074	4.64e-06	*
RARB	retinoic acid receptor, beta	1.82915	4.68e-06	*
SYNGR3	synaptogyrin 3	2.308	5.19e-06	*
LOC154860	hypothetical protein LOC154860	3.94478	5.91e-06	*
TNFRSF9	tumor necrosis factor receptor superfamily, member 9	1.91461	6.13e-06	*
ARNT2	aryl-hydrocarbon receptor nuclear translocator 2	2.62211	8.53e-06	*
CUL9	cullin 9	1.18663	9.06e-06	*
PLAC8	placenta-specific 8	2.86687	1.48e-05	*
RAB42	RAB42, member RAS oncogene family	2.52094	2.25e-05	*
CDH23	cadherin-related 23	2.3205	2.35e-05	*
RANBP17	RAN binding protein 17	2.97453	3.76e-05	*
MDK	midkine (neurite growth-promoting factor 2)	1.98917	3.91e-05	*
PARM1	prostate androgen-regulated mucin-like protein 1	2.24991	4.42e-05	*
KCNB2	potassium voltage-gated channel, Shab-related subfamily, member 2	4.51325	4.83e-05	*
NOS2	nitric oxide synthase 2, inducible	3.46087	6.47e-05	*
IRX6	iroquois homeobox 6	3.43093	6.82e-05	*
C5	complement component 5	1.38676	9.15e-05	*
VCAM1	vascular cell adhesion molecule 1	2.56044	9.38e-05	*
PCLO	piccolo (presynaptic cytomatrix protein)	2.68252	9.98e-05	*
MECOM	MDS1 and EVI1 complex locus	1.54785	0.000105774	*
NR3C2	nuclear receptor subfamily 3, group C, member 2	2.43318	0.000117615	*
ZNF620	zinc finger protein 620	2.00135	0.000169726	*
ZNF300	zinc finger protein 300	1.76191	0.000189332	*
GRIN2A	glutamate receptor, ionotropic, N-methyl D-aspartate 2A	4.42849	0.000189826	*
LDHC	lactate dehydrogenase C	2.84238	0.000193834	*
SIM2	single-minded homolog 2 (Drosophila)	2.9276	0.000227142	*
LOC441666	zinc finger protein 91 pseudogene	2.23697	0.000227142	*
RYR3	ryanodine receptor 3	2.78155	0.000230584	*
PAX6	paired box 6	2.92867	0.000237368	*
NKX2-3	NK2 transcription factor related, locus 3 (Drosophila)	4.04654	0.000238843	*
INPP1	inositol polyphosphate-1-phosphatase	1.3219	0.000243984	*
FOXJ1	forkhead box J1	5.47179	0.000249805
LOC81691	exonuclease NEF-sp	1.51005	0.000255367	*
ICAM4	intercellular adhesion molecule 4 (Landsteiner-Wiener blood group)	2.67336	0.000292762	*
RMI2	RecQ mediated genome instability 2	1.29656	0.000335611	*
C17orf57	chromosome 17 open reading frame 57	1.43781	0.000337399	*
ESCO2	establishment of cohesion 1 homolog 2 (S. cerevisiae)	1.85739	0.000354014
GAD1	glutamate decarboxylase 1 (brain, 67kDa)	2.33962	0.000451411	*
TCF19	transcription factor 19	1.16304	0.000465048	*
LHX2	LIM homeobox 2	2.62189	0.000581668	*
LGI2	leucine-rich repeat LGI family, member 2	2.47659	0.000598369	*
CDKN2A	cyclin-dependent kinase inhibitor 2A (melanoma, p16, inhibits CDK4)	2.87051	0.000663508	*
CYP4X1	cytochrome P450, family 4, subfamily X, polypeptide 1	1.95847	0.000668142	*
CD200	CD200 molecule	1.70765	0.000795126	*
TRIM45	tripartite motif-containing 45	1.41165	0.000811708	*
MAGI3	membrane associated guanylate kinase, WW and PDZ domain containing 3	1.54008	0.00090303
ATF5	activating transcription factor 5	1.54331	0.000956657	*
CACNA2D1	calcium channel, voltage-dependent, alpha 2/delta subunit 1	2.02321	0.000964064	*
MYO3A	myosin IIIA	4.01836	0.00103592	*
ISYNA1	inositol-3-phosphate synthase 1	1.39149	0.00107642	*
MCM2	minichromosome maintenance complex component 2	1.12753	0.00107996	*
GLS2	glutaminase 2 (liver, mitochondrial)	2.0464	0.00110173	*
ACBD7	acyl-Coenzyme A binding domain containing 7	2.35744	0.00114023	*
TMSB15A	thymosin beta 15a	2.79198	0.00114035	*
MCM6	minichromosome maintenance complex component 6	1.3066	0.00122342
ALDH1L1	aldehyde dehydrogenase 1 family, member L1	3.39306	0.00129637	*
CNTD1	cyclin N-terminal domain containing 1	1.70245	0.00131711	*
C11orf9	chromosome 11 open reading frame 9	2.44561	0.00133782
KRT15	keratin 15	2.25153	0.00137525	*
DHFR	dihydrofolate reductase	1.29912	0.00148383
MARC1	core-binding factor, runt domain, alpha subunit 2; translocated to, 2	1.59224	0.00155501	*
CBFA2T2	mitochondrial amidoxime reducing component 1	1.15915	0.00155501	*
NRXN3	neurexin 3	2.64783	0.00173802	*
WDR76	WD repeat domain 76	1.50597	0.00174223
MUC4	mucin 4, cell surface associated	2.9722	0.00175431	*
ABHD11	abhydrolase domain containing 11	1.19147	0.00196112	*
MGA	MAX gene associated	1.20552	0.00223166
ERO1LB	ERO1-like beta (S. cerevisiae)	1.24183	0.00233306	*
C12orf34	chromosome 12 open reading frame 34	1.59957	0.00233565	*
TCAM1P	testicular cell adhesion molecule 1, pseudogene	2.78133	0.00324333	*
RPA2	replication protein A2, 32kDa	1.07621	0.0033108
LRRCC1	leucine rich repeat and coiled-coil domain containing 1	1.46922	0.00353776
TTF2	transcription termination factor, RNA polymerase II	1.39436	0.00353776
CDKN2C	cyclin-dependent kinase inhibitor 2C (p18, inhibits CDK4)	1.4165	0.00356654	*
CHAF1A	chromatin assembly factor 1, subunit A (p150)	1.28337	0.00389196
GPR137C	G protein-coupled receptor 137C	1.71887	0.00412946	*
FRG1B	FSHD region gene 1 family, member B	1.13308	0.00445967	*
NADKD1	-	1.32632	0.00540461
ENPP4	ectonucleotide pyrophosphatase/phosphodiesterase 4 (putative function)	1.39974	0.0056423	*
C3orf15	chromosome 3 open reading frame 15	2.48233	0.00576551	*
FANCD2	Fanconi anemia, complementation group D2	1.06661	0.00576551	*
CBS	cystathionine-beta-synthase	1.82156	0.0058028	*
FAM81A	family with sequence similarity 81, member A	1.55658	0.00590651	*
FAM111B	family with sequence similarity 111, member B	1.13137	0.00608826	*
DSCR6	Down syndrome critical region gene 6	2.0033	0.00614028	*
PAQR8	progestin and adipoQ receptor family member VIII	1.1146	0.00636149	*
CENPW	centromere protein W	1.14088	0.0066234	*
MDM2	Mdm2 p53 binding protein homolog (mouse)	1.13874	0.00672866
CCHCR1	coiled-coil alpha-helical rod protein 1	1.04969	0.00678533	*
ZNF214	zinc finger protein 214	1.53755	0.00769349	*
TSPAN1	tetraspanin 1	3.07691	0.00774966
CYP4Z1	cytochrome P450, family 4, subfamily Z, polypeptide 1	2.28112	0.00798796	*
ADARB2	adenosine deaminase, RNA-specific, B2 (RED2 homolog rat)	2.5043	0.00850474	*
POLA1	polymerase (DNA directed), alpha 1, catalytic subunit	1.26482	0.00875909
LOC219731	hypothetical protein LOC219731	1.99652	0.00976352	*
E2F7	E2F transcription factor 7	1.46466	0.00991834
ICOSLG	inducible T-cell co-stimulator ligand	1.41341	0.0102155	*
TMEM41A	transmembrane protein 41A	1.0528	0.0103346
CDC7	cell division cycle 7 homolog (S. cerevisiae)	1.00345	0.0104099	*
BARD1	BRCA1 associated RING domain 1	1.44237	0.0104161
E2F1	E2F transcription factor 1	1.06034	0.0106803	*
DNAH6	dynein, axonemal, heavy chain 6	3.40585	0.0108231
RTKN2	rhotekin 2	1.39451	0.0117
GALNT5	UDP-N-acetyl-alpha-D-galactosamine:polypeptide N-acetylgalactosaminyltransferase 5 (GalNAc-T5)	2.33153	0.0117
CENPK	centromere protein K	1.08149	0.0122617	*
LMNB1	lamin B1	1.12786	0.0124248
C19orf46	chromosome 19 open reading frame 46	1.54002	0.0129268	*
MNS1	meiosis-specific nuclear structural 1	1.97312	0.0129972
NUSAP1	nucleolar and spindle associated protein 1	1.28199	0.0131241
FIGNL1	fidgetin-like 1	1.18094	0.0132759
ALCAM	activated leukocyte cell adhesion molecule	1.64296	0.0137268
LOC100507421	-	2.17687	0.0138488	*
ILDR1	immunoglobulin-like domain containing receptor 1	1.5327	0.0138488	*
TYMS	thymidylate synthetase	1.54862	0.0140717
SPICE1	spindle and centriole associated protein 1	1.10954	0.0160412
C11orf82	chromosome 11 open reading frame 82	1.28899	0.0160412
KIF24	kinesin family member 24	1.00489	0.0172735	*
CHAF1B	chromatin assembly factor 1, subunit B (p60)	1.30313	0.0173382
CORO2A	coronin, actin binding protein, 2A	1.13831	0.0173382
NOXO1	NADPH oxidase organizer 1	1.53404	0.0173499	*
KIF15	kinesin family member 15	1.51978	0.0180026
TCP11	t-complex 11 homolog (mouse)	2.61333	0.0183006	*
LRRIQ1	leucine-rich repeats and IQ motif containing 1	2.81574	0.0184966
CENPH	centromere protein H	1.39789	0.0189593
C18orf54	chromosome 18 open reading frame 54	1.08322	0.0200667	*
LOC100294145	hypothetical protein LOC100294145	1.1169	0.0215825
PRPS2	phosphoribosyl pyrophosphate synthetase 2	1.06768	0.0218402
LOC100128191	hypothetical protein LOC100128191	1.26327	0.0220473	*
PRIM1	primase, DNA, polypeptide 1 (49kDa)	1.3162	0.0220863
STEAP3	STEAP family member 3	1.08384	0.0221156
DSN1	DSN1, MIND kinetochore complex component, homolog (S. cerevisiae)	1.21895	0.0221315
NCAPG2	non-SMC condensin II complex, subunit G2	1.16848	0.0221315
CASC5	cancer susceptibility candidate 5	1.4147	0.0228393
RASEF	RAS and EF-hand domain containing	1.20735	0.0239335	*
DTL	denticleless homolog (Drosophila)	1.31448	0.0243159
TP53	tumor protein p53	1.44533	0.0260493
CLCA4	chloride channel accessory 4	3.1152	0.0263936
CLDN3	claudin 3	2.90263	0.0269832	*
ANKRD65	ankyrin repeat domain 65	1.96481	0.0270731
BCL2L15	BCL2-like 15	1.81367	0.0297848
SEMA5A	sema domain, seven thrombospondin repeats (type 1 and type 1-like), transmembrane domain (TM) and short cytoplasmic domain, (semaphorin) 5A	1.53893	0.0308221
LOC100506994	-	2.54839	0.031481
ANKRD32	ankyrin repeat domain 32	1.01118	0.031481
ASF1B	ASF1 anti-silencing function 1 homolog B (S. cerevisiae)	1.40498	0.031481
SLC15A2	solute carrier family 15 (H+/peptide transporter), member 2	1.85517	0.031481
KIAA1328	KIAA1328	1.28594	0.0331391
MCM3	minichromosome maintenance complex component 3	1.08226	0.0332253
MFSD4	major facilitator superfamily domain containing 4	1.71972	0.0349219	*
SGOL2	shugoshin-like 2 (S. pombe)	1.29076	0.036469
PON3	paraoxonase 3	2.90132	0.0369606
NPR3	natriuretic peptide receptor C/guanylate cyclase C (atrionatriuretic peptide receptor C)	2.86383	0.0369867
RELB	v-rel reticuloendotheliosis viral oncogene homolog B	1.27304	0.0369914
ICAM5	intercellular adhesion molecule 5, telencephalin	2.76441	0.0370836
KSR1	kinase suppressor of ras 1	1.20312	0.0372063
LIN54	lin-54 homolog (C. elegans)	1.11719	0.0376081
NRIP3	nuclear receptor interacting protein 3	1.00514	0.0388118	*
LOC399815	chromosome 10 open reading frame 88 pseudogene	1.38846	0.0399613	*
NYNRIN	NYN domain and retroviral integrase containing	1.45554	0.0403245
TSPYL5	TSPY-like 5	1.66014	0.0403245
MUC22	mucin 22	2.30332	0.0438096	*
C5orf54	chromosome 5 open reading frame 54	1.26282	0.0441732
MBOAT1	membrane bound O-acyltransferase domain containing 1	1.2775	0.0441732
NEDD4L	neural precursor cell expressed, developmentally down-regulated 4-like	1.14254	0.0453744
CYB5RL	cytochrome b5 reductase-like	1.41804	0.0461922
OCA2	oculocutaneous albinism II	3.81741	0.0461922
PADI3	peptidyl arginine deiminase, type III	3.18818	0.0461922
ISL1	ISL LIM homeobox 1	3.79037	0.0466791
MST1R	macrophage stimulating 1 receptor (c-met-related tyrosine kinase)	1.26717	0.0466791
TIMELESS	timeless homolog (Drosophila)	1.13427	0.0481446
TMPO	thymopoietin	1.0734	0.0488186
KRT19	keratin 19	1.83667	0.0489439	*
BRCA2	breast cancer 2, early onset	1.20644	0.0492412
FAM83E	family with sequence similarity 83, member E	1.57287	0.0493674	*
NEDD1	neural precursor cell expressed, developmentally down-regulated 1	1.01446	0.0493674	*
ARHGEF19	Rho guanine nucleotide exchange factor (GEF) 19	1.08242	0.0494045
Genes expressed to a lesser extent in HPV(+) compared to HPV(-) tumors
Gene Symbol	Gene/Protein name	Fold Change (Log)	q-value
DSC1	desmocollin 1	-6.12236	3.48e-11	*
GOLGA7B	golgin A7 family, member B	-3.37694	6.96e-11	*
PPP1R14C	protein phosphatase 1, regulatory (inhibitor) subunit 14C	-2.15587	3.54e-09	*
SH2D5	SH2 domain containing 5	-4.51123	1.02e-08	*
SPINK6	serine peptidase inhibitor, Kazal type 6	-9.76597	1.46e-08	*
KRT75	keratin 75	-6.06258	1.83e-08	*
DSG1	desmoglein 1	-5.93449	2.09e-08	*
CDSN	corneodesmosin	-7.07701	2.26e-08	*
CASP14	caspase 14, apoptosis-related cysteine peptidase	-8.54705	3.36e-08	*
EEF1A2	eukaryotic translation elongation factor 1 alpha 2	-4.82255	5.26e-08	*
TBX1	T-box 1	-2.68321	3.02e-07	*
KLC3	kinesin light chain 3	-2.25119	4.49e-07	*
KRT16P2	keratin 16 pseudogene 2	-4.50928	5.33e-07	*
LCE1F	late cornified envelope 1F	-7.56201	5.4e-07	*
SPRR2G	small proline-rich protein 2G	-8.8677	8.11e-07	*
HSPB3	heat shock 27kDa protein 3	-4.92367	9.9e-07	*
KLK14	kallikrein-related peptidase 14	-6.51625	1.64e-06	*
DUSP14	dual specificity phosphatase 14	-1.80478	1.67e-06	*
FSTL3	follistatin-like 3 (secreted glycoprotein)	-2.29512	2.1e-06	*
KRT16P3	immunoglobulin-like and fibronectin type III domain containing 1	-4.40747	2.21e-06	*
IGFN1	keratin 16 pseudogene 3	-5.60309	2.21e-06	*
POU3F1	POU class 3 homeobox 1	-2.86351	4.29e-06	*
GALNT6	UDP-N-acetyl-alpha-D-galactosamine:polypeptide N-acetylgalactosaminyltransferase 6 (GalNAc-T6)	-2.34362	5.12e-06	*
SPRR2B	small proline-rich protein 2B	-7.79911	5.19e-06	*
FAM89A	family with sequence similarity 89, member A	-2.00079	5.29e-06	*
GSDMA	gasdermin A	-5.15229	5.45e-06	*
KRT1	keratin 1	-6.93713	6.05e-06	*
B4GALNT3	beta-1,4-N-acetyl-galactosaminyl transferase 3	-2.54726	6.13e-06	*
TNNT1	troponin T type 1 (skeletal, slow)	-3.74879	6.17e-06	*
TNFRSF12A	tumor necrosis factor receptor superfamily, member 12A	-1.70273	6.37e-06	*
PNLIPRP3	pancreatic lipase-related protein 3	-6.62273	6.42e-06	*
SMOX	spermine oxidase	-2.01891	6.68e-06	*
KRT14	keratin 14	-3.90482	8.78e-06	*
NQO1	NAD(P)H dehydrogenase, quinone 1	-1.81634	1.08e-05	*
ELOVL4	elongation of very long chain fatty acids (FEN1/Elo2, SUR4/Elo3, yeast)-like 4	-2.91535	1.32e-05	*
USP2	ubiquitin specific peptidase 2	-3.18148	1.32e-05	*
LCE3D	late cornified envelope 3D	-5.59478	1.42e-05	*
COL4A6	collagen, type IV, alpha 6	-3.86286	1.51e-05	*
C19orf26	chromosome 19 open reading frame 26	-2.43699	1.66e-05	*
PNPLA1	patatin-like phospholipase domain containing 1	-3.75041	1.68e-05	*
TFCP2L1	transcription factor CP2-like 1	-2.08457	1.77e-05	*
KLK9	kallikrein-related peptidase 9	-5.70191	1.82e-05	*
IMPA2	inositol(myo)-1(or 4)-monophosphatase 2	-1.99562	1.92e-05	*
EFNB3	ephrin-B3	-2.37864	2.07e-05	*
TRPV3	transient receptor potential cation channel, subfamily V, member 3	-3.04987	2.24e-05	*
KRTDAP	keratinocyte differentiation-associated protein	-5.49956	2.3e-05	*
WISP3	WNT1 inducible signaling pathway protein 3	-3.90079	2.39e-05	*
BPIFC	BPI fold containing family C	-5.75951	3.05e-05	*
TUBA4A	tubulin, alpha 4a	-1.87106	3.43e-05	*
KRT16	keratin 16	-3.58925	3.54e-05	*
KRT6B	keratin 6B	-3.37558	3.81e-05	*
NKPD1	NTPase, KAP family P-loop domain containing 1	-2.50615	4.36e-05	*
RUNDC3A	RUN domain containing 3A	-2.91811	5.1e-05	*
DMKN	dermokine	-3.72161	5.43e-05	*
FLRT3	fibronectin leucine rich transmembrane protein 3	-3.82696	5.43e-05	*
RDH12	retinol dehydrogenase 12 (all-trans/9-cis/11-cis)	-3.58044	5.65e-05	*
CCNA1	cyclin A1	-3.90428	5.83e-05	*
MDFI	MyoD family inhibitor	-1.4581	6.44e-05	*
CPA4	carboxypeptidase A4	-3.3729	6.62e-05	*
CALB2	calbindin 2	-3.63159	6.74e-05	*
PAPL	iron/zinc purple acid phosphatase-like protein	-4.36043	9.31e-05	*
TREX2	three prime repair exonuclease 2	-3.85751	9.52e-05	*
WFDC12	WAP four-disulfide core domain 12	-6.9538	0.000101379	*
NIPAL4	NIPA-like domain containing 4	-2.90436	0.000107469	*
ARRDC4	arrestin domain containing 4	-2.13022	0.000110293	*
SLC13A5	solute carrier family 13 (sodium-dependent citrate transporter), member 5	-4.88017	0.000119831	*
TMEM63C	transmembrane protein 63C	-2.52487	0.000124203	*
PLA2G4D	phospholipase A2, group IVD (cytosolic)	-5.59482	0.000135012	*
MSX2	msh homeobox 2	-3.08691	0.000136186	*
HSPA12A	cytochrome P450, family 4, subfamily F, polypeptide 22	-2.05184	0.000136382	*
CYP4F22	heat shock 70kDa protein 12A	-4.22606	0.000136382	*
SLC6A15	solute carrier family 6 (neutral amino acid transporter), member 15	-2.68023	0.000157139	*
TUBB2A	tubulin, beta 2A	-1.93028	0.000169241	*
LCE3E	late cornified envelope 3E	-5.56352	0.000169726	*
C10orf58	chromosome 10 open reading frame 58	-1.05716	0.000189826	*
VSIG8	V-set and immunoglobulin domain containing 8	-5.55892	0.000246913	*
GJB2	gap junction protein, beta 2, 26kDa	-3.03636	0.00028387	*
SPRR2E	small proline-rich protein 2E	-3.97204	0.000322487	*
HOXC13	aspartic peptidase, retroviral-like 1	-3.43931	0.000337399	*
LIPN	homeobox C13	-4.20047	0.000337399	*
ASPRV1	lipase, family member N	-4.22882	0.000337399	*
MEFV	Mediterranean fever	-2.1598	0.00036649	*
AZGP1	alpha-2-glycoprotein 1, zinc-binding	-4.26613	0.000380539	*
SBSN	suprabasin	-3.97461	0.000397769	*
EPGN	epithelial mitogen homolog (mouse)	-4.04537	0.000412047	*
AKR1B10	aldo-keto reductase family 1, member B10 (aldose reductase)	-2.83455	0.000413315	*
KRT17	keratin 17	-2.73351	0.000440829	*
SDR9C7	short chain dehydrogenase/reductase family 9C, member 7	-3.63087	0.000460024	*
SLC47A2	solute carrier family 47, member 2	-2.72368	0.000461875	*
IL22RA1	interleukin 22 receptor, alpha 1	-2.0813	0.000466457	*
SLITRK6	SLIT and NTRK-like family, member 6	-3.09569	0.000480936	*
KDM5B	lysine (K)-specific demethylase 5B	-1.05933	0.000483221	*
RIN1	Ras and Rab interactor 1	-1.11788	0.000486583	*
EFNA3	ephrin-A3	-1.82381	0.000523951	*
ATP2C2	ATPase, Ca++ transporting, type 2C, member 2	-2.8378	0.000528445	*
PRR9	proline rich 9	-6.04288	0.000529767	*
DLX3	distal-less homeobox 3	-2.97843	0.000531203	*
DUSP6	dual specificity phosphatase 6	-1.02079	0.000581624	*
PKNOX2	PBX/knotted 1 homeobox 2	-3.88272	0.000670858
DEFB4A	defensin, beta 4A	-4.6175	0.000684032	*
GJB6	gap junction protein, beta 6, 30kDa	-3.05638	0.000810475	*
LGALSL	lectin, galactoside-binding-like	-2.21667	0.000936071	*
HAL	histidine ammonia-lyase	-4.00267	0.00103597	*
GPR1	G protein-coupled receptor 1	-2.25323	0.00115541	*
KRT10	keratin 10	-3.1271	0.00129536	*
UCHL3	ubiquitin carboxyl-terminal esterase L3 (ubiquitin thiolesterase)	-1.24041	0.00146215	*
LGALS7B	lectin, galactoside-binding, soluble, 7B	-2.84783	0.00148646	*
DHCR7	7-dehydrocholesterol reductase	-2.06316	0.00157665	*
MT2A	metallothionein 2A	-1.57439	0.00164575	*
SPON2	spondin 2, extracellular matrix protein	-1.48499	0.00165065	*
SULT2B1	sulfotransferase family, cytosolic, 2B, member 1	-2.24113	0.00181127	*
SPRR4	small proline-rich protein 4	-4.46905	0.00181147	*
MT1X	metallothionein 1X	-2.99262	0.00187006
CD36	CD36 molecule (thrombospondin receptor)	-2.28309	0.0018981
KLK5	kallikrein-related peptidase 5	-4.591	0.00195383	*
RAB3D	RAB3D, member RAS oncogene family	-1.16682	0.00197471	*
APOD	apolipoprotein D	-3.95574	0.00214594
SPRR2D	small proline-rich protein 2D	-2.96311	0.00227019	*
NPTX2	neuronal pentraxin II	-1.90507	0.00244028	*
TUFT1	tuftelin 1	-1.22398	0.00258639	*
EDNRB	endothelin receptor type B	-2.04726	0.00259148
PITX2	paired-like homeodomain 2	-3.55035	0.00294385	*
SLURP1	secreted LY6/PLAUR domain containing 1	-3.53282	0.00295501	*
ATP6V1C2	ATPase, H+ transporting, lysosomal 42kDa, V1 subunit C2	-2.3661	0.00297008	*
IFITM2	interferon induced transmembrane protein 2 (1-8D)	-1.70825	0.00298424
PRICKLE1	prickle homolog 1 (Drosophila)	-1.85556	0.00312421
SLC5A10	solute carrier family 5 (sodium/glucose cotransporter), member 10	-1.4388	0.00356654	*
FLG2	filaggrin family member 2	-4.98255	0.00362077	*
RNF222	ring finger protein 222	-2.7058	0.00376159	*
CLTB	clathrin, light chain (Lcb)	-1.27843	0.00379262	*
MFAP3L	microfibrillar-associated protein 3-like	-1.89708	0.00394533	*
PRSS3	protease, serine, 3	-3.046	0.00402049	*
ESYT3	extended synaptotagmin-like protein 3	-2.4419	0.00488771	*
CLDN17	claudin 17	-4.96668	0.00504426	*
EFR3B	EFR3 homolog B (S. cerevisiae)	-2.35977	0.00511153	*
CNFN	cornifelin	-2.53593	0.00524603	*
ABCG4	ATP-binding cassette, sub-family G (WHITE), member 4	-2.84989	0.00540094	*
ALOXE3	arachidonate lipoxygenase 3	-3.33056	0.00547265	*
IFFO2	intermediate filament family orphan 2	-1.43679	0.00552461	*
KLK8	kallikrein-related peptidase 8	-3.13363	0.00581342	*
FAM107A	family with sequence similarity 107, member A	-2.76076	0.00585976
LIPK	lipase, family member K	-3.37292	0.00634657	*
FAM25A	family with sequence similarity 25, member A	-3.31274	0.00638679	*
CHI3L2	chitinase 3-like 2	-2.75711	0.00747717	*
S100A7A	S100 calcium binding protein A7A	-3.81776	0.00754121	*
RASL11A	RAS-like, family 11, member A	-2.75814	0.00795114
ME1	malic enzyme 1, NADP(+)-dependent, cytosolic	-1.34251	0.00826766	*
GGT5	gamma-glutamyltransferase 5	-1.59662	0.00841995
KPRP	keratinocyte proline-rich protein	-4.11002	0.00864009	*
ITGA10	integrin, alpha 10	-1.83804	0.00930435
EBPL	emopamil binding protein-like	-1.02946	0.00943898	*
ALOX12B	arachidonate 12-lipoxygenase, 12R type	-3.16622	0.00965115	*
KLK7	kallikrein-related peptidase 7	-3.18403	0.00969653	*
LCE3A	late cornified envelope 3A	-3.83272	0.00991484	*
MSX1	msh homeobox 1	-2.58239	0.00991834
PTGER3	prostaglandin E receptor 3 (subtype EP3)	-2.38789	0.0110349	*
ENDOU	endonuclease, polyU-specific	-2.56466	0.0111906	*
RDH16	retinol dehydrogenase 16 (all-trans)	-1.82739	0.0113425	*
AMICA1	adhesion molecule, interacts with CXADR antigen 1	-1.17853	0.0118914
HSPA7	heat shock 70kDa protein 7 (HSP70B)	-3.73806	0.0121536
FLG	filaggrin	-4.55969	0.0121839
ABCA6	ATP-binding cassette, sub-family A (ABC1), member 6	-2.18491	0.0130527
F2RL2	coagulation factor II (thrombin) receptor-like 2	-1.53316	0.0134995	*
CRCT1	cysteine-rich C-terminal 1	-3.01817	0.0138801	*
WWTR1	WW domain containing transcription regulator 1	-1.01499	0.0141614
ABCA9	ATP-binding cassette, sub-family A (ABC1), member 9	-2.37732	0.0148512
F13A1	coagulation factor XIII, A1 polypeptide	-1.7556	0.0148626
GPSM1	G-protein signaling modulator 1 (AGS3-like, C. elegans)	-1.32087	0.015838	*
ADCYAP1	adenylate cyclase activating polypeptide 1 (pituitary)	-3.97206	0.0160412
UNC93A	unc-93 homolog A (C. elegans)	-3.25524	0.0162626	*
HSD17B2	hydroxysteroid (17-beta) dehydrogenase 2	-2.25938	0.0164785	*
LEPR	leptin receptor	-1.71842	0.0173382
SELE	selectin E	-1.64453	0.01795	*
AKR1C3	aldo-keto reductase family 1, member C3 (3-alpha hydroxysteroid dehydrogenase, type II)	-3.2232	0.0184966
C1orf162	chromosome 1 open reading frame 162	-1.31218	0.0185898
LGI4	leucine-rich repeat LGI family, member 4	-2.38263	0.0185898
CEACAM4	carcinoembryonic antigen-related cell adhesion molecule 4	-1.69747	0.0189266	*
C1S	complement component 1, s subcomponent	-1.79966	0.0193197
ARC	activity-regulated cytoskeleton-associated protein	-2.24362	0.0199583	*
GRASP	GRP1 (general receptor for phosphoinositides 1)-associated scaffold protein	-1.99959	0.0200832
SOD3	superoxide dismutase 3, extracellular	-2.10332	0.0201503
SOX15	SRY (sex determining region Y)-box 15	-1.28421	0.0206064	*
LOC100188947	hypothetical LOC100188947	-1.71137	0.0216494
RSPO1	R-spondin homolog (Xenopus laevis)	-3.51482	0.022128
CCL19	chemokine (C-C motif) ligand 19	-3.0582	0.0236445
NPDC1	neural proliferation, differentiation and control, 1	-1.70123	0.0253483
C1R	complement component 1, r subcomponent	-1.38617	0.0253626
HSD11B2	hydroxysteroid (11-beta) dehydrogenase 2	-1.71473	0.0259504
MAPT	microtubule-associated protein tau	-3.9568	0.0260493
ADAM33	ADAM metallopeptidase domain 33	-2.3746	0.0261213
MYLK4	myosin light chain kinase family, member 4	-1.51744	0.0265199	*
BAI1	brain-specific angiogenesis inhibitor 1	-2.73353	0.0343763
WISP1	WNT1 inducible signaling pathway protein 1	-2.21273	0.0344875
MOCS1	molybdenum cofactor synthesis 1	-1.4093	0.0354147
PRR5	microfibrillar-associated protein 4	-1.44168	0.0354374
MFAP4	proline rich 5 (renal)	-2.02146	0.0354374
GSTA4	glutathione S-transferase alpha 4	-1.20154	0.0358601	*
INHBB	inhibin, beta B	-1.31945	0.0358601	*
DKFZp434J0226	hypothetical LOC93429	-5.24404	0.036469
GADD45B	growth arrest and DNA-damage-inducible, beta	-1.7291	0.0369914
IRX4	iroquois homeobox 4	-3.54077	0.0370836
GEM	GTP binding protein overexpressed in skeletal muscle	-1.81377	0.0371635
RGS11	regulator of G-protein signaling 11	-2.25578	0.0377071
SMPD3	sphingomyelin phosphodiesterase 3, neutral membrane (neutral sphingomyelinase II)	-1.53111	0.0382273	*
CACNA1I	calcium channel, voltage-dependent, T type, alpha 1I subunit	-2.26031	0.0387262
ADRA2A	adrenergic, alpha-2A-, receptor	-3.15764	0.0420307
CES4A	carboxylesterase 4A	-1.98982	0.0421455
ADCY4	adenylate cyclase 4	-1.41997	0.0441732
FOXF1	forkhead box F1	-1.62472	0.0441732
PALM	paralemmin	-1.93007	0.0441732
LOC729178	hypothetical protein LOC729178	-1.80235	0.044621	*
CWH43	cell wall biogenesis 43 C-terminal homolog (S. cerevisiae)	-4.96495	0.0453744
TNFSF9	tumor necrosis factor (ligand) superfamily, member 9	-2.18192	0.0456239
LGR6	leucine-rich repeat-containing G protein-coupled receptor 6	-3.13239	0.0461922
KCTD15	potassium channel tetramerisation domain containing 15	-1.3287	0.0474432
RPS26	ribosomal protein S26	-1.10456	0.0477167
CHRD	chordin	-2.11476	0.0482481
NOP16	NOP16 nucleolar protein homolog (yeast)	-1.11585	0.0492412
