# Supplementary material for: Gene expression analysis of TIL rich HPV-driven head and neck tumors reveals a distinct B-cell signature when compared to HPV independent tumors
Source: Oncotarget. 2016 Jul 22;7(35):56781–97. doi: 10.18632/oncotarget.10788 (PMC5302866; doi:10.18632/oncotarget.10788)
Supplement: Supplementary file 9 [file oncotarget-07-56781-s009.xlsx]

## Sheet: Sheet1
Supplementary Table S8 Gene ontology analysis of DEGs expressed to a geater extent in HPV(+) vs HPV(-) tumors (TIL corrected data)
DEGs identified with a the FDR adjusted p-value <0.05 (i.e., q-value <0.05) and a fold change of >2 or <-2.
Genes expressed to a greater extent in HPV(+) compared to HPV(-) tumors
Gene Ontology term	Set Size	Candidates	Members_Input_Overlap_Geneids	q-value
GO:0007049 cell cycle	1576	48 (3.1%)	POLA1; NCAPG2; DTL; DHFR; RNF212; DSN1; KIF15; CDKN2A; CHAF1A; FANCD2; CHAF1B; LRRCC1; CDC7; NUSAP1; MECOM; NEDD1; CENPH; TIMELESS; TEX15; SYCE2; PRIM1; CDKN2C; TDRD9; BRCA2; CENPK; BARD1; STAG3; MNS1; SGOL2; FIGNL1; MCM6; MCM3; MCM2; CASC5; CENPW; SPICE1; MDM2; SYCP2; SMC1B; E2F7; TP53; E2F1; RPA2; TYMS; ESCO2; STEAP3; LIN54; BCL2	1.86e-10
GO:0022402 cell cycle process	1157	38 (3.3%)	POLA1; NCAPG2; DTL; DHFR; RNF212; DSN1; KIF15; CDKN2A; FANCD2; LRRCC1; CDC7; NUSAP1; NEDD1; TIMELESS; TEX15; SYCE2; PRIM1; CDKN2C; BRCA2; BARD1; STAG3; SGOL2; MCM6; MCM3; MCM2; CASC5; CENPW; SPICE1; MDM2; SYCP2; SMC1B; E2F7; TP53; E2F1; RPA2; TYMS; LIN54; BCL2	4.49e-09
GO:0005694 chromosome	758	29 (3.8%)	POLA1; DTL; DSN1; TMPO; SMC1B; CHAF1A; FANCD2; CHAF1B; NUSAP1; ESCO2; TIMELESS; SYCE2; PRIM1; ASF1B; CDKN2A; CENPK; CENPH; STAG3; SGOL2; FIGNL1; PAX6; MCM3; MCM2; CASC5; CENPW; SYCP2; TP53; RPA2; RNF212	2.06e-08
GO:0006259 DNA metabolic process	1001	34 (3.4%)	POLA1; NCAPG2; DTL; TEX15; BRCA2; CHAF1A; FANCD2; CHAF1B; RMI2; CDC7; NUSAP1; ESCO2; CENPH; PRIM1; PARM1; ASF1B; TSPYL5; TDRD9; CDKN2A; CENPK; BARD1; TDRD5; FIGNL1; MCM6; MCM3; MCM2; CASC5; CENPW; E2F7; TP53; NYNRIN; RPA2; TYMS; RNF212	4.88e-08
GO:0000278 mitotic cell cycle	901	32 (3.6%)	POLA1; NCAPG2; DHFR; DSN1; KIF15; BRCA2; LRRCC1; CDC7; NUSAP1; NEDD1; TIMELESS; PRIM1; CDKN2C; CDKN2A; CENPK; CENPH; SGOL2; MCM6; MCM3; MCM2; CASC5; CENPW; SPICE1; MDM2; E2F7; TP53; E2F1; RPA2; TYMS; ESCO2; LIN54; BCL2	4.88e-08
GO:0044427 chromosomal part	658	25 (3.8%)	POLA1; DSN1; TMPO; SMC1B; CHAF1A; CHAF1B; ESCO2; TIMELESS; SYCE2; PRIM1; ASF1B; CDKN2A; CENPK; CENPH; STAG3; SGOL2; PAX6; MCM3; MCM2; CASC5; CENPW; SYCP2; TP53; RPA2; RNF212	4.24e-07
GO:0051301 cell division	735	26 (3.5%)	NCAPG2; TEX15; DSN1; KIF15; BRCA2; FANCD2; LRRCC1; CDC7; MDK; NUSAP1; NEDD1; TIMELESS; SYCE2; SMC1B; HTR2B; TDRD9; CDKN2A; STAG3; MNS1; SGOL2; CASC5; CENPW; SPICE1; SYCP2; E2F7; RNF212	1.35e-06
GO:0000280 nuclear division	498	21 (4.2%)	SYCE2; TDRD9; BRCA2; NUSAP1; CASC5; TEX15; TIMELESS; DSN1; MNS1; SGOL2; KIF15; NCAPG2; SMC1B; FANCD2; STAG3; CENPW; LRRCC1; SPICE1; SYCP2; NEDD1; RNF212	3.22e-06
GO:0048285 organelle fission	528	21 (4.0%)	SYCE2; TDRD9; BRCA2; NUSAP1; CASC5; TEX15; TIMELESS; DSN1; MNS1; SGOL2; KIF15; NCAPG2; SMC1B; FANCD2; STAG3; CENPW; LRRCC1; SPICE1; SYCP2; NEDD1; RNF212	4.03e-06
GO:0006323 DNA packaging	208	13 (6.3%)	TSPYL5; CDKN2A; TP53; CENPH; CENPK; NCAPG2; CHAF1A; MCM2; CASC5; CHAF1B; CENPW; NUSAP1; ASF1B	7.52e-06
GO:0070192 chromosome organization involved in meiosis	38	7 (18.4%)	TEX15; STAG3; SGOL2; SYCE2; FANCD2; SYCP2; RNF212	8.36e-06
GO:0044770 cell cycle phase transition	469	19 (4.1%)	E2F7; CDKN2C; POLA1; CDKN2A; TP53; E2F1; TYMS; DHFR; NEDD1; TIMELESS; RPA2; MCM6; MCM3; MCM2; LIN54; PRIM1; MDM2; CDC7; BCL2	1.64e-05
GO:0044454 nuclear chromosome part	317	15 (4.7%)	POLA1; SMC1B; TP53; STAG3; TIMELESS; RPA2; SYCE2; PAX6; MCM3; MCM2; CHAF1B; CHAF1A; SYCP2; ASF1B; RNF212	1.85e-05
GO:0000228 nuclear chromosome	377	16 (4.2%)	POLA1; SMC1B; TP53; STAG3; TIMELESS; RPA2; SYCE2; PAX6; MCM3; MCM2; CHAF1B; CHAF1A; FIGNL1; SYCP2; ASF1B; RNF212	2.18e-05
GO:0007126 meiotic nuclear division	167	11 (6.6%)	TDRD9; BRCA2; TEX15; STAG3; MNS1; SGOL2; SYCE2; SMC1B; FANCD2; SYCP2; RNF212	3.66e-05
GO:0051276 chromosome organization	867	25 (2.9%)	POLA1; NCAPG2; TEX15; SMC1B; CHAF1A; FANCD2; CHAF1B; NUSAP1; SYCE2; PRIM1; ASF1B; TSPYL5; CDKN2A; CENPK; CENPH; STAG3; SGOL2; BRCA2; MCM2; CASC5; CENPW; SYCP2; TP53; RPA2; RNF212	4.88e-05
GO:0051321 meiotic cell cycle	177	11 (6.2%)	TDRD9; BRCA2; TEX15; STAG3; MNS1; SGOL2; SYCE2; SMC1B; FANCD2; SYCP2; RNF212	4.88e-05
GO:0007129 synapsis	33	6 (18.2%)	TEX15; STAG3; SYCE2; FANCD2; SYCP2; RNF212	5.31e-05
GO:0031497 chromatin assembly	174	11 (6.4%)	TSPYL5; CDKN2A; TP53; CENPH; CHAF1A; MCM2; CASC5; CHAF1B; CENPW; CENPK; ASF1B	7.26e-05
GO:0000083 regulation of transcription involved in G1/S transition of mitotic cell cycle	27	5 (18.5%)	DHFR; TYMS; POLA1; E2F7; E2F1	0.000317
GO:0031981 nuclear lumen	2871	50 (1.7%)	POLA1; NCAPG2; DTL; DHFR; TTF2; BRCA2; CHAF1A; FANCD2; CHAF1B; LRRCC1; CORO2A; CDC7; SIM2; RARB; NUSAP1; NEDD4L; MECOM; ESCO2; CENPH; TIMELESS; SYCE2; PRIM1; RELB; ASF1B; NR3C2; CDKN2A; CENPK; BARD1; STAG3; SGOL2; FIGNL1; MCM6; PAX6; MCM3; MCM2; CASC5; CENPW; MDM2; SYCP2; SMC1B; MGA; LMNB1; TP53; TAF7L; E2F1; RPA2; TYMS; ATF5; LIN54; RNF212	0.000365
GO:0044428 nuclear part	3209	55 (1.7%)	POLA1; NCAPG2; DTL; DHFR; RNF212; TTF2; TMPO; CLGN; CDKN2A; CHAF1A; FANCD2; CHAF1B; LRRCC1; CORO2A; RANBP17; CDC7; SIM2; RARB; NUSAP1; NEDD4L; MECOM; ESCO2; CENPH; TIMELESS; SYCE2; PRIM1; RELB; ASF1B; NR3C2; BRCA2; CENPK; BARD1; STAG3; MNS1; SGOL2; FIGNL1; MCM6; PAX6; MCM3; MCM2; CASC5; CENPW; MDM2; SYCP2; SMC1B; MGA; LMNB1; TP53; TAF7L; E2F1; RPA2; TYMS; ATF5; LIN54; BCL2	0.000366
GO:0007127 meiosis I	76	7 (9.2%)	BRCA2; TEX15; STAG3; SYCE2; FANCD2; SYCP2; RNF212	0.000469
GO:0048610 cellular process involved in reproduction	456	16 (3.5%)	TDRD9; BRCA2; CASC5; TEX15; STAG3; MNS1; SGOL2; SYCE2; CLGN; SMC1B; TDRD5; FANCD2; OCA2; RNF212; SYCP2; BCL2	0.000471
GO:0019953 sexual reproduction	679	20 (2.9%)	FOXJ1; SOX30; BRCA2; TCP11; TAF7L; E2F1; PAQR8; TEX15; MST1R; TDRD9; TDRD5; CLGN; ZNF541; FANCD2; OCA2; CASC5; SYCP2; ADAM28; ASF1B; BCL2	0.000471
GO:0007130 synaptonemal complex assembly	15	4 (26.7%)	TEX15; STAG3; SYCE2; SYCP2	0.000486
GO:0006725 cellular aromatic compound metabolic process	6329	89 (1.4%)	ISL1; UPB1; NKX2-3; LHX2; RARB; CBFA2T2; PRIM1; RELB; IRX6; TDRD9; CDKN2A; CENPK; BARD1; ARHGEF19; ENPP4; TDRD5; OCA2; CENPW; MDM2; ALDH1L1; TCF19; RNF212; MYO3A; ZNF214; BRCA2; NCAPG2; DTL; PLAC8; TIMELESS; HTR2B; TSPYL5; ARHGEF33; SOX30; PAX6; ARNT2; MGA; TP53; NYNRIN; PDE6B; CBS; RIPPLY3; LIN54; TEX15; TMPO; FANCD2; CDC7; MDK; NUSAP1; MECOM; FOXJ1; ZNF620; MAGI3; FIGNL1; SPIB; DNAH6; ADARB2; A…	0.000736
GO:0070193 synaptonemal complex organization	17	4 (23.5%)	TEX15; STAG3; SYCE2; SYCP2	0.000758
GO:0008283 cell proliferation	1746	35 (2.0%)	POLA1; NCAPG2; FOXJ1; ISL1; KIF15; NPR3; NKX2-3; ICOSLG; CDC7; RARB; MECOM; PLAC8; TSPYL5; TIMELESS; TNFRSF9; HTR2B; CDKN2C; NOS2; CDKN2A; WNK2; RTKN2; FIGNL1; BRCA2; PAX6; VCAM1; OCA2; MDM2; ARNT2; E2F7; TP53; SEMA5A; E2F1; MST1R; TCF19; BCL2	0.000851
GO:0005654 nucleoplasm	1512	31 (2.1%)	POLA1; NCAPG2; DHFR; TTF2; BRCA2; FANCD2; CHAF1B; CORO2A; CDC7; RARB; NEDD4L; MECOM; ESCO2; PRIM1; NR3C2; CDKN2A; CENPK; CENPH; MCM6; MCM3; MCM2; CASC5; MDM2; MGA; LMNB1; TP53; TAF7L; E2F1; RPA2; TYMS; LIN54	0.000854
GO:0007276 gamete generation	550	17 (3.1%)	FOXJ1; SOX30; BRCA2; TCP11; E2F1; PAQR8; TEX15; TAF7L; TDRD9; TDRD5; ZNF541; FANCD2; OCA2; CASC5; ADAM28; ASF1B; BCL2	0.000858
GO:0044763 single-organism cellular process	11644	139 (1.2%)	ISL1; CENPW; UPB1; NKX2-3; LHX2; RARB; RYR3; CBFA2T2; SYCE2; PRIM1; RELB; CDKN2C; TDRD9; CDKN2A; CENPK; BARD1; WNK2; ARHGEF19; ENPP4; CDH23; TDRD5; MUC4; OCA2; SLC15A2; MDM2; CACNA2D1; KIF24; ALDH1L1; NRXN3; RAB42; RNF212; MYO3A; BRCA2; NCAPG2; DTL; MST1R; SMC1B; ICOSLG; PLAC8; TIMELESS; PCLO; TNFRSF9; RASEF; HTR2B; KSR1; CLDN3; FOXJ1; NEDD4L; ARHGEF33; STAG3; SGOL2; MNS1; PAX6; GALNT5; CORO2A; A…	0.000889
GO:0006996 organelle organization	2725	47 (1.7%)	POLA1; NCAPG2; TSPYL5; TEX15; DSN1; TDRD9; KIF15; BRCA2; CHAF1A; FANCD2; CHAF1B; LRRCC1; NUSAP1; NEDD1; TIMELESS; NEFH; SYCE2; PRIM1; TDRD5; ARHGEF19; PCLO; ASF1B; FOXJ1; NOS2; CDKN2A; CENPK; CENPH; STAG3; MNS1; SGOL2; MAP7D2; MCM2; CASC5; CENPW; SPICE1; CORO2A; SYCP2; SMC1B; TP53; E2F1; SEMA5A; KIF24; RPA2; TMSB15A; RNF212; KRT19; BCL2	0.000889
GO:0044703 multi-organism reproductive process	836	21 (2.5%)	FOXJ1; SOX30; BRCA2; TCP11; TAF7L; E2F1; PAQR8; TEX15; MST1R; TDRD9; TDRD5; CBS; CLGN; ZNF541; FANCD2; OCA2; CASC5; SYCP2; ADAM28; ASF1B; BCL2	0.000952
GO:0006807 nitrogen compound metabolic process	6910	93 (1.4%)	ISL1; UPB1; NKX2-3; LHX2; RARB; CBFA2T2; CDKN2A; PRIM1; RELB; IRX6; TDRD9; BRCA2; CENPK; BARD1; ARHGEF19; ENPP4; TDRD5; CENPW; MDM2; ALDH1L1; TCF19; RNF212; MYO3A; ZNF214; NCAPG2; DTL; PLAC8; TIMELESS; HTR2B; TSPYL5; ARHGEF33; SOX30; PAX6; GALNT5; ARNT2; MGA; TP53; NYNRIN; PADI3; PDE6B; CBS; RIPPLY3; LIN54; TEX15; TMPO; MBOAT1; FANCD2; GAD1; CDC7; MDK; NUSAP1; MECOM; FOXJ1; ZNF620; MAGI3; FIGNL1;…	0.000952
GO:0043234 protein complex	3891	61 (1.6%)	MYO3A; POLA1; NR3C2; NOXO1; TTF2; KIF15; CDKN2A; CHAF1A; DSN1; CHAF1B; CORO2A; RANBP17; CACNA2D1; PRPS2; SPICE1; NUSAP1; MECOM; NEDD1; RYR3; DTL; NEFH; KCNB2; SMC1B; KCNS1; VCAM1; C5; CUL9; FOXJ1; BRCA2; CENPK; BARD1; STAG3; MNS1; SGOL2; MCM6; GGA2; MCM3; MCM2; CASC5; CENPW; TP53; MDM2; CD8B; ARNT2; E2F7; MGA; LMNB1; DNAH6; TAF7L; E2F1; MAP7D2; KIF24; CENPH; RPA2; GRIN2C; KRT15; GRIN2A; ASF1B; AT…	0.00102
GO:0043228 non-membrane-bounded organelle	4246	65 (1.5%)	MYO3A; POLA1; NCAPG2; ANKRD32; DTL; DSN1; TMPO; KIF15; BRCA2; CHAF1A; FANCD2; CHAF1B; LRRCC1; CORO2A; CDC7; SIM2; NUSAP1; SPICE1; TYMS; NEDD1; CENPH; TIMELESS; NEFH; SYCE2; PRIM1; TDRD5; RELB; ASF1B; CCHCR1; NOS2; CDKN2A; CENPK; BARD1; STAG3; CDH23; MNS1; SGOL2; FIGNL1; MCM6; PCLO; PAX6; MCM3; MCM2; CASC5; CENPW; TP53; MDM2; SYCP2; SMC1B; LMNB1; DNAH6; MAP7D2; KIF24; MST1R; RPA2; GRIN2C; KRT15; G…	0.00102
GO:0032993 protein-DNA complex	320	12 (3.8%)	POLA1; SMC1B; CENPK; CENPH; STAG3; DSN1; SGOL2; RPA2; PRIM1; CASC5; CENPW; MCM3	0.00102
GO:0043232 intracellular non-membrane-bounded organelle	4246	65 (1.5%)	MYO3A; POLA1; NCAPG2; ANKRD32; DTL; DSN1; TMPO; KIF15; BRCA2; CHAF1A; FANCD2; CHAF1B; LRRCC1; CORO2A; CDC7; SIM2; NUSAP1; SPICE1; TYMS; NEDD1; CENPH; TIMELESS; NEFH; SYCE2; PRIM1; TDRD5; RELB; ASF1B; CCHCR1; NOS2; CDKN2A; CENPK; BARD1; STAG3; CDH23; MNS1; SGOL2; FIGNL1; MCM6; PCLO; PAX6; MCM3; MCM2; CASC5; CENPW; TP53; MDM2; SYCP2; SMC1B; LMNB1; DNAH6; MAP7D2; KIF24; MST1R; RPA2; GRIN2C; KRT15; G…	0.00115
GO:1902589 single-organism organelle organization	1784	35 (2.0%)	POLA1; NCAPG2; TEX15; DSN1; KIF15; SMC1B; FANCD2; LRRCC1; NUSAP1; NEDD1; TIMELESS; NEFH; SYCE2; PRIM1; ARHGEF19; FOXJ1; BRCA2; STAG3; SGOL2; MAP7D2; TDRD5; CASC5; CENPW; SPICE1; CORO2A; SYCP2; TP53; E2F1; SEMA5A; KIF24; RPA2; TMSB15A; RNF212; KRT19; BCL2	0.00136
GO:0030894 replisome	25	4 (16.0%)	PRIM1; POLA1; MCM3; RPA2	0.00141
GO:0042127 regulation of cell proliferation	1330	29 (2.2%)	BRCA2; FOXJ1; ISL1; NPR3; NKX2-3; ICOSLG; CDC7; RARB; MECOM; PLAC8; TSPYL5; TIMELESS; TNFRSF9; HTR2B; CDKN2C; NOS2; CDKN2A; WNK2; RTKN2; PAX6; VCAM1; MDM2; ARNT2; E2F7; TP53; SEMA5A; E2F1; MST1R; BCL2	0.0015
GO:0009628 response to abiotic stimulus	953	22 (2.3%)	DTL; FANCD2; ICOSLG; CBS; PLAC8; TIMELESS; HTR2B; CLDN3; TSPYL5; NOS2; BRCA2; FIGNL1; GPC2; VCAM1; MDM2; ARNT2; TP53; E2F1; PDE6B; NEDD4L; GRIN2A; BCL2	0.00153
GO:0042555 MCM complex	11	3 (27.3%)	MCM6; MCM3; MCM2	0.00159
GO:0000775 chromosome, centromeric region	159	8 (5.0%)	SMC1B; CENPK; CENPH; STAG3; DSN1; SGOL2; CASC5; CENPW	0.00159
GO:0008278 cohesin complex	12	3 (25.0%)	STAG3; SMC1B; SGOL2	0.00159
GO:0071824 protein-DNA complex subunit organization	215	10 (4.7%)	TSPYL5; CENPK; CENPH; RPA2; CHAF1A; MCM2; CASC5; CHAF1B; CENPW; ASF1B	0.00176
GO:0046483 heterocycle metabolic process	6316	87 (1.4%)	ISL1; UPB1; NKX2-3; LHX2; RARB; CBFA2T2; CDKN2A; PRIM1; RELB; IRX6; TDRD9; BRCA2; CENPK; CENPH; ARHGEF19; ENPP4; TDRD5; CENPW; MDM2; ALDH1L1; TCF19; RNF212; MYO3A; ZNF214; NCAPG2; DTL; PLAC8; TIMELESS; HTR2B; TSPYL5; ARHGEF33; SOX30; PAX6; ARNT2; MGA; TP53; NYNRIN; PDE6B; CBS; RIPPLY3; LIN54; TEX15; TMPO; FANCD2; CDC7; MDK; NUSAP1; MECOM; FOXJ1; ZNF620; MAGI3; FIGNL1; SPIB; DNAH6; ADARB2; ABCA3; …	0.00177
GO:0005634 nucleus	6453	87 (1.4%)	ISL1; RIBC2; NKX2-3; RANBP17; LHX2; RARB; TSPYL5; CBFA2T2; SYCE2; PRIM1; RELB; IRX6; CDKN2C; TDRD9; CDKN2A; CENPK; BARD1; CENPW; MDM2; TCF19; RNF212; ZNF214; NCAPG2; FANCD2; DTL; TIMELESS; FOXJ1; SMC1B; STAG3; SOX30; SGOL2; PAX6; CORO2A; TRIM45; ARNT2; MGA; LMNB1; TP53; CBS; RIPPLY3; LIN54; DSN1; TMPO; ANKRD32; LRRCC1; CDC7; NUSAP1; MECOM; ZNF620; MAGI3; FIGNL1; SPIB; SYCP2; ADARB2; POLA1; DHFR; …	0.00184
GO:0000777 condensed chromosome kinetochore	88	6 (6.8%)	CENPK; CENPH; DSN1; SGOL2; CASC5; CENPW	0.00184
GO:0005657 replication fork	57	5 (8.8%)	PRIM1; POLA1; MCM3; TP53; RPA2	0.00184
GO:1901360 organic cyclic compound metabolic process	6532	89 (1.4%)	ISL1; UPB1; NKX2-3; LHX2; RARB; CBFA2T2; PRIM1; RELB; IRX6; TDRD9; CDKN2A; CENPK; BARD1; ARHGEF19; ENPP4; TDRD5; OCA2; CENPW; MDM2; ALDH1L1; TCF19; RNF212; MYO3A; ZNF214; BRCA2; NCAPG2; DTL; PLAC8; TIMELESS; HTR2B; TSPYL5; ARHGEF33; SOX30; PAX6; ARNT2; MGA; TP53; NYNRIN; PDE6B; CBS; RIPPLY3; LIN54; TEX15; TMPO; FANCD2; CDC7; MDK; NUSAP1; MECOM; FOXJ1; ZNF620; MAGI3; FIGNL1; SPIB; DNAH6; ADARB2; A…	0.00192
GO:0000779 condensed chromosome, centromeric region	92	6 (6.5%)	CENPK; CENPH; DSN1; SGOL2; CASC5; CENPW	0.002
GO:0033186 CAF-1 complex	3	2 (66.7%)	CHAF1A; CHAF1B	0.00206
GO:0048609 multicellular organismal reproductive process	716	18 (2.5%)	FOXJ1; SOX30; BRCA2; TCP11; TAF7L; E2F1; PAQR8; TEX15; TDRD9; TDRD5; CBS; ZNF541; FANCD2; OCA2; CASC5; ADAM28; ASF1B; BCL2	0.00209
GO:0044786 cell cycle DNA replication	44	5 (11.4%)	E2F7; POLA1; CDC7; PRIM1; RPA2	0.00212
GO:0032504 multicellular organism reproduction	732	18 (2.5%)	FOXJ1; SOX30; BRCA2; TCP11; TAF7L; E2F1; PAQR8; TEX15; TDRD9; TDRD5; CBS; ZNF541; FANCD2; OCA2; CASC5; ADAM28; ASF1B; BCL2	0.00245
GO:0070013 intracellular organelle lumen	3464	53 (1.5%)	POLA1; NCAPG2; DTL; DHFR; TTF2; BRCA2; CHAF1A; FANCD2; CHAF1B; LRRCC1; CORO2A; CDC7; SIM2; RARB; NUSAP1; NEDD4L; MECOM; ESCO2; CENPH; TIMELESS; SYCE2; PRIM1; RELB; ASF1B; NR3C2; CDKN2A; CENPK; BARD1; STAG3; SGOL2; MUC4; MCM6; GPC2; PAX6; MCM3; MCM2; CASC5; CENPW; MDM2; FIGNL1; SYCP2; SMC1B; MGA; LMNB1; TP53; TAF7L; E2F1; RPA2; TYMS; ATF5; LIN54; GLS2; RNF212	0.00261
GO:0044702 single organism reproductive process	942	21 (2.2%)	FOXJ1; SOX30; BRCA2; TCP11; TAF7L; E2F1; PAQR8; TEX15; MST1R; TDRD9; TDRD5; CBS; CLGN; ZNF541; FANCD2; OCA2; CASC5; SYCP2; ADAM28; ASF1B; BCL2	0.00266
GO:0006139 nucleobase-containing compound metabolic process	6150	84 (1.4%)	MYO3A; ZNF214; POLA1; NCAPG2; NR3C2; DHFR; ISL1; RNF212; TTF2; TMPO; TDRD9; NUSAP1; BRCA2; CHAF1A; NYNRIN; FANCD2; CHAF1B; UPB1; NKX2-3; RMI2; CDC7; MDK; NPR3; RARB; PRPS2; TYMS; MECOM; PLAC8; TSPYL5; DTL; TIMELESS; CBFA2T2; TEX15; SIM2; PRIM1; PARM1; HTR2B; RELB; IRX6; ASF1B; LDHC; FOXJ1; NOS2; CDKN2A; CENPK; ARHGEF33; BARD1; ARHGEF19; ENPP4; LHX2; TDRD5; ZNF300; SPIB; MCM6; PAX6; MCM3; MCM2; CA…	0.00315
GO:0034641 cellular nitrogen compound metabolic process	6540	88 (1.4%)	ISL1; UPB1; NKX2-3; LHX2; RARB; CBFA2T2; CDKN2A; PRIM1; RELB; IRX6; TDRD9; BRCA2; CENPK; BARD1; ARHGEF19; ENPP4; TDRD5; CENPW; MDM2; ALDH1L1; TCF19; RNF212; MYO3A; ZNF214; NCAPG2; DTL; PLAC8; TIMELESS; HTR2B; TSPYL5; ARHGEF33; SOX30; PAX6; ARNT2; MGA; TP53; NYNRIN; PDE6B; CBS; RIPPLY3; LIN54; TEX15; TMPO; MBOAT1; FANCD2; CDC7; MDK; NUSAP1; MECOM; FOXJ1; ZNF620; MAGI3; FIGNL1; SPIB; DNAH6; ADARB2;…	0.00315
GO:0005658 alpha DNA polymerase:primase complex	4	2 (50.0%)	POLA1; MCM3	0.00327
GO:0048232 male gamete generation	444	14 (3.2%)	FOXJ1; SOX30; BRCA2; TAF7L; E2F1; TEX15; TDRD9; TDRD5; ZNF541; TCP11; OCA2; CASC5; ADAM28; ASF1B	0.00383
GO:0007059 chromosome segregation	165	8 (4.8%)	SMC1B; NUSAP1; STAG3; DSN1; SGOL2; CASC5; CENPW; SPICE1	0.00384
GO:0000776 kinetochore	111	6 (5.4%)	CENPK; CENPH; DSN1; SGOL2; CASC5; CENPW	0.00424
GO:0022607 cellular component assembly	1875	34 (1.8%)	MYO3A; TSPYL5; TEX15; CLGN; CHAF1A; CHAF1B; SPICE1; RYR3; NEFH; SYCE2; KCNS1; ASF1B; TNFRSF9; FOXJ1; CDKN2A; CENPK; CENPH; STAG3; TDRD5; MCM2; CASC5; CENPW; KCNB2; MDM2; SYCP2; TP53; KIF24; NRXN3; RPA2; NEDD4L; TMSB15A; RNF212; KRT19; BCL2	0.00497
GO:0006974 cellular response to DNA damage stimulus	701	18 (2.6%)	E2F7; POLA1; BRCA2; TP53; E2F1; BARD1; TEX15; DTL; TIMELESS; RPA2; TYMS; CDKN2A; CHAF1A; FANCD2; CHAF1B; MDM2; FIGNL1; BCL2	0.00514
GO:0048545 response to steroid hormone	356	12 (3.4%)	MDK; SOX30; RARB; NR3C2; ISL1; PAQR8; ARNT2; TYMS; ABCA3; MDM2; KRT19; BCL2	0.00544
GO:0033058 directional locomotion	5	2 (40.0%)	GRIN2C; GRIN2A	0.0057
GO:0010212 response to ionizing radiation	125	7 (5.6%)	TSPYL5; BRCA2; TP53; FIGNL1; VCAM1; FANCD2; BCL2	0.00571
GO:0043233 organelle lumen	3522	53 (1.5%)	POLA1; NCAPG2; DTL; DHFR; TTF2; BRCA2; CHAF1A; FANCD2; CHAF1B; LRRCC1; CORO2A; CDC7; SIM2; RARB; NUSAP1; NEDD4L; MECOM; ESCO2; CENPH; TIMELESS; SYCE2; PRIM1; RELB; ASF1B; NR3C2; CDKN2A; CENPK; BARD1; STAG3; SGOL2; MUC4; MCM6; GPC2; PAX6; MCM3; MCM2; CASC5; CENPW; MDM2; FIGNL1; SYCP2; SMC1B; MGA; LMNB1; TP53; TAF7L; E2F1; RPA2; TYMS; ATF5; LIN54; GLS2; RNF212	0.00573
GO:0044446 intracellular organelle part	7075	91 (1.3%)	MARCH1; RANBP17; RARB; RYR3; SYCE2; PRIM1; RELB; CDKN2A; CENPK; BARD1; MUC4; TSPAN1; OCA2; CENPW; MDM2; CYP4X1; KIF24; MST1R; RNF212; MYO3A; NCAPG2; FANCD2; DTL; TIMELESS; KSR1; SMC1B; CYP4Z1; STAG3; SGOL2; PAX6; SPICE1; CORO2A; MGA; LMNB1; TP53; MAP7D2; KRT15; LIN54; KRT19; DSN1; TMPO; KIF15; MBOAT1; ANKRD32; GALNT5; LRRCC1; GAD1; CDC7; NUSAP1; MECOM; NEDD1; FIGNL1; GRIN2C; GGA2; VCAM1; DNAH6; C…	0.00573
GO:0005814 centriole	78	5 (6.4%)	KIF24; SPICE1; CCHCR1; NEDD1; LRRCC1	0.00627
GO:0090304 nucleic acid metabolic process	4838	69 (1.4%)	ZNF214; POLA1; NCAPG2; NR3C2; DHFR; ISL1; TTF2; TMPO; BRCA2; CHAF1A; NYNRIN; FANCD2; CHAF1B; NKX2-3; RMI2; CDC7; MDK; LHX2; RARB; NUSAP1; TYMS; MECOM; PLAC8; TSPYL5; DTL; TIMELESS; CBFA2T2; TEX15; PRIM1; PARM1; RELB; IRX6; ASF1B; FOXJ1; TDRD9; CDKN2A; CENPK; BARD1; SOX30; TDRD5; ZNF300; SPIB; MCM6; PAX6; MCM3; MCM2; CASC5; CENPW; MDM2; FIGNL1; ARNT2; E2F7; MGA; TP53; TAF7L; E2F1; ZNF620; CENPH; A…	0.00656
GO:0044085 cellular component biogenesis	2031	34 (1.7%)	MYO3A; TSPYL5; TEX15; CLGN; CHAF1A; CHAF1B; SPICE1; RYR3; NEFH; SYCE2; KCNS1; ASF1B; TNFRSF9; FOXJ1; CDKN2A; CENPK; CENPH; STAG3; TDRD5; MCM2; CASC5; CENPW; KCNB2; MDM2; SYCP2; TP53; KIF24; NRXN3; RPA2; NEDD4L; TMSB15A; RNF212; KRT19; BCL2	0.00749
GO:0043601 nuclear replisome	23	3 (13.0%)	POLA1; MCM3; RPA2	0.0079
GO:0000785 chromatin	390	11 (2.8%)	TMPO; CDKN2A; TP53; ESCO2; TIMELESS; POLA1; PAX6; CHAF1A; MCM2; CHAF1B; ASF1B	0.00858
GO:0016043 cellular component organization	4941	67 (1.4%)	MYO3A; SYCE2; POLA1; NCAPG2; TDRD5; FOXJ1; TEX15; ISL1; NOXO1; DSN1; TDRD9; KIF15; CLGN; CDKN2A; CHAF1A; FANCD2; CHAF1B; LRRCC1; WNK3; CORO2A; LHX2; NUSAP1; SPICE1; ALCAM; RYR3; TIMELESS; NEFH; CBFA2T2; ICAM4; PRIM1; KCNS1; VCAM1; ARHGEF19; PCLO; ASF1B; TNFRSF9; CDKN2C; NOS2; BRCA2; CENPK; CENPH; STAG3; MNS1; SGOL2; MAP7D2; PAX6; MCM2; CASC5; CENPW; KCNB2; MDM2; SYCP2; TSPYL5; LMNB1; TP53; SEMA5A…	0.00893
GO:0030893 meiotic cohesin complex	7	2 (28.6%)	STAG3; SMC1B	0.00909
GO:0001666 response to hypoxia	243	9 (3.7%)	NOS2; TP53; E2F1; CBS; VCAM1; MDM2; CLDN3; ARNT2; BCL2	0.00961
GO:0007140 male meiosis	38	4 (10.5%)	TEX15; TDRD9; BRCA2; SYCP2	0.011
GO:0006281 DNA repair	426	12 (2.8%)	POLA1; BRCA2; TP53; BARD1; TEX15; DTL; RPA2; TYMS; CHAF1A; FANCD2; CHAF1B; FIGNL1	0.014
GO:0070482 response to oxygen levels	260	9 (3.5%)	NOS2; TP53; E2F1; CBS; VCAM1; MDM2; CLDN3; ARNT2; BCL2	0.014
GO:0009314 response to radiation	431	12 (2.8%)	TSPYL5; BRCA2; TP53; DTL; FIGNL1; PDE6B; GPC2; GRIN2A; VCAM1; FANCD2; MDM2; BCL2	0.0142
GO:0036293 response to decreased oxygen levels	247	9 (3.7%)	NOS2; TP53; E2F1; CBS; VCAM1; MDM2; CLDN3; ARNT2; BCL2	0.0151
GO:0009058 biosynthetic process	5658	73 (1.3%)	ZNF214; BRCA2; NEDD4L; NR3C2; DHFR; ISL1; TTF2; POLA1; MBOAT1; NPR3; CHAF1A; CHAF1B; UPB1; NKX2-3; ICOSLG; GAD1; RMI2; CDC7; MDK; LHX2; RARB; PRPS2; TYMS; MECOM; PLAC8; DTL; TIMELESS; CBFA2T2; PRIM1; PARM1; HTR2B; RELB; IRX6; ASF1B; LDHC; FOXJ1; NOS2; CDKN2A; CENPK; ISYNA1; SIM2; SOX30; MUC4; SPIB; MCM6; PADI3; PAX6; MCM3; MCM2; OCA2; GALNT5; MDM2; ZNF300; ARNT2; E2F7; MGA; TP53; TAF7L; E2F1; ZNF…	0.0178
GO:0008652 cellular amino acid biosynthetic process	115	6 (5.3%)	DHFR; CBS; PADI3; UPB1; GAD1; GLS2	0.018
GO:0033687 osteoblast proliferation	24	3 (12.5%)	FIGNL1; NPR3; BCL2	0.0193
GO:0032411 positive regulation of transporter activity	46	4 (8.7%)	WNK2; NEDD4L; SYNGR3; WNK3	0.0199
GO:0044450 microtubule organizing center part	111	5 (4.5%)	KIF24; SPICE1; CCHCR1; NEDD1; LRRCC1	0.0201
GO:0017146 N-methyl-D-aspartate selective glutamate receptor complex	11	2 (18.2%)	GRIN2C; GRIN2A	0.0201
GO:0032880 regulation of protein localization	489	13 (2.7%)	CDKN2A; TP53; SEMA5A; E2F1; BARD1; TEX15; WNK3; NEDD4L; TNFRSF9; HTR2B; MDM2; C5; BCL2	0.0205
GO:0034508 centromere complex assembly	48	4 (8.3%)	CENPW; CENPK; CASC5; CENPH	0.0215
GO:0005813 centrosome	395	10 (2.5%)	BRCA2; CCHCR1; DTL; KIF24; KIF15; MCM3; ANKRD32; NEDD1; LRRCC1; SPICE1	0.0217
GO:0006611 protein export from nucleus	49	4 (8.2%)	MDM2; CDKN2A; CCHCR1; BARD1	0.0223
GO:0005856 cytoskeleton	1905	30 (1.6%)	MYO3A; DTL; KIF15; ANKRD32; LRRCC1; CDC7; NUSAP1; NEDD1; NEFH; PCLO; RELB; NOS2; BRCA2; CCHCR1; MNS1; MAP7D2; MCM3; MCM2; SPICE1; CORO2A; LMNB1; DNAH6; KIF24; MST1R; GRIN2C; KRT15; GRIN2A; TMSB15A; KRT19; VCAM1	0.0229
GO:0005515 protein binding	8455	105 (1.2%)	ISL1; CENPW; MARCH1; RANBP17; RARB; RYR3; CBFA2T2; MAGI3; CUL9; RELB; CDKN2C; CDKN2A; BARD1; ARHGEF19; CDH23; MUC4; OCA2; SLC15A2; MDM2; KIF24; NRXN3; MYO3A; BRCA2; NCAPG2; DTL; MST1R; CD200; ICOSLG; TIMELESS; PCLO; TNFRSF9; HTR2B; KSR1; CLDN3; FOXJ1; NEDD4L; SGOL2; PAX6; CORO2A; ARNT2; MGA; LMNB1; TP53; SEMA5A; CBS; KRT15; LIN54; KRT19; NOXO1; DSN1; TMPO; KIF15; FANCD2; GAD1; CDC7; MDK; NUSAP1; …	0.0232
GO:0044430 cytoskeletal part	1390	24 (1.7%)	MYO3A; DTL; KIF15; ANKRD32; LRRCC1; NUSAP1; NEDD1; NEFH; RELB; BRCA2; CCHCR1; MNS1; MAP7D2; MCM3; VCAM1; SPICE1; LMNB1; DNAH6; KIF24; MST1R; GRIN2C; KRT15; GRIN2A; KRT19	0.0235
GO:1901605 alpha-amino acid metabolic process	220	8 (3.7%)	NOS2; TYMS; DHFR; ALDH1L1; CBS; PADI3; GAD1; GLS2	0.0238
GO:0014070 response to organic cyclic compound	704	16 (2.3%)	MDK; SOX30; RARB; NR3C2; DHFR; ISL1; RYR3; PAQR8; ARNT2; CBS; TYMS; ABCA3; VCAM1; MDM2; KRT19; BCL2	0.0239
GO:0032201 telomere maintenance via semi-conservative replication	24	3 (12.5%)	POLA1; PRIM1; RPA2	0.0239
GO:0072593 reactive oxygen species metabolic process	135	6 (4.5%)	NOS2; TP53; NOXO1; CBS; GLS2; BCL2	0.0243
GO:0043229 intracellular organelle	11249	128 (1.1%)	ISL1; RIBC2; MARCH1; NKX2-3; RANBP17; LHX2; RARB; RIPPLY3; RYR3; CBFA2T2; CYP4X1; SYCE2; PRIM1; RELB; IRX6; CDKN2C; TDRD9; CDKN2A; CENPK; BARD1; CDH23; TDRD5; MUC4; TSPAN1; OCA2; CENPW; MDM2; CACNA2D1; KIF24; ALDH1L1; MST1R; TCF19; RNF212; MYO3A; ZNF214; NCAPG2; FANCD2; DTL; SMC1B; TIMELESS; ABHD11; PCLO; KSR1; FOXJ1; NEDD4L; CYP4Z1; STAG3; SOX30; SGOL2; PAX6; GALNT5; CORO2A; TRIM45; ARNT2; MGA; …	0.0252
GO:0043227 membrane-bounded organelle	11395	129 (1.1%)	ISL1; RIBC2; CENPW; MARCH1; UPB1; NKX2-3; RANBP17; LHX2; RARB; RIPPLY3; RYR3; CBFA2T2; CYP4X1; SYCE2; PRIM1; RELB; IRX6; CDKN2C; TDRD9; CDKN2A; CENPK; BARD1; ENPP4; MUC4; TSPAN1; OCA2; SLC15A2; MDM2; CACNA2D1; ALDH1L1; TCF19; RNF212; ZNF214; BRCA2; NCAPG2; ANKRD32; DTL; ICOSLG; TIMELESS; ABHD11; PCLO; KSR1; CLDN3; FOXJ1; SMC1B; CYP4Z1; STAG3; SOX30; SGOL2; PAX6; GALNT5; CORO2A; TRIM45; ARNT2; MGA…	0.0252
GO:0043186 P granule	14	2 (14.3%)	TDRD9; TDRD5	0.0258
GO:0045495 pole plasm	14	2 (14.3%)	TDRD9; TDRD5	0.0258
GO:0051726 regulation of cell cycle	787	17 (2.2%)	E2F7; CDKN2C; FIGNL1; BRCA2; TP53; E2F1; BARD1; MECOM; DTL; SPICE1; RPA2; CDKN2A; LIN54; NUSAP1; MDM2; CDC7; BCL2	0.0277
GO:0000722 telomere maintenance via recombination	26	3 (11.5%)	POLA1; PRIM1; RPA2	0.0283
GO:0006302 double-strand break repair	134	6 (4.5%)	POLA1; BRCA2; TP53; TEX15; FIGNL1; RPA2	0.0284
GO:0007417 central nervous system development	801	17 (2.1%)	CDKN2C; LHX2; BRCA2; TP53; SEMA5A; E2F1; FOXJ1; MECOM; ISL1; SYNGR3; MDK; RARB; CBS; PAX6; ATF5; ARNT2; BCL2	0.0307
GO:0007420 brain development	612	14 (2.3%)	FOXJ1; LHX2; BRCA2; SEMA5A; E2F1; MDK; MECOM; ISL1; SYNGR3; RARB; CBS; PAX6; ATF5; BCL2	0.0317
GO:0030900 forebrain development	363	10 (2.8%)	MDK; LHX2; RARB; SEMA5A; E2F1; MECOM; ISL1; SYNGR3; PAX6; ATF5	0.0326
GO:0009790 embryo development	967	19 (2.0%)	E2F7; FOXJ1; LHX2; BRCA2; TP53; SIM2; MECOM; ISL1; TIMELESS; TDRD5; ARNT2; RARB; RIPPLY3; PAX6; NCAPG2; KRT19; HTR2B; C5; VCAM1	0.0326
GO:0033993 response to lipid	674	15 (2.2%)	MDK; NOS2; RARB; E2F1; NR3C2; ISL1; PAQR8; SOX30; ARNT2; TYMS; ABCA3; VCAM1; MDM2; KRT19; BCL2	0.0345
GO:0001844 protein insertion into mitochondrial membrane involved in apoptotic signaling pathway	29	3 (10.3%)	TP53; E2F1; BCL2	0.0345
GO:0071456 cellular response to hypoxia	100	5 (5.1%)	CBS; MDM2; TP53; E2F1; BCL2	0.0352
GO:0051204 protein insertion into mitochondrial membrane	30	3 (10.0%)	TP53; E2F1; BCL2	0.0355
GO:0007067 mitosis	361	10 (2.8%)	NCAPG2; NUSAP1; TIMELESS; DSN1; KIF15; CASC5; NEDD1; CENPW; LRRCC1; SPICE1	0.0355
GO:0060255 regulation of macromolecule metabolic process	5071	67 (1.3%)	ZNF214; POLA1; NEDD4L; NR3C2; DHFR; ISL1; TTF2; TMPO; TDRD9; CENPK; CDKN2A; CHAF1A; CHAF1B; NKX2-3; ICOSLG; PARM1; CDC7; MDK; LHX2; RARB; GRIN2C; MECOM; PLAC8; FOXJ1; TIMELESS; CBFA2T2; TEX15; SIM2; MAGI3; HTR2B; RELB; TYMS; IRX6; C5; CDKN2C; NOS2; BRCA2; HMSD; BARD1; WNK3; SOX30; TDRD5; ZNF300; SPIB; PAX6; MDM2; FIGNL1; ARNT2; TSPYL5; E2F7; MGA; TP53; TAF7L; E2F1; ZNF620; MST1R; RPA2; CBS; RIPPL…	0.0358
GO:0003677 DNA binding	2444	40 (1.6%)	ZNF214; POLA1; NR3C2; ISL1; TTF2; TMPO; KIF15; BRCA2; SMC1B; NKX2-3; RMI2; SIM2; LHX2; RARB; NUSAP1; MECOM; ZNF620; RELB; IRX6; FOXJ1; CDKN2A; SOX30; ZNF300; SPIB; MCM6; PAX6; MCM3; MCM2; CENPW; SYCP2; ARNT2; E2F7; MGA; TP53; E2F1; RPA2; ZNF541; ATF5; LIN54; BCL2	0.0363
GO:0044389 small conjugating protein ligase binding	167	7 (4.2%)	TP53; RPA2; CBS; PAX6; CUL9; MDM2; BCL2	0.0363
GO:0044249 cellular biosynthetic process	5475	71 (1.3%)	ZNF214; BRCA2; NEDD4L; NR3C2; DHFR; ISL1; TTF2; POLA1; MBOAT1; NPR3; CHAF1A; CHAF1B; UPB1; NKX2-3; ICOSLG; GAD1; RMI2; CDC7; MDK; LHX2; RARB; PRPS2; TYMS; MECOM; PLAC8; DTL; TIMELESS; CBFA2T2; PRIM1; PARM1; HTR2B; RELB; IRX6; ASF1B; LDHC; FOXJ1; NOS2; CDKN2A; CENPK; ISYNA1; SIM2; SOX30; MUC4; SPIB; MCM6; PADI3; PAX6; MCM3; MCM2; OCA2; GALNT5; MDM2; ZNF300; ARNT2; E2F7; MGA; TP53; TAF7L; E2F1; ZNF…	0.0367
GO:1901576 organic substance biosynthetic process	5578	72 (1.3%)	ZNF214; BRCA2; NEDD4L; NR3C2; DHFR; ISL1; TTF2; POLA1; MBOAT1; NPR3; CHAF1A; CHAF1B; UPB1; NKX2-3; ICOSLG; GAD1; RMI2; CDC7; MDK; LHX2; RARB; PRPS2; TYMS; MECOM; PLAC8; DTL; TIMELESS; CBFA2T2; PRIM1; PARM1; HTR2B; RELB; IRX6; ASF1B; LDHC; FOXJ1; NOS2; CDKN2A; CENPK; ISYNA1; SIM2; SOX30; MUC4; SPIB; MCM6; PADI3; PAX6; MCM3; MCM2; OCA2; GALNT5; MDM2; ZNF300; ARNT2; E2F7; MGA; TP53; TAF7L; E2F1; ZNF…	0.0369
GO:0005667 transcription factor complex	291	8 (2.7%)	E2F7; FOXJ1; MGA; TP53; TAF7L; E2F1; ATF5; ARNT2	0.037
GO:0003700 sequence-specific DNA binding transcription factor activity	1168	22 (1.9%)	NR3C2; ISL1; NKX2-3; SIM2; LHX2; RARB; MECOM; CBFA2T2; RELB; IRX6; FOXJ1; SOX30; ZNF300; SPIB; PAX6; ARNT2; E2F7; MGA; TP53; E2F1; ATF5; TCF19	0.0382
GO:0016248 channel inhibitor activity	31	3 (9.7%)	NEDD4L; WNK3; BCL2	0.0382
GO:0009994 oocyte differentiation	34	3 (8.8%)	BRCA2; TDRD5; BCL2	0.0404
GO:0042113 B cell activation	203	7 (3.5%)	FOXJ1; CDKN2A; TP53; VCAM1; NKX2-3; ICOSLG; BCL2	0.042
GO:0065008 regulation of biological quality	2989	42 (1.4%)	POLA1; NEDD4L; TEX15; ISL1; KIF15; NPR3; NKX2-3; GAD1; TYMS; GRIN2C; MECOM; RYR3; PRIM1; HTR2B; PCLO; C5; NR3C2; NOS2; CDKN2A; BARD1; WNK2; WNK3; ENPP4; CDH23; MUC4; PAX6; VCAM1; CASC5; MDM2; KEL; TP53; SEMA5A; E2F1; NRXN3; RPA2; PDE6B; CBS; GRIN2A; TMSB15A; STEAP3; GLS2; BCL2	0.0428
GO:0042493 response to drug	387	10 (2.6%)	MDK; TP53; TYMS; GRIN2A; ABCA3; HTR2B; SLC15A2; MDM2; GAD1; BCL2	0.0433
GO:0071453 cellular response to oxygen levels	109	5 (4.6%)	CBS; MDM2; TP53; E2F1; BCL2	0.0449
GO:0043167 ion binding	6039	76 (1.3%)	MYO3A; ZNF214; POLA1; FIGNL1; NRXN3; ISL1; NOXO1; TTF2; TDRD9; RHBDL3; KIF15; CLGN; MARCH1; ZNF300; GALNT5; UPB1; GAD1; RANBP17; CDC7; MDK; LHX2; RARB; PRPS2; TP53; TYMS; MECOM; ESCO2; RYR3; RAB42; ZNF620; ACBD7; CBFA2T2; CYP4X1; PRIM1; CUL9; PCLO; HTR2B; KSR1; NR3C2; NOS2; SMC1B; TRIM45; CYP4Z1; BARD1; WNK2; WNK3; ENPP4; ZFR2; SLFN13; MCM6; PADI3; KEL; MCM3; MCM2; MST1R; MDM2; CACNA2D1; ADAM28; …	0.0471
GO:0042558 pteridine-containing compound metabolic process	35	3 (8.6%)	DHFR; TYMS; ALDH1L1	0.0493
GO:0090399 replicative senescence	11	2 (18.2%)	CDKN2A; TP53	0.0493
GO:0000725 recombinational repair	71	4 (5.6%)	TEX15; FIGNL1; BRCA2; RPA2	0.0512
GO:0048599 oocyte development	37	3 (8.1%)	BRCA2; TDRD5; BCL2	0.0539
GO:0097371 MDM2/MDM4 family protein binding	5	2 (40.0%)	CDKN2A; TP53	0.0551
GO:0009792 embryo development ending in birth or egg hatching	593	13 (2.2%)	E2F7; LHX2; BRCA2; TP53; MECOM; ISL1; ARNT2; RIPPLY3; PAX6; NCAPG2; C5; KRT19; VCAM1	0.0558
GO:0001833 inner cell mass cell proliferation	13	2 (15.4%)	BRCA2; NCAPG2	0.0575
GO:0044260 cellular macromolecule metabolic process	7457	90 (1.2%)	ISL1; MARCH1; NKX2-3; LHX2; RARB; CBFA2T2; PRIM1; CUL9; RELB; IRX6; CDKN2C; TDRD9; CDKN2A; CENPK; BARD1; WNK2; WNK3; TDRD5; MUC4; CENPW; MDM2; MST1R; TCF19; RNF212; MYO3A; ZNF214; NCAPG2; TSPYL5; PLAC8; TIMELESS; HTR2B; KSR1; FOXJ1; SOX30; PAX6; GALNT5; ARNT2; MGA; TP53; NYNRIN; PADI3; CBS; RIPPLY3; LIN54; TEX15; TMPO; FANCD2; GAD1; CDC7; MDK; NUSAP1; MECOM; DTL; ZNF620; MAGI3; C5; FIGNL1; SPIB; …	0.0575
GO:0007569 cell aging	79	4 (5.1%)	CDKN2A; BRCA2; TP53; BCL2	0.0609
GO:0019985 translesion synthesis	13	2 (15.4%)	POLA1; DTL	0.0621
GO:0031323 regulation of cellular metabolic process	5415	69 (1.3%)	ZNF214; POLA1; NEDD4L; NR3C2; DHFR; ISL1; NOXO1; TTF2; TMPO; NPR3; CHAF1A; CHAF1B; NKX2-3; ICOSLG; PARM1; CDC7; MDK; LHX2; RARB; TYMS; MECOM; PLAC8; FOXJ1; TIMELESS; CBFA2T2; TEX15; CDKN2A; MAGI3; WNK3; HTR2B; RELB; IRX6; C5; CDKN2C; NOS2; BRCA2; CENPK; ARHGEF33; BARD1; WNK2; ARHGEF19; SOX30; ZNF300; SPIB; PAX6; CASC5; KSR1; MDM2; FIGNL1; ARNT2; TSPYL5; E2F7; MGA; TP53; TAF7L; E2F1; ZNF620; MST1R…	0.0621
GO:0060249 anatomical structure homeostasis	284	8 (2.8%)	POLA1; BARD1; TEX15; CDH23; MUC4; PRIM1; RPA2; BCL2	0.0621
GO:0051205 protein insertion into membrane	41	3 (7.3%)	TP53; E2F1; BCL2	0.0621
GO:0022403 cell cycle phase	41	3 (7.3%)	POLA1; SYCP2; E2F1	0.0621
GO:0010833 telomere maintenance via telomere lengthening	41	3 (7.3%)	POLA1; PRIM1; RPA2	0.0621
GO:0047485 protein N-terminus binding	92	5 (5.4%)	GRIN2C; SYNGR3; TP53; GAD1; RPA2	0.0632
GO:0071478 cellular response to radiation	125	5 (4.0%)	PDE6B; TSPYL5; MDM2; TP53; FIGNL1	0.0637
GO:0051383 kinetochore organization	14	2 (14.3%)	CENPW; CENPH	0.0637
GO:0051171 regulation of nitrogen compound metabolic process	4324	57 (1.3%)	ZNF214; BRCA2; NEDD4L; NR3C2; DHFR; ISL1; TTF2; POLA1; NPR3; CHAF1A; CHAF1B; NKX2-3; PARM1; CDC7; MDK; LHX2; RARB; TYMS; MECOM; PLAC8; TIMELESS; CBFA2T2; TEX15; SIM2; HTR2B; RELB; IRX6; ASF1B; FOXJ1; NOS2; CDKN2A; CENPK; ARHGEF33; BARD1; ARHGEF19; SOX30; ZNF300; SPIB; PAX6; MDM2; FIGNL1; ARNT2; E2F7; MGA; TP53; TAF7L; E2F1; ZNF620; TMPO; RPA2; CBS; RIPPLY3; ZNF541; ESCO2; ATF5; LIN54; TCF19	0.0646
GO:0070271 protein complex biogenesis	914	17 (1.9%)	TSPYL5; TP53; SPICE1; CENPH; KCNS1; RYR3; CENPK; CLGN; CHAF1A; TNFRSF9; CASC5; CHAF1B; CENPW; KCNB2; MDM2; ASF1B; MCM2	0.0659
GO:0070661 leukocyte proliferation	238	7 (3.0%)	FOXJ1; NPR3; TP53; CDKN2A; VCAM1; ICOSLG; BCL2	0.0659
GO:0006582 melanin metabolic process	15	2 (13.3%)	OCA2; BCL2	0.0673
GO:0019748 secondary metabolic process	45	3 (6.7%)	OCA2; PON3; BCL2	0.0689
GO:1901566 organonitrogen compound biosynthetic process	697	14 (2.0%)	NOS2; NPR3; PRPS2; TYMS; DHFR; GPC2; CBS; PADI3; HTR2B; UPB1; GALNT5; GAD1; GLS2; LDHC	0.0692
GO:0060037 pharyngeal system development	15	2 (13.3%)	ISL1; RIPPLY3	0.0692
GO:0006289 nucleotide-excision repair	84	4 (4.8%)	POLA1; BRCA2; TP53; RPA2	0.0698
GO:0000075 cell cycle checkpoint	241	7 (2.9%)	CDKN2A; TP53; E2F1; DTL; RPA2; CASC5; MDM2	0.071
GO:0016653 oxidoreductase activity, acting on NAD(P)H, heme protein as acceptor	12	2 (16.7%)	NOS2; CYB5RL	0.11
