# Supplementary material for: Gene expression analysis of TIL rich HPV-driven head and neck tumors reveals a distinct B-cell signature when compared to HPV independent tumors
Source: Oncotarget. 2016 Jul 22;7(35):56781–97. doi: 10.18632/oncotarget.10788 (PMC5302866; doi:10.18632/oncotarget.10788)
Supplement: Supplementary file 10 [file oncotarget-07-56781-s010.xlsx]

## Sheet: Sheet1
Supplementary Table S9 Gene ontology analysis of DEGs expressed to a lesser extent in HPV(+) vs HPV(-) tumors (TIL corrected data)
DEGs identified with a the FDR adjusted p-value <0.05 (i.e., q-value <0.05) and a fold change of >2 or <-2.
Genes expressed to a lesser extent in HPV(+) compared to HPV(-) tumors
Gene Ontology term	Set Size	Candidates	Members_Input_Overlap_Geneids	q-value
GO:0043588 skin development	289	30 (10.4%)	KLK14; CASP14; CDSN; PITX2; FLG; AKR1C3; LCE1F; FLG2; LCE3D; LCE3E; LCE3A; KRT14; MSX2; ALOX12B; SLITRK6; POU3F1; ALOXE3; SPRR4; KRT10; HOXC13; KLK5; KLK7; SPRR2E; SPRR2D; SPRR2G; SPRR2B; KRT17; KRT16; CNFN; ASPRV1	4.79e-18
GO:0008544 epidermis development	289	26 (9.0%)	KLK14; CASP14; CDSN; PITX2; FLG; AKR1C3; LCE1F; LCE3D; LCE3E; LCE3A; KRT14; MSX2; SLITRK6; POU3F1; SPRR4; HOXC13; KLK5; KLK7; SPRR2E; SPRR2D; SPRR2G; SPRR2B; KRT17; KRT16; CNFN; KRT10	3.66e-14
GO:0031424 keratinization	46	12 (26.1%)	LCE1F; LCE3D; LCE3E; SPRR4; LCE3A; KRT17; CNFN; CASP14; SPRR2E; SPRR2D; SPRR2G; SPRR2B	1.93e-11
GO:0060429 epithelium development	757	29 (3.8%)	TBX1; CASP14; CDSN; PITX2; EDNRB; FLG; AKR1C3; LCE1F; PRICKLE1; LCE3D; LCE3E; LCE3A; KRT14; FOXF1; MSX1; MSX2; DLX3; SLITRK6; POU3F1; SPRR4; TFCP2L1; SPRR2E; SPRR2D; SPRR2G; SPRR2B; KRT17; KRT16; CNFN; KRT10	8.03e-07
GO:0009888 tissue development	1441	40 (2.8%)	USP2; KLK14; LCE3A; TBX1; CASP14; CDSN; PITX2; EDNRB; FLG; AKR1C3; LCE1F; PRICKLE1; APOD; LCE3D; LCE3E; SOX15; CHRD; KRT6B; FOXF1; MSX1; MSX2; DLX3; SLITRK6; POU3F1; SPRR4; TFCP2L1; HOXC13; CNFN; KLK5; KLK7; SPRR2E; SPRR2D; SPRR2G; TUFT1; SPRR2B; ARC; KRT17; KRT16; KRT14; KRT10	7.15e-06
GO:0048731 system development	3615	69 (1.9%)	MDFI; EFNB3; EPGN; CDSN; USP2; KLK14; DHCR7; LGI4; KLK8; KRT1; TBX1; CASP14; ADCYAP1; LCE3A; PITX2; EDNRB; TNFRSF12A; FLG; AKR1C3; LCE1F; CACNA1I; APOD; LCE3D; LCE3E; GJB2; SOX15; GJB6; TNFSF9; CHRD; FOXF1; MSX1; HSD17B2; ALOX12B; TUFT1; DLX3; SLITRK6; SPON2; POU3F1; INHBB; IRX4; PRICKLE1; ALOXE3; SPRR4; ASPRV1; EFNA3; FLG2; TFCP2L1; HOXC13; CNFN; PALM; KLK5; KLK7; SPRR2E; SPRR2D; SPRR2G; MSX2; F…	8.88e-05
GO:0048513 organ development	2552	54 (2.1%)	MDFI; CDSN; USP2; KLK14; DHCR7; TBX1; CASP14; ADCYAP1; LCE3A; PITX2; EDNRB; FLG; AKR1C3; LCE1F; PRICKLE1; APOD; LCE3D; LCE3E; GJB2; SOX15; GJB6; TNFSF9; CHRD; FOXF1; MSX1; MSX2; ALOX12B; TUFT1; DLX3; SLITRK6; POU3F1; INHBB; IRX4; FLG2; ALOXE3; SPRR4; ASPRV1; TFCP2L1; HOXC13; CNFN; KLK5; KLK7; SPRR2E; SPRR2D; SPRR2G; HSD17B2; SPRR2B; WWTR1; CCL19; KRT17; KRT16; KRT14; KRT10; FSTL3	8.88e-05
GO:0035878 nail development	5	3 (60.0%)	MSX1; HOXC13; MSX2	0.000706
GO:0007275 multicellular organismal development	4394	75 (1.7%)	MDFI; EFNB3; EPGN; CDSN; USP2; KLK14; DHCR7; LGI4; KLK8; KRT1; TBX1; CASP14; ADCYAP1; LCE3A; PITX2; EDNRB; TNFRSF12A; FLG; AKR1C3; LCE1F; CACNA1I; APOD; LCE3D; LCE3E; GADD45B; GJB2; SOX15; GJB6; TNFSF9; CHRD; FOXF1; MSX1; HSD17B2; DUSP6; ALOX12B; TUFT1; DLX3; SLITRK6; SPON2; POU3F1; INHBB; IRX4; PRICKLE1; ALOXE3; SPRR4; ASPRV1; EFNA3; FLG2; LEPR; HOXC13; CNFN; PALM; KLK5; KLK7; SPRR2E; SPRR2D; SP…	0.00106
GO:0005882 intermediate filament	196	10 (5.2%)	KRT75; IFFO2; KRT17; KRT16; KRT1; KRT14; KRT6B; KRT10; CASP14; FLG	0.00307
GO:0016616 oxidoreductase activity, acting on the CH-OH group of donors, NAD or NADP as acceptor	116	8 (6.9%)	AKR1B10; SDR9C7; RDH16; ME1; RDH12; HSD17B2; HSD11B2; AKR1C3	0.00313
GO:0005200 structural constituent of cytoskeleton	96	7 (7.3%)	KRT17; KRT16; KRT14; KRT6B; MAPT; TUBA4A; TUBB2A	0.00316
GO:0016614 oxidoreductase activity, acting on CH-OH group of donors	131	8 (6.1%)	AKR1B10; SDR9C7; RDH16; ME1; RDH12; HSD17B2; HSD11B2; AKR1C3	0.00345
GO:0045550 geranylgeranyl reductase activity	2	2 (100.0%)	AKR1B10; AKR1C3	0.00345
GO:0048856 anatomical structure development	4248	72 (1.7%)	KLK9; KLK14; KLK8; PRSS3; KLK5; KLK7; C1S; C1R; ENDOU	0.00356
GO:0017171 serine hydrolase activity	180	9 (5.0%)	MDFI; EFNB3; EPGN; CDSN; USP2; KLK14; DHCR7; LGI4; KLK8; KRT1; TBX1; CASP14; ADCYAP1; LCE3A; PITX2; EDNRB; TNFRSF12A; FLG; AKR1C3; LCE1F; CACNA1I; APOD; LCE3D; LCE3E; GJB2; SOX15; GJB6; TNFSF9; CHRD; KRT6B; FOXF1; MSX1; HSD17B2; DUSP6; ALOX12B; TUFT1; DLX3; SLITRK6; SPON2; POU3F1; INHBB; IRX4; PRICKLE1; ALOXE3; SPRR4; ASPRV1; EFNA3; FLG2; TFCP2L1; HOXC13; CNFN; PALM; KLK5; KLK7; SPRR2E; SPRR2D; S…	0.00356
GO:0045095 keratin filament	99	7 (7.1%)	KRT75; KRT16; KRT1; KRT14; KRT6B; KRT10; CASP14	0.00382
GO:0005615 extracellular space	1234	29 (2.4%)	HSPA7; CD36; LGI4; PRSS3; CHI3L2; ADCYAP1; F13A1; APOD; WISP3; WISP1; FSTL3; TNFSF9; SOD3; LGALS7B; DMKN; SELE; KLK14; KLK8; ENDOU; RSPO1; AZGP1; CCL19; SLURP1; KRT1; CHRD; KRT10; C1S; C1R; KLK5	0.00397
GO:0030154 cell differentiation	3153	58 (1.8%)	MDFI; EFNB3; ADCYAP1; CD36; DHCR7; LGI4; KLK8; ITGA10; TBX1; CASP14; CDSN; LCE3A; PITX2; EDNRB; TNFRSF12A; FLG; AKR1C3; LCE1F; CACNA1I; APOD; LCE3D; LCE3E; GADD45B; SOX15; KRTDAP; TNFSF9; CHRD; FOXF1; MSX1; MSX2; DUSP6; DLX3; SLITRK6; SPON2; POU3F1; INHBB; PRICKLE1; ALOXE3; SPRR4; EFNA3; TFCP2L1; FLRT3; CNFN; PALM; SPRR2E; SPRR2D; SPRR2G; SPRR2B; BAI1; WWTR1; CCL19; KRT17; KRT16; KRT14; MAPT; KRT…	0.0041
GO:0048869 cellular developmental process	3345	59 (1.8%)	MDFI; EFNB3; ADCYAP1; CD36; DHCR7; LGI4; KLK8; ITGA10; TBX1; CASP14; CDSN; LCE3A; PITX2; EDNRB; TNFRSF12A; FLG; AKR1C3; LCE1F; CACNA1I; APOD; LCE3D; LCE3E; GADD45B; SOX15; KRTDAP; TNFSF9; CHRD; FOXF1; MSX1; MSX2; DUSP6; DLX3; SLITRK6; SPON2; POU3F1; INHBB; PRICKLE1; ALOXE3; SPRR4; EFNA3; TFCP2L1; FLRT3; CNFN; PALM; SPRR2E; SPRR2D; SPRR2G; SPRR2B; BAI1; WWTR1; CCL19; ARC; KRT17; KRT16; KRT14; MAPT…	0.00425
GO:0008236 serine-type peptidase activity	178	9 (5.1%)	KLK9; KLK14; KLK8; PRSS3; KLK5; KLK7; C1S; C1R; ENDOU	0.00587
GO:0006629 lipid metabolic process	1226	28 (2.3%)	CD36; DHCR7; ME1; SMPD3; AKR1C3; APOD; AKR1B10; ADRA2A; PNPLA1; HSD17B2; HSD11B2; RDH12; ALOXE3; LIPK; PNLIPRP3; LIPN; IMPA2; GGT5; ELOVL4; LEPR; PLA2G4D; ALOX12B; EBPL; CWH43; RDH16; SULT2B1; CCL19; TFCP2L1	0.00718
GO:0005921 gap junction	31	4 (12.9%)	GJB2; GJB6; CALB2; DSC1	0.00871
GO:0044707 single-multicellular organism process	6199	93 (1.5%)	AMICA1; CD36; DHCR7; MFAP4; CASP14; CACNA1I; GADD45B; ADRA2A; PTGER3; INHBB; FOXF1; IRX4; TRPV3; SLITRK6; ALOXE3; FLRT3; PALM; KLK14; KLK7; KLK8; LCE1F; TUFT1; KCTD15; MEFV; CNFN; EPGN; CDSN; ITGA10; EDNRB; TNFRSF12A; FLG; TNNT1; APOD; SOX15; DLX3; SPRR4; COL4A6; HOXC13; SPRR2E; SPRR2D; SPRR2G; SPRR2B; AZGP1; KRT17; KRT16; SMPD3; KRT14; ASPRV1; FSTL3; MDFI; EFNB3; MSX2; KRT1; TBX1; ADCYAP1; AKR1C…	0.00926
GO:0035880 embryonic nail plate morphogenesis	2	2 (100.0%)	MSX1; MSX2	0.0101
GO:0044767 single-organism developmental process	5037	78 (1.6%)	MDFI; EFNB3; EPGN; ADCYAP1; USP2; CD36; DHCR7; LGI4; KLK8; KRT1; TBX1; CASP14; CDSN; LCE3A; PITX2; EDNRB; TNFRSF12A; FLG; AKR1C3; LCE1F; CACNA1I; APOD; LCE3D; LCE3E; GADD45B; GJB2; SOX15; KRTDAP; GJB6; TNFSF9; CHRD; FOXF1; MSX1; HSD17B2; DUSP6; ALOX12B; TUFT1; DLX3; SLITRK6; SPON2; POU3F1; INHBB; IRX4; PRICKLE1; ALOXE3; SPRR4; ASPRV1; EFNA3; FLG2; LEPR; HOXC13; CNFN; PALM; KLK14; KLK7; SPRR2E; SP…	0.0108
GO:0016721 oxidoreductase activity, acting on superoxide radicals as acceptor	5	2 (40.0%)	SOD3; NQO1	0.0169
GO:0008233 peptidase activity	624	16 (2.6%)	KLK5; ASPRV1; KLK9; USP2; GGT5; KLK14; KLK8; PRSS3; CPA4; CASP14; ENDOU; KLK7; C1S; C1R; UCHL3; ADAM33	0.0183
GO:0004784 superoxide dismutase activity	5	2 (40.0%)	SOD3; NQO1	0.0193
GO:0019430 removal of superoxide radicals	16	3 (18.8%)	SOD3; CD36; NQO1	0.0201
GO:0010035 response to inorganic substance	364	12 (3.3%)	MT1X; SOD3; CCL19; EEF1A2; FSTL3; CD36; NQO1; KRT16; KRT14; KRT10; MT2A; AKR1C3	0.0209
GO:0070011 peptidase activity, acting on L-amino acid peptides	594	16 (2.7%)	KLK5; ASPRV1; KLK9; USP2; GGT5; KLK14; KLK8; PRSS3; CPA4; CASP14; ENDOU; KLK7; C1S; C1R; UCHL3; ADAM33	0.0218
GO:0042303 molting cycle	106	6 (5.7%)	KRT17; KRT16; HOXC13; KRT14; MSX2; TRPV3	0.0274
GO:0016229 steroid dehydrogenase activity	28	3 (10.7%)	HSD17B2; HSD11B2; AKR1C3	0.0339
GO:0030057 desmosome	24	3 (12.5%)	DSG1; CDSN; DSC1	0.0363
GO:0050891 multicellular organismal water homeostasis	34	4 (11.8%)	ALOXE3; FLG2; ALOX12B; FLG	0.0365
GO:0016787 hydrolase activity	2440	41 (1.7%)	KLK9; EEF1A2; GGT5; KLK14; PRSS3; ATP6V1C2; CASP14; CHI3L2; SMPD3; TUBA4A; ATP2C2; PNLIPRP3; C1R; TREX2; CPA4; PNPLA1; UCHL3; DUSP6; USP2; GEM; LIPK; CES4A; LIPN; IMPA2; RAB3D; ADAM33; KLK5; KLK7; KLK8; DUSP14; TUBB2A; ENDOU; PLA2G4D; ABCG4; AZGP1; ABCA6; ASPRV1; C1S; F2RL2; KLC3; ABCA9	0.0398
GO:0033764 steroid dehydrogenase activity, acting on the CH-OH group of donors, NAD or NADP as acceptor	25	3 (12.0%)	HSD17B2; HSD11B2; AKR1C3	0.0437
GO:1990267 response to transition metal nanoparticle	80	5 (6.2%)	KRT16; MT2A; KRT14; MT1X; SOD3	0.0438
GO:0007155 cell adhesion	1032	22 (2.1%)	CLDN17; AMICA1; CD36; ITGA10; MFAP4; CDSN; TNFRSF12A; APOD; WISP1; FSTL3; DSC1; FOXF1; DSG1; SPON2; LGALS7B; COL4A6; FLRT3; BAI1; AZGP1; SELE; SLURP1; CHRD	0.0459
GO:0010043 response to zinc ion	38	4 (10.5%)	KRT16; MT2A; KRT14; MT1X	0.0462
GO:0042633 hair cycle	106	6 (5.7%)	KRT17; KRT16; HOXC13; KRT14; MSX2; TRPV3	0.0462
GO:0000303 response to superoxide	19	3 (15.8%)	SOD3; CD36; NQO1	0.0462
GO:0042634 regulation of hair cycle	19	3 (15.8%)	KRT17; MSX2; TRPV3	0.0462
GO:0031279 regulation of cyclase activity	73	5 (6.8%)	EDNRB; PALM; ADRA2A; ADCYAP1; RUNDC3A	0.0462
GO:0072132 mesenchyme morphogenesis	20	3 (15.0%)	MSX1; MSX2; FOXF1	0.0462
GO:0051339 regulation of lyase activity	76	5 (6.6%)	EDNRB; PALM; ADRA2A; ADCYAP1; RUNDC3A	0.0477
GO:0032615 interleukin-12 production	46	4 (8.7%)	CCL19; MEFV; TNFSF9; CD36	0.0477
GO:0042476 odontogenesis	114	6 (5.3%)	TBX1; PITX2; MSX1; MSX2; TUFT1; DLX3	0.0477
GO:0016491 oxidoreductase activity	718	16 (2.2%)	CYP4F22; AKR1B10; SOD3; ALOXE3; ALOX12B; SDR9C7; NQO1; RDH16; ME1; SMOX; RDH12; HSD17B2; DHCR7; HSD11B2; KDM5B; AKR1C3	0.0533
GO:0050878 regulation of body fluid levels	664	16 (2.4%)	FLG2; TUBA4A; ITGA10; ALOXE3; HSD11B2; AMICA1; ADRA2A; CD36; PTGER3; KRT1; SELE; F13A1; F2RL2; EDNRB; ALOX12B; FLG	0.0545
GO:0030638 polyketide metabolic process	8	2 (25.0%)	AKR1B10; AKR1C3	0.0545
GO:0044597 daunorubicin metabolic process	8	2 (25.0%)	AKR1B10; AKR1C3	0.0545
GO:0044598 doxorubicin metabolic process	8	2 (25.0%)	AKR1B10; AKR1C3	0.0545
GO:0010463 mesenchymal cell proliferation	51	4 (7.8%)	MSX1; TBX1; FOXF1; CHRD	0.0579
GO:0043587 tongue morphogenesis	7	2 (28.6%)	HOXC13; TBX1	0.0579
GO:0016042 lipid catabolic process	259	9 (3.5%)	PNLIPRP3; AKR1B10; LIPK; ADRA2A; LIPN; PNPLA1; SMPD3; AKR1C3; PLA2G4D	0.0579
GO:0003002 regionalization	327	10 (3.1%)	MDFI; CHRD; ARC; HOXC13; TBX1; FOXF1; PITX2; MSX1; MSX2; DUSP6	0.0808
GO:0051450 myoblast proliferation	10	2 (20.0%)	PITX2; SOX15	0.0813
GO:0070166 enamel mineralization	9	2 (22.2%)	MSX2; TBX1	0.0825
GO:0030647 aminoglycoside antibiotic metabolic process	9	2 (22.2%)	AKR1B10; AKR1C3	0.0825
GO:0008202 steroid metabolic process	285	9 (3.2%)	AKR1B10; EBPL; LEPR; TFCP2L1; SULT2B1; HSD17B2; DHCR7; HSD11B2; AKR1C3	0.0868
GO:0071241 cellular response to inorganic substance	99	5 (5.1%)	MT2A; AKR1C3; MT1X; FSTL3; KRT10	0.0893
GO:0000302 response to reactive oxygen species	147	6 (4.1%)	APOD; SOD3; CCL19; CD36; NQO1; AKR1C3	0.0913
GO:0060485 mesenchyme development	146	6 (4.1%)	TBX1; FOXF1; PITX2; MSX1; EDNRB; MSX2	0.0913
GO:1901616 organic hydroxy compound catabolic process	66	4 (6.1%)	IMPA2; AKR1B10; SMPD3; AKR1C3	0.0913
GO:0007494 midgut development	11	2 (18.2%)	EDNRB; FOXF1	0.0913
GO:0031650 regulation of heat generation	11	2 (18.2%)	EDNRB; PTGER3	0.0913
GO:0045104 intermediate filament cytoskeleton organization	35	3 (8.6%)	KRT17; KRT16; KRT14	0.0913
GO:0007157 heterophilic cell-cell adhesion	35	3 (8.6%)	SELE; AMICA1; LGALS7B	0.0913
GO:0010038 response to metal ion	250	8 (3.2%)	MT2A; SOD3; FSTL3; KRT16; KRT14; KRT10; MT1X; AKR1C3	0.0913
GO:0003148 outflow tract septum morphogenesis	12	2 (16.7%)	MSX2; TBX1	0.0971
GO:0045103 intermediate filament-based process	36	3 (8.3%)	KRT17; KRT16; KRT14	0.105
GO:0003272 endocardial cushion formation	12	2 (16.7%)	MSX1; MSX2	0.105
GO:0051101 regulation of DNA binding	72	4 (5.6%)	MDFI; MSX1; MSX2; PITX2	0.106
GO:0005911 cell-cell junction	308	9 (2.9%)	BAI1; CLDN17; AMICA1; GJB2; CALB2; DSC1; GJB6; CDSN; DSG1	0.163
