# Supplementary material for: Gene expression analysis of TIL rich HPV-driven head and neck tumors reveals a distinct B-cell signature when compared to HPV independent tumors
Source: Oncotarget. 2016 Jul 22;7(35):56781–97. doi: 10.18632/oncotarget.10788 (PMC5302866; doi:10.18632/oncotarget.10788)
Supplement: Supplementary file 11 [file oncotarget-07-56781-s011.xlsx]

## Sheet: Sheet1
Supplementary Table S10 Pathway analysis of DEGs expressed to a geater extent in HPV(+) vs HPV(-) tumors (TIL corrected data)
DEGs identified with a the FDR adjusted p-value <0.05 (i.e., q-value <0.05) and a fold change of >2 or <-2.
Genes expressed to a greater extent in HPV(+) compared to HPV(-) tumors
Pathway Name	Set Size	Candidates	Pathway Source	Members_Input_Overlap	q-value
Cell Cycle	476	26 (5.5%)	Reactome	TMPO; NCAPG2; DSN1; POLA1; SMC1B; CDC7; NEDD1; PRIM1; CDKN2C; CDKN2A; CENPK; CENPH; STAG3; SGOL2; MCM6; MCM3; MCM2; CASC5; MDM2; SYCP2; LMNB1; TP53; E2F1; RPA2; ESCO2; LIN54	8.75e-10
RB in Cancer	87	12 (13.8%)	Wikipathways	POLA1; TP53; E2F1; BARD1; DHFR; RPA2; TYMS; MCM6; PRIM1; MCM3; MDM2; CDC7	1.62e-08
Mitotic G1-G1/S phases	84	11 (13.1%)	Reactome	CDKN2C; POLA1; CDKN2A; E2F1; RPA2; MCM6; PRIM1; MCM2; MCM3; LIN54; CDC7	1.2e-07
G1 to S cell cycle control	68	10 (14.7%)	Wikipathways	CDKN2C; CDKN2A; TP53; E2F1; RPA2; MCM6; PRIM1; MCM2; MCM3; MDM2	1.67e-07
Cell Cycle, Mitotic	433	21 (4.8%)	Reactome	CDKN2C; TMPO; NCAPG2; CENPK; E2F1; CENPH; NEDD1; DSN1; POLA1; SGOL2; RPA2; MCM6; CDKN2A; LMNB1; MCM3; MCM2; CASC5; ESCO2; PRIM1; LIN54; CDC7	2.61e-07
Activation of the pre-replicative complex	30	7 (23.3%)	Reactome	POLA1; RPA2; MCM6; MCM3; MCM2; PRIM1; CDC7	1.12e-06
DNA Replication Pre-Initiation	35	7 (20.0%)	Reactome	POLA1; RPA2; MCM6; MCM3; MCM2; PRIM1; CDC7	2.65e-06
M/G1 Transition	35	7 (20.0%)	Reactome	POLA1; RPA2; MCM6; MCM3; MCM2; PRIM1; CDC7	2.65e-06
G1/S Transition	60	8 (13.3%)	Reactome	POLA1; E2F1; RPA2; MCM6; PRIM1; MCM2; MCM3; CDC7	7.2e-06
DNA Replication	42	7 (16.7%)	Wikipathways	POLA1; RPA2; MCM6; MCM3; MCM2; PRIM1; CDC7	8e-06
Mitotic M-M/G1 phases	293	15 (5.1%)	Reactome	TMPO; LMNB1; CENPK; CENPH; DSN1; POLA1; SGOL2; RPA2; MCM6; NCAPG2; PRIM1; MCM2; CASC5; MCM3; CDC7	1.25e-05
Cell cycle	124	10 (8.1%)	KEGG	CDKN2C; CDKN2A; TP53; E2F1; MCM6; SMC1B; MCM3; MCM2; MDM2; CDC7	1.83e-05
DNA strand elongation	31	6 (19.4%)	Reactome	POLA1; RPA2; MCM6; MCM3; MCM2; PRIM1	1.83e-05
E2F transcription factor network	75	8 (10.7%)	PID	E2F7; CDKN2C; POLA1; CDKN2A; E2F1; DHFR; TYMS; MCM3	2.67e-05
DNA replication	36	6 (16.7%)	KEGG	POLA1; RPA2; MCM6; MCM3; MCM2; PRIM1	4.03e-05
DNA Replication	57	7 (12.3%)	Reactome	POLA1; RPA2; MCM6; MCM3; MCM2; PRIM1; CDC7	4.2e-05
ATR signaling pathway	37	6 (16.2%)	PID	BRCA2; TIMELESS; RPA2; MCM2; FANCD2; MDM2	4.2e-05
p53 signaling pathway	13	4 (30.8%)	BioCarta	MDM2; TP53; E2F1; BCL2	0.000143
Cell Cycle	103	8 (7.8%)	Wikipathways	CDKN2A; TP53; E2F1; MCM6; MCM3; MCM2; MDM2; CDC7	0.000217
Cell Cycle Checkpoints	75	7 (9.3%)	Reactome	TP53; RPA2; MCM6; MCM3; MCM2; MDM2; CDC7	0.000218
Oncogene Induced Senescence	30	5 (16.7%)	Reactome	CDKN2C; MDM2; CDKN2A; TP53; E2F1	0.000218
S Phase	77	7 (9.1%)	Reactome	POLA1; ESCO2; RPA2; MCM6; MCM3; MCM2; PRIM1	0.000239
Synthesis of DNA	52	6 (11.5%)	Reactome	POLA1; RPA2; MCM6; MCM3; MCM2; PRIM1	0.000239
Activation of ATR in response to replication stress	37	5 (13.5%)	Reactome	MCM6; RPA2; MCM3; MCM2; CDC7	0.000533
TP53 Network	19	4 (21.1%)	Wikipathways	MDM2; CDKN2A; TP53; BCL2	0.000533
btg family proteins and cell cycle regulation	9	3 (33.3%)	BioCarta	TP53; CHAF1A; CHAF1B	0.00115
G2/M Checkpoints	44	5 (11.4%)	Reactome	MCM6; RPA2; MCM3; MCM2; CDC7	0.00115
tumor suppressor arf inhibits ribosomal biogenesis	24	4 (16.7%)	BioCarta	MDM2; CDKN2A; TP53; E2F1	0.00125
Glypican 2 network	2	2 (100.0%)	PID	MDK; GPC2	0.00125
cell cycle: g1/s check point	25	4 (16.0%)	BioCarta	DHFR; CDKN2A; TP53; E2F1	0.00138
Fluoropyrimidine Pathway, Pharmacodynamics	10	3 (30.0%)	PharmGKB	DHFR; TYMS; TP53	0.00138
Unwinding of DNA	11	3 (27.3%)	Reactome	MCM6; MCM3; MCM2	0.00183
Amyotrophic lateral sclerosis (ALS)	51	5 (9.8%)	KEGG	GRIN2C; GRIN2A; TP53; NEFH; BCL2	0.00192
Signaling Pathways in Glioblastoma	82	6 (7.3%)	Wikipathways	CDKN2C; BRCA2; TP53; E2F1; CDKN2A; MDM2	0.00215
Inhibition of replication initiation of damaged DNA by RB1/E2F1	12	3 (25.0%)	Reactome	POLA1; PRIM1; E2F1	0.00221
Antimetabolite Pathway - Folate Cycle, Pharmacodynamics	13	3 (23.1%)	PharmGKB	DHFR; TYMS; CBS	0.00277
Fluoropyrimidine Activity	33	4 (12.1%)	Wikipathways	DHFR; UPB1; TP53; TYMS	0.00332
Removal of the Flap Intermediate	14	3 (21.4%)	Reactome	POLA1; PRIM1; RPA2	0.00332
Mitotic Anaphase	131	7 (5.3%)	Reactome	TMPO; LMNB1; CENPK; CENPH; DSN1; SGOL2; CASC5	0.00381
Processive synthesis on the lagging strand	15	3 (20.0%)	Reactome	POLA1; PRIM1; RPA2	0.00381
Methotrexate Pathway (Cancer Cell), Pharmacodynamics	15	3 (20.0%)	PharmGKB	DHFR; TYMS; CBS	0.00381
Mitotic Metaphase and Anaphase	132	7 (5.3%)	Reactome	TMPO; LMNB1; CENPK; CENPH; DSN1; SGOL2; CASC5	0.00381
Activation of NOXA and translocation to mitochondria	4	2 (50.0%)	Reactome	TP53; E2F1	0.00473
Activation of PUMA and translocation to mitochondria	4	2 (50.0%)	Reactome	TP53; E2F1	0.00473
Oligodendroglioma	4	2 (50.0%)	Wikipathways	MDM2; TP53	0.00473
Bladder cancer	38	4 (10.5%)	KEGG	MDM2; CDKN2A; TP53; E2F1	0.00473
Chromosome Maintenance	101	6 (5.9%)	Reactome	POLA1; CENPK; CENPH; RPA2; PRIM1; CASC5	0.00474
DNA Damage Response	67	5 (7.5%)	Wikipathways	MDM2; TP53; E2F1; FANCD2; RPA2	0.00474
cdk regulation of dna replication	18	3 (16.7%)	BioCarta	MCM6; MCM3; MCM2	0.0056
Nucleotide Metabolism	19	3 (15.8%)	Wikipathways	DHFR; POLA1; PRPS2	0.00646
Chronic myeloid leukemia	73	5 (6.8%)	KEGG	MECOM; MDM2; CDKN2A; TP53; E2F1	0.0066
dTMP de novo biosynthesis (mitochondrial)	5	2 (40.0%)	HumanCyc	DHFR; TYMS	0.00684
Assembly of the pre-replicative complex	20	3 (15.0%)	Reactome	MCM6; MCM3; MCM2	0.00686
Lagging Strand Synthesis	20	3 (15.0%)	Reactome	POLA1; PRIM1; RPA2	0.00686
One carbon pool by folate	20	3 (15.0%)	KEGG	DHFR; TYMS; ALDH1L1	0.00686
E2F mediated regulation of DNA replication	21	3 (14.3%)	Reactome	POLA1; PRIM1; E2F1	0.0078
Telomere C-strand (Lagging Strand) Synthesis	22	3 (13.6%)	Reactome	POLA1; PRIM1; RPA2	0.00865
role of brca1 brca2 and atr in cancer susceptibility	22	3 (13.6%)	BioCarta	BRCA2; TP53; FANCD2	0.00865
Presynaptic phase of homologous DNA pairing and strand exchange	6	2 (33.3%)	Reactome	BRCA2; RPA2	0.00868
Telomere C-strand synthesis initiation	6	2 (33.3%)	Reactome	POLA1; PRIM1	0.00868
DNA replication initiation	6	2 (33.3%)	Reactome	POLA1; PRIM1	0.00868
cyclins and cell cycle regulation	23	3 (13.0%)	BioCarta	CDKN2C; CDKN2A; E2F1	0.00924
Small cell lung cancer	86	5 (5.8%)	KEGG	NOS2; RARB; TP53; E2F1; BCL2	0.0111
Activation of BH3-only proteins	25	3 (12.0%)	Reactome	TP53; E2F1; BCL2	0.0113
Homologous DNA pairing and strand exchange	7	2 (28.6%)	Reactome	BRCA2; RPA2	0.0113
Fanconi anemia pathway	53	4 (7.5%)	KEGG	BRCA2; RMI2; FANCD2; RPA2	0.0116
Pathways in cancer	327	10 (3.1%)	KEGG	NOS2; CDKN2A; TP53; E2F1; MECOM; RARB; BRCA2; MDM2; ARNT2; BCL2	0.0117
Orc1 removal from chromatin	26	3 (11.5%)	Reactome	MCM6; MCM3; MCM2	0.0119
Switching of origins to a post-replicative state	26	3 (11.5%)	Reactome	MCM6; MCM3; MCM2	0.0119
One Carbon Metabolism	27	3 (11.1%)	Wikipathways	DHFR; TYMS; ALDH1L1	0.0131
Non-small cell lung cancer	56	4 (7.1%)	KEGG	RARB; CDKN2A; TP53; E2F1	0.0132
brca1 dependent ub ligase activity	8	2 (25.0%)	BioCarta	FANCD2; BARD1	0.0132
Stabilization of p53	8	2 (25.0%)	Reactome	MDM2; TP53	0.0132
Folate-Alcohol and Cancer Pathway	8	2 (25.0%)	Wikipathways	CBS; ALDH1L1	0.0132
Removal of licensing factors from origins	28	3 (10.7%)	Reactome	MCM6; MCM3; MCM2	0.0132
Regulation of DNA replication	28	3 (10.7%)	Reactome	MCM6; MCM3; MCM2	0.0132
Extension of Telomeres	28	3 (10.7%)	Reactome	POLA1; PRIM1; RPA2	0.0132
BARD1 signaling events	29	3 (10.3%)	PID	TP53; FANCD2; BARD1	0.0145
miRNA Regulation of DNA Damage Response	97	5 (5.2%)	Wikipathways	MDM2; TP53; E2F1; FANCD2; RPA2	0.015
Carnosinuria, carnosinemia	9	2 (22.2%)	SMPDB	UPB1; GAD1	0.015
Ureidopropionase deficiency	9	2 (22.2%)	SMPDB	UPB1; GAD1	0.015
GABA-Transaminase Deficiency	9	2 (22.2%)	SMPDB	UPB1; GAD1	0.015
Beta-Alanine Metabolism	9	2 (22.2%)	SMPDB	UPB1; GAD1	0.015
Cell adhesion molecules (CAMs)	145	6 (4.2%)	KEGG	ICOSLG; CLDN3; ALCAM; NRXN3; VCAM1; CD8B	0.0153
Trans-sulfuration and one carbon metabolism	31	3 (9.7%)	Wikipathways	DHFR; CBS; TYMS	0.0161
Resolution of Sister Chromatid Cohesion	102	5 (4.9%)	Reactome	DSN1; CENPK; CASC5; SGOL2; CENPH	0.017
Thiopurine Pathway, Pharmacokinetics/Pharmacodynamics	32	3 (9.4%)	PharmGKB	DHFR; TYMS; CBS	0.0172
Glioma	65	4 (6.2%)	KEGG	MDM2; CDKN2A; TP53; E2F1	0.0182
Senescence and Autophagy	105	5 (4.8%)	Wikipathways	MDM2; CDKN2A; TP53; E2F1; BCL2	0.0186
Pancreatic cancer	66	4 (6.1%)	KEGG	BRCA2; CDKN2A; TP53; E2F1	0.0188
Alpha4 beta1 integrin signaling events	34	3 (8.8%)	PID	MDK; VCAM1; ADAM28	0.0195
Synthesis of IP2, IP, and Ins in the cytosol	11	2 (18.2%)	Reactome	INPP1; ISYNA1	0.0199
p53 signaling pathway	68	4 (5.9%)	KEGG	STEAP3; CDKN2A; TP53; MDM2	0.0199
Amyotrophic lateral sclerosis (ALS)	35	3 (8.6%)	Wikipathways	TP53; NEFH; BCL2	0.0199
Signaling mediated by p38-alpha and p38-beta	35	3 (8.6%)	PID	NOS2; TP53; KRT19	0.0199
Deposition of new CENPA-containing nucleosomes at the centromere	35	3 (8.6%)	Reactome	CENPK; CASC5; CENPH	0.0199
Nucleosome assembly	35	3 (8.6%)	Reactome	CENPK; CASC5; CENPH	0.0199
Mitotic Prometaphase	111	5 (4.5%)	Reactome	DSN1; CENPK; CASC5; SGOL2; CENPH	0.0213
M Phase	262	8 (3.1%)	Reactome	TMPO; LMNB1; CENPK; CENPH; DSN1; SGOL2; NCAPG2; CASC5	0.0217
Melanoma	71	4 (5.6%)	KEGG	MDM2; CDKN2A; TP53; E2F1	0.0219
Intrinsic Pathway for Apoptosis	38	3 (7.9%)	Reactome	TP53; E2F1; BCL2	0.0236
Cyclin D associated events in G1	38	3 (7.9%)	Reactome	CDKN2C; CDKN2A; E2F1	0.0236
G1 Phase	38	3 (7.9%)	Reactome	CDKN2C; CDKN2A; E2F1	0.0236
Initiation of Nuclear Envelope Reformation	13	2 (15.4%)	Reactome	TMPO; LMNB1	0.0243
Nuclear Envelope Reassembly	13	2 (15.4%)	Reactome	TMPO; LMNB1	0.0243
rb tumor suppressor/checkpoint signaling in response to dna damage	13	2 (15.4%)	BioCarta	TP53; E2F1	0.0243
p53-Dependent G1 DNA Damage Response	13	2 (15.4%)	Reactome	MDM2; TP53	0.0243
p53-Dependent G1/S DNA damage checkpoint	13	2 (15.4%)	Reactome	MDM2; TP53	0.0243
Separation of Sister Chromatids	120	5 (4.2%)	Reactome	DSN1; CENPK; CASC5; SGOL2; CENPH	0.0255
Integrated Pancreatic Cancer Pathway	169	6 (3.6%)	Wikipathways	RARB; TP53; TYMS; BRCA2; MDM2; BCL2	0.0255
Neuronal System	277	8 (2.9%)	Reactome	GRIN2C; GRIN2A; KCNS1; KCNB2; MDM2; CACNA2D1; GAD1; GLS2	0.0255
apoptotic signaling in response to dna damage	14	2 (14.3%)	BioCarta	TP53; BCL2	0.0255
Methotrexate Action Pathway	14	2 (14.3%)	SMPDB	DHFR; ALDH1L1	0.0255
Homocystinuria due to defect of N(5,10)-methylene THF deficiency	14	2 (14.3%)	SMPDB	DHFR; ALDH1L1	0.0255
Folate Metabolism	14	2 (14.3%)	SMPDB	DHFR; ALDH1L1	0.0255
Inositol Phosphate Metabolism	14	2 (14.3%)	SMPDB	INPP1; ISYNA1	0.0255
Polymerase switching on the C-strand of the telomere	14	2 (14.3%)	Reactome	POLA1; PRIM1	0.0255
Polymerase switching	14	2 (14.3%)	Reactome	POLA1; PRIM1	0.0255
Leading Strand Synthesis	14	2 (14.3%)	Reactome	POLA1; PRIM1	0.0255
Alzheimers Disease	79	4 (5.1%)	Wikipathways	GRIN2C; RYR3; GRIN2A; TP53	0.0264
Oxidative Stress Induced Senescence	123	5 (4.1%)	Reactome	CDKN2C; MDM2; CDKN2A; TP53; E2F1	0.0264
