# Supplementary material for: Gene expression analysis of TIL rich HPV-driven head and neck tumors reveals a distinct B-cell signature when compared to HPV independent tumors
Source: Oncotarget. 2016 Jul 22;7(35):56781–97. doi: 10.18632/oncotarget.10788 (PMC5302866; doi:10.18632/oncotarget.10788)
Supplement: Supplementary file 12 [file oncotarget-07-56781-s012.xlsx]

## Sheet: Sheet1
Supplementary Table S11 Pathway analysis of DEGs expressed to a lesser extent in HPV(+) vs HPV(-) tumors (TIL corrected data)
DEGs identified with a the FDR adjusted p-value <0.05 (i.e., q-value <0.05) and a fold change of >2 or <-2.
Genes expressed to a lesser extent in HPV(+) compared to HPV(-) tumors
Pathway Name	Set Size	Candidates	Pathway Source	Members_Input_Overlap	q-value
Antagonism of Activin by Follistatin	4	2 (50.0%)	Reactome	INHBB; FSTL3	0.0809
ABCA transporters in lipid homeostasis	17	3 (17.6%)	Reactome	ABCA6; ABCG4; ABCA9	0.0809
The canonical retinoid cycle in rods (twilight vision)	21	3 (14.3%)	Reactome	SDR9C7; RDH16; RDH12	0.0809
Arachidonic acid metabolism	50	4 (8.0%)	Reactome	CYP4F22; GGT5; ALOX12B; AKR1C3	0.0809
Ovarian steroidogenesis - Homo sapiens (human)	51	4 (7.8%)	KEGG	ADCY4; HSD17B2; PLA2G4D; AKR1C3	0.0809
Staphylococcus aureus infection - Homo sapiens (human)	57	4 (7.3%)	KEGG	C1S; C1R; DSG1; KRT10	0.0809
Steroid hormone biosynthesis - Homo sapiens (human)	57	4 (7.0%)	KEGG	HSD17B2; HSD11B2; SULT2B1; AKR1C3	0.0809
Visual phototransduction	96	5 (5.2%)	Reactome	RDH16; AKR1B10; SDR9C7; RDH12; AKR1C3	0.0809
Diseases associated with visual transduction	96	5 (5.2%)	Reactome	RDH16; AKR1B10; SDR9C7; RDH12; AKR1C3	0.0809
Prostaglandin Synthesis and Regulation	30	3 (10.0%)	Wikipathways	EDNRB; HSD11B2; PTGER3	0.0809
Oxidative Stress	30	3 (10.0%)	Wikipathways	MT1X; SOD3; NQO1	0.0809
Arachidonic acid metabolism - Homo sapiens (human)	64	4 (6.2%)	KEGG	PLA2G4D; ALOX12B; GGT5; AKR1C3	0.0928
ABC-family proteins mediated transport	36	3 (8.3%)	Reactome	ABCA6; ABCG4; ABCA9	0.103
Gap junction trafficking	12	2 (16.7%)	Reactome	GJB2; CLTB	0.103
Bile salt and organic anion SLC transporters	12	2 (16.7%)	Reactome	SLC47A2; SLC13A5	0.103
Platinum Pathway, Pharmacokinetics/Pharmacodynamics	13	2 (15.4%)	PharmGKB	MT2A; NQO1	0.105
Signaling by Activin	13	2 (15.4%)	Reactome	INHBB; FSTL3	0.105
Vitamin A and Carotenoid Metabolism	40	3 (7.5%)	Wikipathways	CD36; SULT2B1; RDH12	0.105
classical complement pathway	14	2 (14.3%)	BioCarta	C1S; C1R	0.105
Gap junction trafficking and regulation	14	2 (14.3%)	Reactome	GJB2; CLTB	0.105
